# Supplementary material for: A curated human cellular microRNAome based on 196 primary cell types
Source: Gigascience. 2022 Aug 25;11:giac083. doi: 10.1093/gigascience/giac083 (PMC9404528; doi:10.1093/gigascience/giac083)
Supplement: giac083_Supplemental_Files [file giac083_supplemental_files.zip]

Archive with 21 entries (21 files):
- Supplementary_Figure_S10_Sperm.pdf
- Supplementary_Figure_S11_Stem.pdf
- Supplementary_Figure_S12_Evolution.pdf
- Supplementary_Figure_S13_GenomeBrowser.pdf
- Supplementary_Figure_S1_Brain.pdf
- Supplementary_Figure_S2_Endothelial.pdf
- Supplementary_Figure_S3_Epithelial.pdf
- Supplementary_Figure_S4_Fibroblasts.pdf
- Supplementary_Figure_S5_Immune.pdf
- Supplementary_Figure_S6_Muscle.pdf
- Supplementary_Figure_S7_Other.pdf
- Supplementary_Figure_S8_Plasma.pdf
- Supplementary_Figure_S9_Platelet.pdf
- Supplementary_Table_S1.xlsx
- Supplementary_Table_S2.xlsx
- Supplementary_Table_S3.xlsx
- Supplementary_Table_S4.xlsx
- Supplementary_Table_S5.xlsx
- Supplementary_Table_S6.xlsx
- Supplementary_Table_S7.xlsx
- Supplementary_Table_S8.xlsx
