# Supplementary material for: A curated human cellular microRNAome based on 196 primary cell types
Source: Gigascience. 2022 Aug 25;11:giac083. doi: 10.1093/gigascience/giac083 (PMC9404528; doi:10.1093/gigascience/giac083)
Supplement: giac083_Supplemental_Files [file giac083_supplemental_files.zip › Supplementary_Table_S5.xlsx]

## Sheet: Sheet1
miRNA	SRR3344669	SRR3344671	SRR3344720	SRR3344674	SRR3344688	SRR3344672	SRR3344724	SRR3344686	SRR3344718	SRR3344693	SRR2529588	SRR2529564	SRR2529563	SRR2529566	SRR2529578	SRR2529543	SRR2529568	SRR2529567	SRR2529583	SRR2529584	SRR10123188	SRR10123189	SRR10123190	SRR10123191	SRR10123192	SRR10123193	SRR10123194	SRR10123195	SRR10123196	SRR10123197	SRR10063470	SRR10063471	SRR10063475	SRR10063476	SRR12851440	SRR12851441	SRR12851442	SRR12851443	SRR8543934	SRR8543933	SRR8543932	SRR8543931	SRR8543930	SRR8543929	SRR8543928	SRR8543927	SRR8543926	SRR8543925	SRR10123208
hsa-let-7a-2-3p	0	0	0	0	0	0	0	0	0	0	0	0	0	0	0	0	0	0	0	0	0	0	0	0	0	0	0	0	0	0	29.5606	40.2957	21.8172	38.8221	0	0	0	0	0	0	0	0	0	0	0	0	0	0	0
hsa-let-7a-3p	55.876	64.0056	0	63.807	12.8617	71.7611	16.0993	17.2519	0	0	14.5498	115.471	118.057	71.6242	52.8282	26.9342	47.7944	52.1765	57.3098	66.8131	169.625	178.478	283.903	246.602	0	368.898	78.9578	185.004	166.99	72.7083	258.578	123.987	224.443	141.323	94.7518	119.634	75.8734	113.584	270.978	158.434	231.849	182.859	211.018	388.113	183.372	219.283	172.268	153.726	169.644
hsa-let-7a-5p/7c-5p	72062	68775.6	87432.1	66624.1	57931	70664.8	97883.6	60040.5	97190.3	71174	33631.3	35051.9	34876.5	47215.4	41795.3	46357.4	45904.7	45947.1	37348.9	37088.9	14797.5	11703.1	11435.8	13358.9	14740.7	12600.3	9244.83	14879.6	13299.3	6520.06	8740.62	12491.7	10670.8	10795	64550.1	54018.6	61740.1	99853.2	24681.6	25895.2	31635.8	41181.8	29785.2	60884.8	27371.8	27183.6	29969.7	26019.8	13219.2
hsa-let-7b-3p	47.8937	64.0056	0	66.1998	0	58.5419	167.433	208.94	123.486	130.469	19.7728	55.2714	54.6494	80.6525	51.2629	32.7578	0	77.1305	32.5983	32.2182	25.915	0	0	0	33.9127	35.1332	40.6068	34.6883	43.221	14.7051	16.8029	18.0814	16.4609	22.6229	198.117	175.463	144.308	175.904	0	0	0	0	0	76.9233	35.2638	0	9.8439	0	26.8667
hsa-let-7b-5p	5130.61	5298.82	10534.6	5731.47	12647.3	5796.6	10210.2	12390.7	11233.5	12339.6	2499.58	2178.11	2168.46	5950.23	4520.14	4495.1	6968.13	6940.23	3338.17	3347.26	1887.08	1924.35	1793.07	1626.04	1605.2	1666.32	1540.8	2365.41	2434.13	1473.77	3019.23	4230.53	4149.32	3254.91	11900.8	12038.3	13050.2	23131.9	4990.52	3714.4	5436.86	8902.36	5845.21	16496.6	5645.73	4158.82	6393.6	4150.6	2302.86
hsa-let-7c-3p	1.9956	3.1478	0	3.1904	0	4.7211	12.8794	0	0	0	0	2.4643	1.4013	0	0	0	0	0	0	1.0563	0	0	0	0	0	0	0	0	0	0	17.4252	10.8489	17.2447	15.3612	0	0	0	0	0	0	0	0	15.8264	0	14.1055	0	0	0	0
hsa-let-7d-3p	454.99	495.256	727.612	366.89	876.736	479.666	560.255	987.193	780.864	1359.62	289.877	480.896	513.915	1011.77	916.863	719.944	1040.86	1014.04	376.194	372.358	320.403	405.267	258.999	377.61	327.823	343.803	333.878	336.972	333.981	450.955	120.732	116.238	120.713	94.1225	70.6331	116.443	142.821	196.007	56.4538	88.0189	81.1472	38.4967	73.8564	45.4547	67.0012	75.6149	59.0633	53.4699	320.098
hsa-let-7d-5p	4492.03	4550.69	5594.18	4024.63	3744.88	4521.89	5032.63	4167.3	5811.08	4188.73	2707.38	3003.66	2974.89	4599.6	3830.63	4699.66	5083.66	5006.68	3268.24	3134.67	1089.61	1010.48	662.44	928.612	764.921	920.991	739.947	1205.83	1063.83	737.703	243.331	312.034	331.308	268.961	1333.42	987.376	1310.68	1723.86	632.283	563.321	1391.09	933.545	1281.94	1559.45	902.753	748.588	836.73	628.271	1128.4
hsa-let-7e-3p	3.9911	0	0	0	0	0	0	0	0	0	3.3576	19.3626	24.1719	40.9281	41.8713	12.3752	59.1741	50.6642	14.7218	13.2042	0	0	0	0	0	0	0	0	4.9115	6.5356	26.7602	19.1146	22.601	15.0819	12.0593	0	5.9509	15.0775	0	0	0	0	10.5509	0	0	0	0	0	0
hsa-let-7e-5p	1060.65	925.458	376.987	368.486	270.095	350.307	350.964	320.119	424.935	274.671	2014.21	1911.62	1903.97	5678.18	4466.14	9274.11	7713.11	7703.98	5147.37	5114.77	475.893	391.847	278.922	331.372	308.983	230.875	415.092	482.333	503.918	659.277	337.303	545.542	527.009	590.989	3324.93	3202.99	3490.18	5976.72	711.318	756.962	788.287	548.578	638.33	888.115	504.272	589.797	625.086	614.903	488.206
hsa-let-7f-1-3p	0	22.0347	0	20.7373	19.2925	0	0	0	0	0	7.8345	38.7252	41.3374	25.881	21.1313	11.6472	28.0697	24.954	17.3507	19.8063	0	0	0	0	0	0	0	54.5102	0	26.1423	18.0476	13.9485	12.5416	15.3612	25.8414	27.117	20.828	18.093	0	0	0	0	0	0	0	0	0	0	0
hsa-let-7f-2-3p	0	0	0	0	0	0	0	0	0	0	6.7153	0	0	0	0	0	0	0	0	0	62.4315	0	44.8267	38.5316	0	0	0	37.992	0	62.088	26.7602	21.6977	30.0476	24.2987	0	0	0	0	0	0	0	0	0	0	0	0	0	0	45.2896
hsa-let-7f-5p	66956.4	58439.2	61514.9	62160.8	40942.9	59205.7	66448.1	42641	72660.3	50072.4	66426.9	61006.6	61205.6	76872.7	70514.7	74233.6	67535.1	67966.3	61008.2	60995.9	62993.4	48630.7	45563.9	54422.1	76235.8	44094.6	60364.3	56639.4	54423.1	42228.8	8341.7	8719.89	9738.57	9622.28	31144.1	25426.1	24217	42944.7	9055.19	9259.59	12218.4	11760.7	15926.6	21304.3	10018.4	9414.06	10158.9	7532.57	57395.7
hsa-let-7g-3p	0	7.3449	0	7.1783	0	4.7211	0	0	0	0	6.3422	11.6176	10.8598	7.8245	10.1743	8.0075	15.1728	10.5865	9.2011	10.8274	0	0	0	0	0	12.5476	119.565	0	8.8407	14.7051	0.9335	6.716	2.6128	2.793	0	9.5707	17.8526	0	0	0	0	0	0	6.993	0	0	0	0	9.2114
hsa-let-7g-5p	25506.4	22424	23615.8	24345.6	13256.1	22233.7	23579	14934.4	21762.5	14461.4	11162.7	14400.1	14236.5	17569	15782.7	12951	16600.6	16743.4	16163	16051.5	57208.5	46227.3	90086.8	79984	62580.3	78949.2	36855.2	72944.6	59251.1	26166	9353.3	9223.59	11446.6	9596.31	9016.92	8364.78	7745.04	10738.2	8558.4	10544.7	13783.4	13339.1	15610.1	21685.4	12684.4	10896.1	10626.5	10353.1	64411.8
hsa-let-7i-3p	8.9801	7.3449	0	7.9759	6.4308	5.6653	16.0993	0	0	13.7335	153.706	10.2094	20.3184	25.881	26.6098	86.6263	39.4494	37.8091	60.4645	59.6828	12.9575	26.8389	24.9037	25.0456	0	50.1902	87.9815	28.081	26.522	28.5932	27.3825	41.8456	37.4942	48.8767	8.6138	17.5463	14.8771	7.0362	0	0	0	0	26.3773	0	0	0	14.7658	0	26.0991
hsa-let-7i-5p	10203.3	9831.68	10299.9	9633.27	9018.16	10085.3	13777.8	9360.13	13554.3	21630.3	17055	10511.8	10433.1	16163	13973.7	20288.7	16574	16719.9	14457.1	14478.1	42785.6	37905.9	36269.8	33077.5	44979.6	32212.1	28618.8	44630.7	46667.9	32698.3	48348.2	46889.8	55555.7	48717.8	2775.37	2440.53	2609.45	3437.67	1851.68	1496.32	4057.36	1770.85	5555.06	3674.84	2366.2	2555.78	2086.9	888.936	48043
hsa-miR-1-3p	0	0	0	0	0	0	0	0	0	0	0	0	2.8025	0	0	0	0	0	0	0	1355.82	2283.99	717.228	2410.15	1073.9	1370.19	877.559	498.851	1282.88	1051.41	0	0	0	0	0	0	0	0	158.071	457.698	127.517	163.611	89.6828	31.4686	141.055	226.845	88.5949	86.8885	611.793
hsa-miR-1-5p	0	0	0	0	0	0	0	0	0	0	0	0	0	0	0	0	0	0	0	0	0	0	0	0	0	0	0	0	0	0	0	0	0	0	0	0	0	0	0	0	0	0	0	0	0	0	0	0	0
hsa-miR-100-3p	0	0	0	0	0	0	0	0	0	0	0	0	1.051	0	0	0	0	0	1.0516	0	0	0	0	0	0	0	0	0	0	0	5.2898	10.8489	6.6627	8.6582	3.4455	0	0	2.0103	0	0	0	0	0	0	0	0	0	0	0
hsa-miR-100-5p	7.9823	14.6898	0	19.1421	23.5797	14.1634	0	34.5038	18.1596	34.3338	36.1879	39.7813	30.8279	34.3074	27.0011	58.2362	99.3821	69.5687	29.7065	29.3133	323.937	114.065	74.7112	134.861	504.923	185.704	33.839	49.5548	66.7961	93.132	132162	156143	112554	128291	87.8607	114.848	194.891	115.594	16123.2	17656.6	12890.8	13752.9	14570.8	5083.93	15494.9	26087.2	19510.6	18747.9	56.0363
hsa-miR-101-2-5p	0	0	0	0	0	0	0	0	0	0	0.7461	0	0	0	0	0	0	0	0	0	0	0	0	0	0	0	0	0	0	0	0	0	0	0	0	0	0	0	0	0	0	0	0	0	0	0	0	0	0
hsa-miR-101-3p	210.533	279.106	76.452	336.582	113.611	239.833	77.2765	109.262	32.6873	123.602	2470.11	2689.29	2683.43	1451.14	1317.58	837.873	753.331	814.407	4436.26	4399.63	14528.9	15322.3	18448.7	13455.2	5840.53	15298	20698.2	11772.6	8837.72	20591.2	2803.59	3070.22	2881.83	3059.4	1472.96	1304.8	1414.82	1302.7	1603.29	1584.34	2005.49	2021.08	1434.92	1587.42	1643.29	1920.62	1097.59	1517.21	8532.1
hsa-miR-101-5p	0	0	0	2.3928	0	4.7211	0	0	0	0	24.9958	13.3778	10.1592	8.4264	10.1743	13.1031	9.1037	8.318	22.6085	21.1267	0	0	0	0	0	0	0	0	0	0	0	0	0.6532	0	3.4455	0	2.9754	2.0103	0	0	0	0	47.4791	0	0	0	0	0	1.5352
hsa-miR-10226	0	0	0	0	0	0	0	0	0	0	0	0	0	0	0	0	0	0	0	0	0	0	0	0	0	0	0	0	0	0	0	0	0	0	0	0	0	0	0	0	0	192.483	0	0	0	0	0	0	0
hsa-miR-10392-3p	0	0	0	0	0	0	0	0	0	0	0	0	0	0	0	0	0	0	0	0	0	0	0	0	0	0	0	0	0	0	0	0	0	0	0	0	0	0	0	0	0	0	0	0	0	0	0	0	0
hsa-miR-10392-5p	0	0	0	0	0	0	0	0	0	0	3.3576	0	0	0	0	0	0	0	0	0	0	0	0	5.7797	0	0	0	0	3.9292	0	0	0	0	0	0	0	0	0	0	0	173.887	0	0	0	0	0	0	0	0
hsa-miR-10393-3p	0	0	0	0	0	0	0	0	0	0	0	0	0	0	0	0	0	0	3.6804	0	0	0	0	0	0	0	0	0	0	0	0.9335	0	1.829	2.5137	0	0	0	0	0	0	0	0	0	0	0	0	0	0	0
hsa-miR-10393-5p	0	0	0	0	0	0	0	0	0	0	0	0	0	0	0	0	0	0	0	0	0	0	0	0	0	0	0	0	0	0	0	0	0	0	0	0	0	0	0	0	0	0	0	0	0	0	0	0	0
hsa-miR-10394-3p	0	0	0	0	0	0	0	0	0	0	0	0	0	0	0	0	0	0	0	0	0	0	0	0	0	0	0	0	0	0	0	0	3.7886	0	0	0	0	0	0	0	0	0	0	0	0	0	83.6729	0	0
hsa-miR-10394-5p	0	0	0	0	0	0	0	0	0	0	0	0	0	0	0	0	0	0	0	0	0	0	0	0	0	0	0	0	0	0	0	0	0.5226	0	0	0	0	0	0	0	0	0	0	0	0	0	0	0	0
hsa-miR-10395-3p	22.9491	29.3796	242.537	20.7373	49.303	37.769	199.631	74.7583	225.179	89.2679	3.7307	1.4082	3.8535	24.0754	29.349	27.6622	39.4494	37.0529	13.1445	12.676	17.6693	33.5486	49.8075	25.0456	22.6085	40.1522	15.7916	36.3402	19.6459	13.0712	5.601	6.716	5.7482	15.0819	29.2869	22.3316	14.8771	5.0258	0	0	0	0	0	0	42.3165	0	0	0	30.7048
hsa-miR-10395-5p	0	0	0	0	0	0	0	0	0	0	0	0	0	0	0	0	0	0	0	0	0	0	0	0	0	0	0	0	0	0	0	0	0	0	0	0	0	0	0	0	0	0	0	0	0	0	0	0	0
hsa-miR-10396a-3p/10396b-3p	0	2.0985	0	3.1904	0	0	0	0	0	0	0	2.4643	2.1019	0	0	0	0	0	0	1.8486	0	0	0	0	0	0	0	0	0	0	0	3.6163	2.0903	2.2344	0	0	8.9263	2.0103	0	0	0	0	0	0	0	0	0	0	0
hsa-miR-10396a-5p/10396b-5p	0	0	0	0	0	0	0	0	0	0	0	0	0	0	0	0	0	0	0	0	0	0	0	0	0	0	0	0	0	0	0	0	5.2257	0	0	0	0	0	0	0	0	0	0	0	0	0	0	0	0
hsa-miR-10397-3p	0	0	0	0	0	0	0	0	0	0	0	0	0	0	0	0	0	0	0	0	0	0	0	0	0	0	0	0	0	0	0	0	0	0	0	0	0	0	0	0	0	0	0	0	0	0	0	0	0
hsa-miR-10397-5p	0	0	0	0	0	0	0	0	0	0	4.4769	0	6.3057	6.6207	0	0	0	0	2.366	0	0	0	0	0	0	0	0	0	0	0	0	0	0	0	0	0	0	0	0	0	0	0	0	0	0	0	0	0	0
hsa-miR-10398-3p	0	0	0	0	0	0	0	0	0	0	0	2.8164	2.4522	0	0	5.0957	0	2.2685	0	1.8486	0	0	0	0	0	0	0	0	0	0	0	0	0	0	0	0	0	0	0	0	0	0	0	0	0	0	0	0	0
hsa-miR-10398-5p	0	0	0	0	0	0	0	0	0	0	0	1.0561	0.7006	1.8057	0	0	0	1.5124	0.7887	0	0	0	0	0	0	0	0	0	0	0	0	0	0	0	0	0	0	0	0	0	0	0	0	0	0	0	0	0	0
hsa-miR-10399-3p	205.544	0	0	130.007	297.962	121.805	408.922	385.293	148.909	515.007	136.917	122.16	105.095	158.897	147.919	181.988	93.313	102.085	179.028	175.615	255.616	181.162	214.172	159.906	0	77.7948	0	170.138	370.326	305.538	3.4228	0	1.829	0	15.5048	0	0	0	0	0	0	0	0	0	0	0	0	0	319.33
hsa-miR-10399-5p	57.8715	47.2172	5.2726	42.2722	12.8617	40.6017	22.539	23.0026	10.8958	27.4671	54.0954	75.6901	83.3754	56.5771	49.3063	32.7578	28.8284	25.7102	75.7121	80.5454	40.0504	49.6519	29.8845	40.4582	37.6808	40.1522	72.1899	34.6883	96.265	55.5524	0.9335	0	0	0	8.6138	4.7853	7.4386	2.0103	0	0	0	0	21.1018	24.4756	0	37.8075	0	0	81.3677
hsa-miR-103a-1-5p/103a-2-5p	2.9934	6.2956	0	0	0	4.7211	0	0	0	0	1.4923	1.4082	0	0	3.1306	2.9118	2.2759	2.2685	0.7887	1.3204	8.2457	0	0	11.5595	0	0	0	9.911	2.9469	10.6203	0	0	0.7839	1.3965	0	0	0	0	0	0	0	0	0	0	0	0	0	0	5.3733
hsa-miR-103a-3p/107	19398.9	19892.1	19089.3	18381.2	27667.6	19706	16878.5	24840.9	17963.5	23257.7	7126.79	9085.63	9188.46	14255	15890.3	12316.2	14971.8	14949.7	9239.5	9242.13	24109.2	23069.3	12954.9	17162	13934.4	15596.6	9499.75	20890.6	21710.7	16532.6	4382.76	5575.79	5820.1	5433.41	4585.99	4889.03	5354.28	5445.99	2743.65	2446.92	3187.93	3965.16	4220.37	4178.34	3124.37	3538.78	2682.46	2205.63	18608.6
hsa-miR-103b	0	0	0	0	0	0	0	0	0	0	0	0	0	0	0	0	0	0	0	0	0	0	0	0	0	0	0	0	0	0	0	0	0	0	0	0	0	0	0	0	0	0	0	0	0	0	0	0	0
hsa-miR-10400-3p	0	0	0	0	0	0	0	0	0	0	0	0	0	0	0	0	0	0	0	0	0	0	0	0	0	0	0	0	0	0	0	0	0	0	0	0	0	0	0	0	0	0	0	0	0	0	0	0	0
hsa-miR-10400-5p	0	0	0	0	0	0	0	0	0	0	0	0	0	0	0	0	0	0	0	0	0	0	0	0	0	0	0	0	0	0	0	0	0	0	0	0	0	0	0	0	0	0	0	0	0	0	0	0	0
hsa-miR-10401-3p	13.969	22.0347	63.2706	15.1542	27.8669	22.6614	32.1985	28.7532	0	20.6003	7.4614	5.9848	7.0063	9.0283	14.0875	15.287	6.8278	14.3674	10.2527	7.1303	0	0	0	0	0	0	0	0	0	0	0	0	3.7886	6.7031	0	14.356	5.9509	0	0	0	0	0	0	0	0	0	0	0	0
hsa-miR-10401-5p	0	0	0	0	0	0	0	0	0	0	0	0	0	0	0	0	0	0	0	0	0	0	0	0	0	0	0	0	0	0	0	0	0.9145	0	0	0	0	0	0	0	0	0	0	0	0	0	0	0	0
hsa-miR-105-3p	0	0	0	0	0	0	0	0	0	0	0	0	0	0	0	0	0	0	0	0	0	0	0	0	0	0	0	0	0	0	0	0	0	0	0	0	0	0	0	0	0	0	0	0	0	0	0	0	0
hsa-miR-105-5p	0	0	0	0	0	0	0	0	0	0	0	0	0	0	0	0	0	0	0	0	0	0	0	0	0	0	0	0	0	0	0	0	0	0	0	0	0	0	0	193.642	173.887	0	47.4791	20.9791	52.8957	83.1764	63.9852	60.1536	0
hsa-miR-10522-5p	0	0	0	0	0	0	0	0	0	0	0	0	0	0	0	0	0	0	0	0	0	0	0	0	0	0	0	0	0	0	0	0	0	0	0	0	0	0	0	0	0	0	0	0	0	0	0	0	0
hsa-miR-10523-5p	0	0	0	0	0	0	0	0	0	0	0	0	0	0	0	0	0	0	0	0	0	0	0	0	0	0	0	0	0	0	0	0	0	0	0	0	0	0	0	0	0	0	0	0	0	0	0	0	0
hsa-miR-10524-5p	0	0	0	0	0	0	0	0	0	0	0	0	0	0	0	0	0	0	0	0	0	0	0	0	0	0	0	0	0	0	0	0	0	0	0	0	0	0	0	0	0	0	0	0	0	0	0	0	0
hsa-miR-10525-3p	0	0	0	0	0	0	0	0	0	0	0	0	0	0	0	0	0	0	0	0	0	0	0	0	0	0	0	0	0	0	0	0	0	0	0	0	0	0	0	0	0	0	0	0	0	0	0	0	0
hsa-miR-10526-3p	0	0	0	0	0	0	0	0	0	0	0	1.0561	0	0	0	0	0	0	0	0	0	0	0	0	0	0	0	0	0	0	0	0	0	0	0	0	0	0	0	0	0	0	0	0	0	0	0	0	0
hsa-miR-10527-5p	13.969	12.5913	15.8177	9.5711	6.4308	15.1076	19.3191	13.4182	18.1596	0	3.3576	7.393	9.8089	12.0377	15.6528	13.8311	9.8623	10.5865	4.732	7.9225	0	0	0	0	0	0	0	0	1.9646	4.9017	1.867	5.6827	1.6983	2.793	0	3.1902	0	6.031	0	0	0	0	31.6527	0	0	0	0	60.1536	3.0705
hsa-miR-106a-3p	0	0	0	0	0	0	0	0	0	0	1.1192	0	0	0	0	0	0	0	0	0	8.2457	0	0	0	0	0	0	14.8664	13.7521	6.5356	0	0	0	0	0	0	0	0	0	52.8113	57.9623	57.7451	36.9282	73.4268	63.4748	60.492	29.5316	33.4187	13.0495
hsa-miR-106a-5p/17-5p	273.393	281.205	334.807	362.903	315.111	277.602	315.546	364.207	207.02	267.804	209.666	504.835	501.303	232.929	302.882	136.127	222.282	220.049	213.466	193.573	2664.53	2866.39	1673.53	1864.93	817.674	2170.73	2339.41	2621.45	2375.19	2313.6	928.827	951.082	1014.7	967.479	303.206	280.74	258.862	259.333	620.992	580.925	579.623	798.807	664.708	1500.01	969.754	793.957	861.339	735.211	3145.71
hsa-miR-106b-3p	175.61	182.573	318.989	135.59	497.317	165.239	437.9	494.555	392.248	604.275	241.75	163.702	160.796	299.137	273.924	345.049	323.181	313.815	226.348	226.055	1082.54	1099.05	1045.96	955.585	1111.58	915.971	439.908	976.229	1204.3	1056.31	177.364	256.24	284.538	275.944	122.316	141.965	148.771	107.553	451.63	563.321	625.993	529.33	611.953	423.078	553.641	688.096	502.038	708.476	1003.28
hsa-miR-106b-5p	75.8317	104.927	42.1804	90.1275	42.8722	97.2551	51.5177	38.3376	32.6873	20.6003	166.763	237.28	236.814	142.647	142.832	107.737	124.417	120.233	237.915	242.957	586.621	837.373	577.767	446.967	94.2021	579.697	1917.55	459.207	509.812	1069.38	77.48	83.1745	109.739	100.546	173.999	154.726	209.768	123.635	677.446	686.547	394.144	625.571	722.738	402.099	684.117	680.534	442.974	474.545	592.603
hsa-miR-10a-3p	0	5.2464	0	0	0	5.6653	0	0	0	0	6.7153	12.6737	9.8089	3.6113	6.2611	8.0075	6.0691	4.5371	1.5773	2.3768	10.6016	10.7355	0	17.3392	18.8404	0	24.8153	0	25.5397	16.3389	37.9621	59.927	61.7936	61.1657	0	0	0	0	146.78	264.057	127.517	76.9934	126.611	62.9373	179.845	264.652	290.394	173.777	9.9791
hsa-miR-10a-5p	2924.51	2741.75	635.342	2943.9	2085.73	2862.89	579.574	1928.38	573.844	1263.48	10359.8	13615.4	13631.2	6896.39	6695.1	5919.71	9200.05	9420.51	1769.77	1739.25	3181.65	2471.86	1110.71	2094.19	2664.03	1523.27	2510.86	1352.84	2245.53	1326.72	19494.8	17052.8	19336.8	18900.8	3.4455	4.7853	4.4631	13.0672	66107.4	46297.9	77727.4	54867.4	62355.9	16790.3	84869.4	87554.5	66387.1	85144.1	1986.6
hsa-miR-10b-3p	0	0	0	0	0	0	0	0	0	0	0	0	0	0	0	0	0	0	0	0	0	0	0	0	0	0	0	0	0	0	19.9145	37.1961	37.8861	43.2908	0	0	0	0	1321.02	827.377	602.808	394.591	511.719	300.7	645.327	839.326	1328.92	741.894	0
hsa-miR-10b-5p	11.9734	17.8376	44.8167	26.3204	0	20.7729	41.8581	0	79.9024	0	19.7728	15.4901	2.8025	0	20.74	6.5516	0	0	0	4.2253	22.3811	25.4969	0	260.089	41.4489	127.985	133.1	165.183	50.0971	75.1592	23675.9	24155.2	23352	27030.8	13.7821	7.9756	4.4631	3.0155	43119.4	42354.7	40492.4	47658.9	35145.1	26594.5	50677.6	71463.7	64856.4	55849.3	44.522
hsa-miR-11181-3p	0	0	0	0	0	0	0	0	0	0	0	0	0	0	0	0	0	0	0	0	0	0	0	0	0	0	0	0	0	0	0	0	0	0	0	0	0	0	0	0	0	0	0	0	0	0	0	0	0
hsa-miR-11181-5p	0	0	0	0	0	0	0	0	0	0	0	0	0	0	0	0	0	0	0	0	0	0	0	0	0	0	0	0	0	0	0	0	0	0	0	0	0	0	0	0	0	0	0	0	0	0	0	0	0
hsa-miR-11399	0	0	0	0	0	0	0	0	0	0	0	0	0	0	0	0	0	0	0	0	0	0	0	0	0	0	0	0	0	0	0	0	0	0	0	0	0	0	0	0	0	0	0	0	0	0	0	0	0
hsa-miR-11400	0	0	0	0	0	0	0	0	0	0	0	0	0	0	0	0	0	0	0	0	431.131	528.726	0	290.914	422.025	266.008	0	368.357	316.299	0	0	0	0	0	0	0	0	0	0	0	0	0	0	0	0	0	0	0	378.437
hsa-miR-11401	0	0	0	0	0	0	0	0	0	0	0	0	0	0	0	0	0	0	0	0	9.4236	8.0517	0	0	0	0	0	0	5.8938	0	0	0	0	1.3965	0	0	0	0	0	0	0	0	0	0	0	0	0	0	7.6762
hsa-miR-1178-3p	0	0	0	0	0	0	0	0	0	0	0	0	0	0	0	0	0	0	0	0	0	0	0	0	0	0	0	0	0	0	0	0	0	0	0	0	0	0	0	0	0	0	0	0	0	0	0	0	0
hsa-miR-1178-5p	0	0	0	0	0	0	0	0	0	0	0	0	0	0	0	0	0	0	0	0	0	0	0	0	0	0	0	0	0	0	0	0	0	0	0	0	0	0	0	0	0	0	0	0	0	0	0	0	0
hsa-miR-1179-3p	0	0	0	0	0	0	0	0	0	0	0	0	0	0	0	0	0	0	0	0	0	0	0	0	0	0	0	0	0	0	0	0	0	0	0	0	0	0	0	0	0	0	0	0	0	0	0	0	0
hsa-miR-1179-5p	0	0	0	0	0	0	0	0	0	0	0	1.4082	1.051	0	0	0	3.0346	0	0	0	0	0	0	7.7063	0	0	0	0	0	1.6339	0	0	0.5226	0	0	0	0	0	0	0	0	0	0	0	0	0	0	0	1.5352
hsa-miR-1180-3p	5.9867	6.2956	21.0902	3.9879	15.0053	6.6096	19.3191	5.7506	14.5277	0	8.2076	11.2655	8.7579	13.8433	42.6539	10.1913	18.2074	12.0989	9.2011	10.2993	3.5339	0	0	0	0	0	0	0	0	9.8034	58.8101	78.525	72.7675	55.0212	24.1186	20.7365	17.8526	21.1085	79.0353	52.8113	69.5547	105.866	58.03	31.4686	88.1595	90.7379	113.205	46.7861	5.3733
hsa-miR-1180-5p	0	0	0	0	0	0	0	0	0	0	0	0	0	0	0	0	0	0	0	0	0	0	0	0	0	0	0	0	0	0	0	0	0	0	0	0	0	0	0	0	0	0	0	0	28.211	0	0	0	0
hsa-miR-1181-3p	0	0	0	0	0	0	0	0	0	0	0	0	0	0	0	0	0	0	0	0	0	0	0	0	0	0	0	0	0	0	0	0	0	0	0	0	0	0	0	0	0	0	0	0	0	0	0	0	0
hsa-miR-1181-5p	0	0	0	0	0	0	0	0	0	0	0	0	0	0	0	0	0	0	0	0	0	0	0	0	0	0	0	0	0	0	0	0	0	0	0	0	0	0	0	0	0	0	0	0	0	0	0	0	0
hsa-miR-1182	0	0	0	0	0	0	0	0	0	0	0	0	0	0	0	0	0	0	0	0	0	0	0	0	0	0	0	0	0	0	0	0	0	0	0	0	0	0	0	0	0	0	0	0	0	0	0	0	0
hsa-miR-1183	0	0	0	0	0	0	0	0	0	0	0	0	0	0	0	0	0	0	0	0	0	0	0	0	0	0	0	0	0	0	0	0	0	0	0	0	0	0	0	0	0	0	0	0	0	0	0	0	0
hsa-miR-1184	0	0	0	0	0	0	0	0	0	0	0	0	0	0	0	0	0	0	0	0	0	0	0	0	0	0	0	0	0	0	0	0	0	0	0	0	0	0	0	0	0	0	0	0	0	0	0	0	0
hsa-miR-1185-1-3p/1185-2-3p	0	0	0	0	0	0	0	0	0	0	0	0	0	0	0	0	0	0	0	0	58.8977	24.155	0	25.0456	0	0	24.8153	21.4737	24.5574	29.4101	63.4776	56.8273	60.6178	59.4899	0	0	0	0	67.7446	0	0	0	0	0	0	52.9305	14.7658	0	30.7048
hsa-miR-1185-5p	0	0	0	0	0	0	0	0	0	0	0	0	0	0	0	0	0	0	0	0	0	0	0	0	0	0	0	0	0	0	0	0	1.9596	1.1172	0	0	0	0	180.652	0	0	0	42.2037	0	0	75.6149	0	0	0
hsa-miR-1193-3p	0	0	0	0	0	0	0	0	0	0	0	0	0	0	0	0	0	0	0	0	0	0	0	0	0	0	0	0	0	0	0	0	0	0	0	0	0	0	0	0	0	0	0	0	0	0	0	0	0
hsa-miR-1193-5p	0	0	0	0	0	0	0	0	0	0	0	0	0	0	0	0	0	0	0	0	0	0	0	0	0	0	0	0	0	0	0	0	0	0	0	0	0	0	0	0	0	0	0	0	0	0	0	0	0
hsa-miR-1197	0	0	0	0	0	0	0	0	0	0	0	0	0	1.2038	0	0	0	0	0	0	25.915	26.8389	0	32.7519	0	37.6427	11.2797	21.4737	10.8053	22.0576	2.4893	2.0664	1.9596	1.1172	0	0	0	0	0	0	0	0	0	0	0	0	0	0	13.0495
hsa-miR-1199-3p	0	0	0	0	0	0	0	0	0	0	0	0	0	0	0	0	0	0	0	0	0	0	0	0	0	0	0	0	0	0	0	0	0	0	0	0	0	0	0	0	0	0	0	0	0	0	0	0	0
hsa-miR-1199-5p	0	0	0	0	0	0	0	0	0	0	0	0	0	0	0	0	0	0	0	0	0	0	0	0	0	0	0	0	0	0	0	0	0	0	0	0	0	0	0	0	0	0	0	0	0	0	0	0	0
hsa-miR-1200	0	0	0	0	0	0	0	0	0	0	0	0	0	0	0	0	0	0	0	0	0	0	0	0	0	0	0	0	0	0	0	0	0	0	0	0	0	0	0	0	0	0	0	0	0	0	0	0	0
hsa-miR-1202	0	0	0	0	0	0	0	0	0	0	0	0	0	0	0	0	0	0	0	0	0	0	0	0	0	0	0	0	0	0	0	0	0	0	0	0	0	0	0	0	0	0	0	0	0	0	0	0	0
hsa-miR-1203	0	0	0	0	0	0	0	0	0	0	0	0	0	0	0	0	0	0	0	0	0	0	0	0	0	0	0	0	0	0	0	0	0	0	0	0	0	0	0	0	0	0	0	0	0	0	0	0	0
hsa-miR-1204	0	0	0	0	0	0	0	0	0	0	0	0	0	0	0	0	0	0	0	0	0	0	0	0	0	0	0	0	0	0	0	0	0	0	0	0	0	0	0	0	0	0	0	0	0	0	0	0	0
hsa-miR-1205	0	0	0	0	0	0	0	0	0	0	0	0	0	0	0	0	0	0	0	0	0	0	0	0	0	0	0	0	0	0	0	0	0	0	0	0	0	0	0	0	0	0	0	0	0	0	0	0	0
hsa-miR-1206	0	0	0	0	0	0	0	0	0	0	0	0	0	0	0	0	0	0	0	0	0	0	0	0	0	0	0	0	0	0	0	0	0	0	0	0	0	0	0	0	0	0	0	0	0	0	0	0	0
hsa-miR-1207-3p	0	0	0	0	0	0	0	0	0	0	0	0	0	0	0	0	0	0	0	0	0	0	0	0	0	0	0	0	0	0	0	0	0	0	0	0	0	0	0	0	0	0	0	0	0	0	0	0	0
hsa-miR-1207-5p	0	0	0	0	0	0	0	0	0	0	0	0	0	0	0	0	0	0	0	0	0	0	0	0	0	0	0	0	0	0	0	0	0	0	0	0	0	0	0	0	0	0	0	0	126.95	0	0	0	0
hsa-miR-1208	0	0	0	0	0	0	0	0	0	0	0	0	0	0	0	0	0	0	0	0	0	0	0	0	0	0	0	0	0	0	0	0	0	0	0	0	0	0	0	0	0	0	0	0	0	0	0	0	0
hsa-miR-12113	0	0	0	0	0	0	0	0	0	0	0	0	0	0	0	0	0	0	0	0	0	0	0	0	0	0	0	0	0	0	0	0	0	0	0	0	0	0	0	0	0	0	0	0	0	0	0	0	0
hsa-miR-12114	0	0	0	0	0	0	0	0	0	0	0	0	0	0	0	0	0	0	0	0	0	0	0	0	0	0	0	0	0	0	0	0	0	0	0	0	0	0	0	0	0	0	0	0	0	0	0	0	0
hsa-miR-12115	0	0	0	0	0	0	0	0	0	0	0	0	0	0	0	0	0	0	0	0	0	0	0	0	0	0	0	0	0	0	0	0	0	0	0	0	0	0	0	0	0	0	0	0	0	0	0	0	0
hsa-miR-12116	0	0	0	0	0	0	0	0	0	0	0	0	0	0	0	0	0	0	0	0	0	0	0	0	0	0	0	0	0	0	0	0	0	0	0	0	0	0	0	0	0	0	0	0	0	0	0	0	0
hsa-miR-12117	0	0	0	0	0	0	0	0	0	0	0	0	0	0	0	0	0	0	0	0	0	0	0	0	0	0	0	0	0	0	0	0	0	0	0	0	0	0	0	0	0	0	0	0	0	0	0	0	0
hsa-miR-12118	0	0	0	0	0	0	0	0	0	0	0	0	0	0	0	0	0	0	0	0	0	0	0	0	0	0	0	0	0	0	0	0	0	0	0	0	0	0	0	0	0	0	0	0	0	0	0	0	0
hsa-miR-12119	0	0	0	0	0	0	0	0	0	0	0	0	0	0	0	0	0	0	0	0	0	0	0	0	0	0	0	0	0	0	0	0	0	0	0	0	0	0	0	0	0	0	0	0	0	0	0	0	0
hsa-miR-12120	0	0	0	0	0	0	0	0	0	0	0	0	0	0	0	0	0	0	0	0	0	0	0	0	0	0	0	0	0	0	0	0	0	0	0	0	0	0	0	0	0	0	0	0	0	0	0	0	0
hsa-miR-12121	0	0	0	0	0	0	0	0	0	0	0	0	0	0	0	0	0	0	0	0	0	0	0	0	0	0	0	0	0	0	0	0	0	0	0	0	0	0	0	0	0	0	0	0	0	0	0	0	0
hsa-miR-12122	0	0	0	0	0	0	0	0	0	0	0	0	0	0	0	0	0	0	0	0	0	0	0	0	0	0	0	0	0	0	0	0	0	0	0	0	0	0	0	0	0	0	0	0	0	0	0	0	0
hsa-miR-12123	0	0	0	0	0	0	0	0	0	0	0	0	0	0	0	0	0	0	0	0	0	0	0	0	0	0	0	0	0	0	0	0	0	0	0	0	0	0	0	0	0	0	0	0	0	0	0	0	0
hsa-miR-12124	0	0	0	0	0	0	0	0	0	0	0	0	0	0	0	0	0	0	0	0	0	0	0	0	0	0	0	0	0	0	0	0	0	0	0	0	0	0	0	0	0	0	0	0	0	0	0	0	0
hsa-miR-12125	0	0	0	0	0	0	0	0	0	0	0	0	0	0	0	0	0	0	0	0	0	0	0	0	0	0	0	0	0	0	0	0	0	0	0	0	0	0	0	0	0	0	0	0	0	0	0	0	0
hsa-miR-12126	0	0	0	0	0	0	0	0	0	0	0	0	0	0	0	0	0	0	0	0	0	0	0	0	0	0	0	0	0	0	0	0	0	0	0	0	0	0	0	0	0	0	0	0	0	0	0	0	0
hsa-miR-12127	0	0	0	0	0	0	0	0	0	0	0	0	0	0	0	0	0	0	0	0	0	0	0	0	0	0	0	0	0	0	0	0	0	0	0	0	0	0	0	0	0	0	0	0	0	0	0	0	0
hsa-miR-12128	0	0	0	0	0	0	0	0	0	0	0	0	0	0	0	0	0	0	0	0	0	0	0	0	0	0	0	0	0	0	0	0	0	0	0	0	0	0	0	0	0	0	0	0	0	0	0	0	0
hsa-miR-12129	0	0	0	0	0	0	0	0	0	0	0	0	0	0	0	0	0	0	0	0	0	0	0	0	0	0	0	0	0	0	0	0	0	0	0	0	0	0	0	0	0	0	0	0	0	0	0	0	0
hsa-miR-12130	0	0	0	0	0	0	0	0	0	0	0	0	0	0	0	0	0	0	0	0	0	0	0	0	0	0	0	0	0	0	0	0	0	0	0	0	0	0	0	0	0	0	0	0	0	0	0	0	0
hsa-miR-12131	0	0	0	0	0	0	0	0	0	0	0	0	0	0	0	0	0	0	0	0	0	0	0	0	0	0	0	0	0	0	0	0	0	0	0	0	0	0	0	0	0	0	0	0	0	0	0	0	0
hsa-miR-12132	0	0	0	0	0	0	0	0	0	0	0	0	0	0	0	0	0	0	0	0	0	0	0	0	0	0	0	0	0	0	0	0	0	0	0	0	0	0	0	0	0	0	0	0	0	0	0	0	0
hsa-miR-12133	0	0	0	0	0	0	0	0	0	0	0	0	0	0	0	0	0	0	0	0	0	0	0	0	0	0	0	0	0	0	0	0	0	0	0	0	0	0	0	0	0	0	0	0	0	0	0	0	0
hsa-miR-12135	0	0	0	0	0	0	0	0	0	0	0	0	0	0	0	0	0	0	0	0	0	0	0	0	0	0	0	0	0	0	0	0	0	0	0	0	0	0	0	0	0	0	0	0	0	0	0	0	0
hsa-miR-12136	24.9446	28.3303	34.2716	23.9276	10.718	28.3267	38.6383	34.5038	94.4301	34.3338	22.3843	22.8831	23.8216	65.6054	58.3067	179.076	59.9327	76.3743	28.392	33.5386	9.4236	13.4194	0	15.4127	0	0	0	6.6073	5.8938	5.7186	26.7602	103.839	37.7555	151.378	0	0	16.3649	15.0775	1806.52	1830.79	2260.53	2098.07	2838.2	765.737	1361.18	2669.21	1954.01	1891.5	6.9086
hsa-miR-122-3p	0	0	0	0	0	0	0	0	0	0	0	0	0	0	0	0	0	0	0	0	0	0	0	0	0	0	0	0	0	0	0	0	0	0	0	0	0	0	22.5815	88.0189	46.3698	76.9934	31.6527	6.993	52.8957	45.369	29.5316	0	0
hsa-miR-122-5p	27.938	31.4782	23.7265	47.0577	12.8617	39.6574	16.0993	7.6675	36.3193	13.7335	1.4923	0.7041	1.4013	1.2038	0	0	0	0	0	0	0	0	0	0	0	0	0	0	0	0	1.5558	1.5498	1.6983	3.6308	0	0	0	0	6097.01	11389.6	16959.8	7882.2	7718	1888.12	6735.38	7546.37	10060.4	11282.1	0
hsa-miR-1224-3p	0	0	0	0	0	0	0	0	0	0	0	0	0	0	0	0	0	0	0	0	0	0	0	0	0	0	0	0	0	0	0	0	0	0	0	0	0	0	0	0	0	0	0	0	0	0	0	0	0
hsa-miR-1224-5p	0	0	0	0	0	0	0	0	0	0	0	0	0	0	0	0	0	0	0	0	0	0	0	0	0	0	0	0	0	0	0	0	0	0	0	0	0	0	0	140.83	0	0	0	0	31.7374	0	0	0	0
hsa-miR-1225-3p	0	0	0	0	0	0	0	0	0	0	0	0	0	0	0	0	0	0	0	0	0	0	0	0	0	0	0	0	0	0	0	0	0	0	0	0	0	0	0	0	0	0	0	0	0	0	0	0	0
hsa-miR-1225-5p	0	0	0	0	0	0	0	0	0	0	0	0	0	0	0	0	0	0	0	0	0	0	0	0	0	0	0	0	0	0	0	0	0	0	0	0	0	0	0	0	0	0	0	0	0	0	0	0	0
hsa-miR-1226-3p	0	0	31.6353	0	0	11.3307	0	36.4207	25.4235	0	0	0	10.8598	9.0283	10.1743	0	15.9315	19.6607	3.1547	3.6972	0	0	0	0	0	0	0	0	0	0	3.1116	0	2.6128	3.9101	0	0	0	0	0	0	0	0	0	0	0	0	0	0	0
hsa-miR-1226-5p	0	0	0	0	0	0	0	0	0	0	0	0	0	0	0	0	0	0	0	0	0	0	0	0	0	0	0	0	0	0	0	0	0	0	0	0	0	0	0	0	0	0	0	0	0	0	0	0	0
hsa-miR-1227-3p	0	0	0	0	0	0	0	0	0	0	0	0	0	0	0	0	0	0	0	0	0	0	0	0	0	0	0	0	0	0	0	0	0	0	0	0	0	0	0	0	0	0	0	0	0	0	0	0	0
hsa-miR-1227-5p	0	0	0	0	0	0	0	0	0	0	0	0	0	0	0	0	0	0	0	0	0	0	0	0	0	0	0	0	0	0	0	0	0	0	0	0	0	0	0	0	0	0	0	0	0	0	0	0	0
hsa-miR-1228-3p	0	5.2464	34.2716	0	0	0	12.8794	0	0	0	11.9383	30.6281	35.0317	15.649	23.8705	21.1106	22.0006	18.9045	13.6702	16.1091	0	0	0	0	0	0	0	0	0	0	0	0	0	0	0	0	0	0	0	0	0	0	0	0	0	0	0	0	0
hsa-miR-1228-5p	0	0	0	0	0	0	0	0	0	0	4.4769	7.0409	4.9044	3.0094	1.174	0	0	1.5124	3.6804	4.2253	0	0	0	0	0	0	0	0	0	0	0	0	0	0	0	0	0	0	0	0	0	0	0	0	0	0	0	0	0
hsa-miR-1229-3p	3.9911	2.0985	21.0902	10.3686	6.4308	0	6.4397	19.1688	18.1596	0	2.2384	3.8725	4.9044	5.417	4.3045	0	6.0691	11.3427	1.8402	1.3204	0	0	0	0	0	0	0	0	0	6.5356	0	0	0	0	0	0	0	0	0	0	0	0	0	0	0	0	0	0	0
hsa-miR-1229-5p	0	0	0	0	0	0	0	0	0	0	0	0	0	0	0	0	0	0	0	0	0	0	0	0	0	0	0	0	0	0	0	0	0	0	0	0	0	0	0	0	0	0	0	0	0	0	0	0	0
hsa-miR-122b-3p	0	0	0	0	0	0	0	0	0	0	0	0	0	0	0	0	0	0	0	0	0	0	0	0	0	0	0	0	0	0	0	0	0	0	0	0	0	0	0	0	0	0	0	0	0	0	0	0	0
hsa-miR-122b-5p	0	0	0	0	0	0	0	0	0	0	0	0	0	0	0	0	0	0	0	0	0	0	0	0	0	0	0	0	0	0	0	0	0	0	0	0	0	0	0	0	0	0	0	0	0	0	24.6097	26.7349	0
hsa-miR-1231-3p	0	0	0	0	0	0	0	0	0	0	0	0	0	0	0	0	0	0	0	0	0	0	0	0	0	0	0	0	0	0	0	0	0	0	0	0	0	0	0	0	0	0	0	0	0	0	0	0	0
hsa-miR-1231-5p	0	0	0	0	0	0	0	0	0	0	0	0	0	0	0	0	0	0	0	0	0	0	0	0	0	0	0	0	0	0	0	0	0	0	0	0	0	0	0	0	0	0	0	0	0	0	0	0	0
hsa-miR-1233-3p	0	3.1478	0	0	0	0	9.6596	0	0	0	0	0	0	0	0	8.0075	0	0	3.1547	5.2817	0	0	0	0	0	0	0	0	0	0	0	0	0	0	0	0	0	0	0	0	0	0	0	0	0	0	0	0	0
hsa-miR-1233-5p	0	0	0	0	0	0	0	0	0	0	0	0	0	0	0	0	0	0	0	0	0	0	0	0	0	0	0	0	0	0	0	0	0	0	0	0	0	0	0	0	0	0	0	0	0	0	0	13.3675	0
hsa-miR-1234-3p	3.9911	0	5.2726	0	0	0	0	0	0	0	0	0	2.4522	4.8151	3.9132	7.2795	2.2759	0	0.7887	0	0	0	0	0	0	0	0	0	0	0	0	0	0.5226	0	0	0	0	0	0	0	0	0	0	0	0	0	0	0	0
hsa-miR-1236-3p	0	0	0	0	0	0	0	0	0	0	0	0	0	0	0	0	0	0	0	0	0	0	0	0	0	0	0	0	0	0	0	0	0	0	0	0	0	0	0	0	0	0	0	0	0	0	0	0	0
hsa-miR-1236-5p	0	0	0	0	0	0	0	0	0	0	0	0	0	0	0	0	0	0	0	0	0	0	0	0	0	0	0	0	0	0	0	0	0	0	0	0	0	0	0	0	0	0	0	0	0	0	0	0	0
hsa-miR-1237-3p	0	0	0	0	0	0	0	0	0	34.3338	0	3.1684	0	0	0	0	0	0	0	0	0	0	0	0	0	0	0	0	0	0	0	0	0	0	0	0	0	0	0	0	0	0	0	0	0	0	0	0	0
hsa-miR-1237-5p	0	0	0	0	0	0	0	0	0	0	0	0	0	0	0	0	0	0	0	0	0	0	0	0	0	0	0	0	0	0	0	0	0	0	0	0	0	0	0	0	0	0	0	0	0	0	0	0	0
hsa-miR-1238-3p	0	0	0	0	0	0	0	0	0	0	0	0	0	0	0	0	0	0	0	0	0	0	0	0	0	0	0	0	0	0	0	0	0	0	0	0	0	0	0	0	0	0	0	0	0	0	0	0	0
hsa-miR-1238-5p	0	0	0	0	0	0	0	0	0	0	0	0	0	0	0	0	0	0	0	0	0	0	0	0	0	0	0	0	0	0	0	0	0	0	0	0	0	0	0	0	0	0	0	0	0	0	0	0	0
hsa-miR-124-3p	1.9956	0	0	1.5952	0	0	0	0	0	0	11.1921	3.8725	7.0063	6.0188	9.3917	8.7354	7.5864	9.8304	3.4176	2.6408	0	0	0	0	0	0	0	0	0	0	0	0	0	0	0	0	0	0	406.467	651.34	498.476	644.82	437.863	90.9094	553.641	423.444	600.476	875.569	0
hsa-miR-124-5p	0	0	0	0	0	0	0	0	0	0	0	0	1.051	0	0	0	0	0	0	0	0	0	0	0	0	0	0	0	0	0	0	0	0	0	0	0	0	0	0	0	0	0	0	0	0	0	0	0	0
hsa-miR-1243	0	0	0	0	0	0	0	0	0	0	0	0	0	0	0	0	0	0	0	0	0	0	0	0	0	0	0	0	0	0	0	0	0	0	0	0	0	0	0	0	0	0	0	0	0	0	0	0	0
hsa-miR-1244	0	0	0	0	0	0	0	0	0	0	0	0	0	0	0	0	0	0	0	0	0	0	0	0	0	0	0	0	0	0	0	0	0	0	0	0	0	0	0	0	0	0	0	0	0	0	0	0	0
hsa-miR-1245a	0	0	0	0	0	0	0	0	0	0	0	0	0	0	0	0	0	0	0	0	0	0	0	0	0	0	0	0	0	0	0	0	0	0	0	0	0	0	0	0	0	0	0	0	0	0	0	0	0
hsa-miR-1245b-3p	0	0	0	0	0	0	0	0	0	0	0	0	0	0	0	0	0	0	0	0	0	0	0	0	0	0	0	0	0	0	0	0	0	0	0	0	0	0	0	0	0	0	0	0	0	0	0	0	0
hsa-miR-1245b-5p	0	0	0	0	0	0	0	0	0	0	0	0	0	0	0	0	0	0	0	0	0	0	0	0	0	0	0	0	0	0	0	0	0	0	0	0	0	0	0	0	0	0	0	0	0	0	0	0	0
hsa-miR-1246	16.9623	28.3303	0	13.559	0	19.8287	0	0	0	0	0	0	3.1529	1.8057	0	0	2.2759	1.5124	0	0	5.8898	0	0	0	0	5.019	0	0	6.8761	5.7186	19.6034	50.1114	22.7317	51.6696	0	0	0	0	575.829	1285.08	220.257	384.967	216.294	293.707	402.007	642.727	152.58	414.391	0
hsa-miR-1247-3p	0	0	0	0	0	0	0	0	0	0	0	0	0	0	0	0	0	0	0	0	0	0	0	0	0	0	0	0	0	0	0	0	0	0	0	0	0	0	0	0	0	0	0	0	0	0	0	0	0
hsa-miR-1247-5p	0	0	0	0	0	0	0	0	0	0	0	0	0	0	0	0	0	0	0	0	0	0	0	0	0	0	0	0	0	0	0	0	0	0	0	0	0	0	0	0	0	0	0	0	0	0	0	0	0
hsa-miR-1248	0	0	0	0	0	0	6.4397	3.8338	7.2639	0	0	3.5205	2.8025	0	0	0	0	2.2685	0	0	0	0	0	0	0	0	0	0	0	2.4508	8.0903	11.3655	5.6176	12.5683	0	0	0	0	0	88.0189	0	0	0	0	31.7374	37.8075	0	0	0
hsa-miR-1249-3p	330.267	307.437	1347.14	410.758	460.876	405.072	705.148	743.75	686.434	343.338	22.3843	169.335	149.235	152.277	147.919	55.3243	220.006	214.756	59.413	58.8906	9.4236	24.155	24.9037	11.5595	22.6085	0	27.0712	24.7774	23.5751	22.8745	0	0	0	0	0	4.7853	0	8.0413	0	0	0	0	0	0	0	0	0	0	28.4019
hsa-miR-1249-5p	0	0	13.1814	2.3928	0	0	0	0	0	0	0	1.7602	0	0	0	0	0	0	0	0	0	0	0	0	0	0	0	0	0	2.4508	0	0	0	0	0	0	0	0	0	0	0	0	0	0	0	0	0	0	0
hsa-miR-1250-3p	0	0	0	0	0	0	0	0	0	0	0	0	0	0	0	0	0	0	0	0	0	0	0	0	0	0	0	0	0	0	0	0	0	0	0	0	0	0	0	0	0	0	0	0	0	0	0	0	0
hsa-miR-1250-5p	1.9956	0	0	0	0	0	0	0	0	0	4.1038	3.8725	4.2038	1.8057	6.2611	8.0075	11.3796	10.5865	3.4176	2.3768	20.0252	22.813	0	15.4127	18.8404	0	20.3034	26.4292	28.4866	20.4237	0	0	0	1.3965	0	0	0	0	45.163	0	0	0	0	0	0	0	0	0	16.12
hsa-miR-1251-3p	0	0	0	0	0	0	0	0	0	0	0	0	0	0	0	0	0	0	0	0	0	0	0	0	0	0	0	0	0	0	0	0	0	0	0	0	0	0	0	0	0	0	0	0	0	0	0	0	0
hsa-miR-1251-5p	0	0	0	0	0	0	0	0	0	0	0	0	0	0	0	0	0	0	0	0	0	0	0	0	0	0	0	0	0	0	0	0	0	0	0	0	0	0	33.8723	0	34.7774	38.4967	0	0	42.3165	37.8075	9.8439	0	0
hsa-miR-1252-3p	0	0	0	0	0	0	0	0	0	0	0	0	0	0	0	0	0	0	0	0.5282	0	0	0	0	0	0	0	0	0	0	0	0	0	0	0	0	0	0	0	0	0	0	0	0	0	0	0	0	0
hsa-miR-1252-5p	0	0	0	0	0	0	0	0	0	0	2.6115	2.1123	4.5541	0	0	0	0	3.7809	1.8402	1.5845	0	0	0	0	0	0	0	0	0	0	0.6223	2.0664	0	0	0	0	0	0	0	0	0	0	0	0	0	0	0	0	0
hsa-miR-1253	0	0	0	0	0	0	0	0	0	0	0	0	0	0	0	0	0	0	0	0	0	0	0	0	0	0	0	0	0	0	0	0	0	0	0	0	0	0	0	0	0	0	0	0	0	0	0	0	0
hsa-miR-1255a	5.9867	6.2956	0	5.5831	0	3.7769	0	0	0	0	10.0729	10.2094	8.4076	15.0471	9.0004	17.4708	22.0006	16.636	12.3558	7.9225	18.8473	16.1033	0	0	30.1447	7.5285	22.5594	4.9555	25.5397	20.4237	4.0451	5.6827	4.4418	4.4687	3.4455	0	2.9754	4.0207	0	0	0	0	0	0	0	37.8075	0	0	25.3315
hsa-miR-1255b-2-3p	0	0	0	0	0	0	0	0	0	0	0	0	0	0	0	0	0	0	0	0	0	0	0	0	0	0	0	0	0	0	0	0	0	0	0	0	0	0	0	0	0	0	0	0	0	0	0	0	0
hsa-miR-1255b-5p	0	0	0	0	0	0	0	0	0	0	2.2384	0	0	1.8057	0	0	0	0	0	1.5845	2.3559	0	0	0	0	0	0	0	0	0	0	0	0.3919	0	0	0	0	0	0	35.2075	0	0	0	0	14.1055	0	0	0	0
hsa-miR-1256-3p	1.9956	0	0	2.3928	0	5.6653	0	3.8338	0	0	3.7307	0.7041	2.8025	5.417	1.174	4.3677	1.5173	2.2685	3.6804	3.169	0	0	0	0	0	0	0	0	0	0	0	0	0	0	0	0	0	0	0	0	0	0	0	0	0	0	0	0	0
hsa-miR-1256-5p	0	0	0	2.3928	0	2.8327	0	0	0	0	0	1.4082	0.7006	1.8057	1.174	0	0	0	0	0.7923	0	0	0	0	0	0	0	0	0	0	0	0	0	0	0	0	0	0	0	0	0	0	0	0	0	0	0	0	0
hsa-miR-1257	0	0	0	0	0	0	0	0	0	0	0	0	0	0	0	0	0	0	0	0	0	0	0	0	0	0	0	0	0	0	0	0	0	0	0	0	0	0	0	0	0	0	0	0	0	0	0	0	0
hsa-miR-1258	0	0	0	0	0	0	0	0	0	0	0	0	0	0	0	0	0	0	0	0	0	0	0	0	0	0	0	0	0	0	0	0	0	0	0	0	0	0	0	0	0	0	0	0	0	0	0	0	0
hsa-miR-125a-3p	0	0	0	0	0	0	0	0	0	0	38.0533	23.2351	18.5668	37.9187	43.4365	66.9716	41.7253	34.0282	46.0056	47.7991	0	0	0	0	0	0	13.5356	0	0	0	20.848	37.1961	24.43	29.326	34.4552	33.4974	50.5823	35.1808	0	0	0	0	21.1018	27.9721	31.7374	0	39.3755	0	0
hsa-miR-125a-5p	986.809	857.255	1581.77	929.19	773.843	945.169	1616.37	688.16	1307.49	810.278	5982.95	6856.11	6828.03	12762.4	11269.6	17253.2	20548.6	20199.1	8285.74	8295.91	484.139	563.616	821.824	768.706	406.953	617.34	719.644	584.746	547.139	446.053	1214.79	1365.92	1404.79	1616	6148.53	6519.24	7258.56	5982.75	3545.3	3362.32	1611.35	4167.27	3112.52	4195.82	3787.33	2744.82	2333	3127.99	487.439
hsa-miR-125b-1-3p	0	0	0	0	0	0	0	0	0	0	0	0	1.7516	0	0	0	0	3.7809	1.8402	0	0	0	0	0	0	0	0	0	0	0	170.518	327.532	189.039	222.878	12.0593	25.5218	17.8526	44.2273	112.908	0	0	96.2418	0	0	70.5276	0	137.814	80.2048	0
hsa-miR-125b-2-3p	125.721	165.785	142.359	133.995	199.356	176.57	112.695	111.179	254.235	164.802	24.6227	71.4655	82.3245	19.8622	28.1751	18.1988	38.6907	25.7102	38.3818	36.4435	11.7795	0	0	0	0	0	0	8.2591	0	0	164.295	239.708	229.015	218.409	80.9697	54.2339	90.7506	34.1757	282.269	316.868	127.517	394.591	174.09	632.869	327.953	241.968	423.287	401.024	0
hsa-miR-125b-5p	223.504	222.446	764.52	238.479	585.205	236.056	872.581	728.414	737.281	645.476	76.4797	118.288	105.095	40.9281	35.6101	42.9492	84.9679	80.9114	78.341	80.5454	101.304	30.8647	104.596	113.668	37.6808	100.38	58.6543	64.4212	23.5751	38.3965	3214.02	5548.41	4070.02	5420.01	280.81	414.73	443.339	675.472	5747	3890.43	2237.34	10374.9	5507.58	11349.7	5949	4778.86	5074.52	5093	45.2896
hsa-miR-126-3p	19.9557	15.7391	7.9088	19.1421	0	16.0518	0	0	7.2639	0	54.4684	57.3837	62.0061	51.1602	48.1324	66.9716	61.45	64.2754	70.4543	72.887	19875.6	19742.7	10041.2	12563.2	15841	18161.3	21722.4	19721.1	18156.8	18104.4	206116	198210	237037	220120	10.3366	9.5707	10.414	14.0723	406.467	633.736	510.068	317.598	437.863	69.9303	320.901	310.021	310.082	374.289	23128.4
hsa-miR-126-5p	49.8892	45.1187	13.1814	47.8553	8.5744	44.3786	22.539	13.4182	7.2639	0	275.7	376.338	365.731	98.1071	92.3516	108.465	123.659	118.721	263.941	266.196	1552.54	1845.17	821.824	1545.12	463.474	2266.09	2420.62	1522.98	1211.17	1305.48	3191.62	2662.62	3157.74	3554.59	56.8511	55.829	46.1191	66.341	79.0353	158.434	0	48.1209	100.234	24.4756	0	105.861	68.9071	0	1314.93
hsa-miR-1260a/1260b	20.9535	15.7391	163.449	25.5228	83.6007	35.8805	164.213	251.111	105.326	144.202	94.3871	65.4807	75.3181	51.762	53.6109	50.2287	65.2432	74.862	29.4436	25.8802	183.761	163.717	69.7305	173.392	135.651	110.418	203.034	151.968	134.575	153.586	132.556	198.896	129.205	125.124	0	0	0	0	79.0353	0	34.7774	57.7451	26.3773	20.9791	28.211	22.6845	0	20.0512	176.553
hsa-miR-1261	0	0	0	0	0	0	0	0	0	0	0	0	0	0	0	0	0	0	0	0	0	0	0	0	0	0	0	0	0	0	0	0	0	0	0	0	0	0	0	0	0	0	0	0	0	0	0	0	0
hsa-miR-1262	0	0	0	0	0	0	0	0	0	0	4.4769	3.1684	5.2548	6.6207	4.3045	22.5665	6.0691	8.318	3.6804	3.169	0	0	0	0	0	0	0	0	0	0	2.1782	9.8156	7.8385	12.289	0	0	0	0	0	0	231.849	0	0	0	0	0	0	0	0
hsa-miR-1263-3p	0	0	0	0	0	0	0	0	0	0	0	0	0	0	0	0	0	0	0	0	0	0	0	0	0	0	0	0	0	0	0	0	0	0	0	0	0	0	0	0	0	0	0	0	0	0	0	0	0
hsa-miR-1263-5p	0	0	0	0	0	0	0	0	0	0	0	0	0	0	0	0	0	0	0	0	0	0	0	0	0	0	0	0	0	0	0	0	0	0	0	0	0	0	0	0	0	96.2418	31.6527	0	0	98.2994	73.8291	0	0
hsa-miR-1264	0	0	0	0	0	0	0	0	0	0	0	0	0	0	0	0	0	0	0	0	0	0	0	0	0	0	0	0	0	0	0	0	0	0	0	0	0	0	0	0	0	0	0	0	0	0	0	0	0
hsa-miR-1265-3p	0	0	0	0	0	0	0	0	0	0	0	0	0	0	0	0	0	0	0	0	0	0	0	0	0	0	0	0	0	0	0	0	0	0	0	0	0	0	0	0	0	0	0	0	0	0	0	0	0
hsa-miR-1265-5p	0	0	0	0	0	0	0	0	0	0	0	0	0	0	0	0	0	0	0	0	0	0	0	0	0	0	0	0	0	0	0	0	0	0	0	0	0	0	0	0	0	0	0	0	0	0	0	0	0
hsa-miR-1266-3p	0	0	0	0	0	0	0	0	0	0	0	0	0	0	0	0	0	0	0	0	0	0	0	0	0	0	0	0	0	0	0	0	0	0	0	0	0	0	0	0	0	0	0	0	0	0	0	0	0
hsa-miR-1266-5p	0	0	0	0	0	0	0	0	0	0	0	0	0	0	0	0	0	0	0	0	0	0	0	0	0	0	0	0	0	0	0	0	0	0	0	0	0	0	0	0	0	0	0	0	0	0	0	0	0
hsa-miR-1267	0	0	0	0	0	0	0	0	0	0	0	0	0	0	0	0	0	0	0	0	0	0	0	0	0	0	0	0	0	0	0	0	0	0	0	0	0	0	0	0	0	0	0	0	0	0	0	0	0
hsa-miR-1268a/1268b	0	0	0	0	0	0	0	0	0	0	8.5806	11.9696	15.0636	5.417	8.609	3.6398	16.6901	11.3427	2.8918	4.4894	0	0	0	0	0	0	0	0	2.9469	6.5356	9.9573	18.598	8.4917	14.2441	0	0	4.4631	3.0155	0	0	0	0	0	10.4895	0	0	0	0	1.5352
hsa-miR-1269a-3p	0	0	0	0	0	0	0	0	0	0	0	0	0	0	0	0	0	0	0	0	0	0	0	0	0	0	0	0	0	0	0	0	0	0	158.494	325.404	17.8526	19.0982	0	0	0	0	0	0	0	0	0	0	0
hsa-miR-1269a-5p	0	0	0	0	0	0	0	0	0	0	0	0	0	0	0	0	0	0	0	0	0	0	0	0	0	0	0	0	0	0	0	0	0	0	0	0	0	0	0	0	0	0	0	0	0	0	0	0	0
hsa-miR-1269b	0	0	0	0	0	0	0	0	0	0	0	0	0	0	0	0	0	0	0	0	0	0	0	0	0	0	0	0	0	0	0	0	0	0	0	0	10.414	0	0	123.226	0	38.4967	31.6527	0	59.9484	0	59.0633	20.0512	0
hsa-miR-127-3p	13.969	107.026	23.7265	23.1301	0	89.7013	0	21.0857	0	0	6.3422	5.2807	2.4522	4.2132	9.3917	0	0	6.0495	5.5207	8.4507	3447.87	2108.19	423.364	2731.89	3794.46	1754.15	800.857	1579.14	1936.11	1133.92	936.917	1099.87	1049.45	1054.62	0	7.9756	77.3612	3.0155	474.212	387.283	336.181	230.98	269.048	111.888	250.373	272.214	305.16	253.982	1629.66
hsa-miR-127-5p	0	3.1478	0	0	0	0	0	0	0	0	0	0	0	0	0	0	0	0	0	0	90.7024	84.5424	0	46.238	18.8404	77.7948	38.3509	56.1621	61.8847	116.007	59.4325	93.5068	90.7961	95.7983	0	0	0	0	0	0	0	0	0	17.4826	0	0	152.58	0	47.5924
hsa-miR-1270-3p	0	0	0	0	0	0	0	0	0	0	0	0	0	0	0	0	0	0	0	0	0	0	0	0	0	0	0	0	0	0	0	0	0	0	0	0	0	0	0	0	0	0	0	0	0	0	0	0	0
hsa-miR-1270-5p	0	0	13.1814	3.1904	8.5744	7.5538	25.7588	0	0	0	2.2384	0	1.7516	1.2038	7.8264	10.9193	3.7932	2.2685	3.4176	2.1127	0	0	0	0	0	0	4.5119	0	0	0	0	0	0.7839	0	0	4.7853	0	0	0	0	0	0	0	0	0	0	108.283	0	0
hsa-miR-1271-3p	0	0	0	0	0	0	0	0	0	0	0	0	0	0	0	0	0	0	0	0	0	0	0	0	0	0	0	0	0	0	0.6223	1.5498	1.4371	1.6758	0	0	0	0	0	0	0	0	0	0	0	0	0	0	0
hsa-miR-1271-5p	2.9934	5.2464	13.1814	4.7855	17.1489	4.7211	25.7588	13.4182	32.6873	0	1.8654	2.4643	1.051	2.4075	2.3479	0	0	0	0.7887	0.5282	22.3811	40.2583	0	55.8709	41.4489	50.1902	38.3509	31.3847	28.4866	19.6067	9.6461	7.7492	13.9787	13.6855	0	0	0	0	79.0353	193.642	115.925	48.1209	110.785	80.4199	91.6859	83.1764	172.268	120.307	40.6839
hsa-miR-1272	0	0	0	0	0	0	0	0	0	0	0	0	0	0	0	0	0	0	0	0	0	0	0	0	0	0	0	0	0	0	0	0	0	0	0	0	0	0	0	0	0	0	0	0	0	0	0	0	0
hsa-miR-1273c	0	0	0	0	0	0	0	0	0	0	0	0	0	0	0	0	0	0	0	0	4.7118	0	0	0	0	0	0	0	0	0	1.2447	0	1.6983	0	0	0	0	0	0	0	0	0	15.8264	0	0	0	0	0	0
hsa-miR-1273h-3p	23.9468	18.8869	52.7255	8.7735	40.7286	12.2749	25.7588	15.335	0	34.3338	21.2651	17.2503	18.2165	20.4641	14.4788	24.0224	25.0352	29.4911	17.3507	16.3732	76.567	56.3616	54.7882	59.724	82.8978	42.6617	33.839	77.6358	51.0794	57.1863	0	0	0	0	0	0	0	0	0	0	0	0	0	0	0	0	0	0	84.4382
hsa-miR-1273h-5p	3.9911	0	0	3.1904	0	0	9.6596	0	10.8958	0	0	2.4643	1.4013	1.8057	2.3479	4.3677	3.0346	3.7809	0	0	5.8898	4.0258	0	0	0	0	0	8.2591	9.823	6.5356	0	0	0	0	0	0	0	0	0	0	0	0	0	10.4895	0	0	0	0	8.4438
hsa-miR-1275	5.9867	10.4927	21.0902	4.7855	0	5.6653	25.7588	0	0	0	30.9649	10.2094	12.6114	13.2415	27.3924	16.7429	12.8969	29.4911	12.0929	10.5633	15.3134	16.1033	0	30.8253	26.3766	27.6046	56.3984	52.8584	22.5928	49.0168	6.5345	9.299	8.4917	5.8652	0	0	0	0	0	0	0	0	31.6527	17.4826	0	0	0	0	23.7962
hsa-miR-1276	6.9845	2.0985	5.2726	3.1904	0	1.8884	0	0	0	0	0	3.1684	2.8025	0	0	0	2.2759	1.5124	0	0	0	0	0	0	0	0	0	0	0	0	0	0	0	0	0	0	5.9509	0	0	0	0	0	0	0	0	0	0	0	0
hsa-miR-1277-3p	0	0	0	0	0	0	0	0	0	0	2.2384	0	2.1019	0	0	0	0	0	2.6289	3.6972	0	9.3936	0	0	0	0	0	9.911	8.8407	8.1695	1.867	3.6163	2.3516	1.6758	0	0	0	0	0	0	0	0	0	17.4826	28.211	0	0	0	6.9086
hsa-miR-1277-5p	0	0	0	0	0	0	0	0	0	0	16.7882	34.8527	39.2355	2.4075	5.8698	4.3677	6.0691	8.318	31.8096	33.2745	14.1354	24.155	9.9615	17.3392	18.8404	22.5856	40.6068	14.8664	17.6813	21.2406	19.9145	17.0482	20.2495	15.0819	10.3366	9.5707	2.9754	0	0	0	0	0	0	0	0	0	0	0	13.0495
hsa-miR-1278	0	0	0	0	0	0	0	0	0	0	2.2384	1.0561	0.7006	1.8057	1.5653	5.8236	0	0	2.1031	1.5845	12.9575	12.0775	0	0	0	0	0	13.2146	13.7521	10.6203	19.6034	16.015	20.9027	13.1269	0	0	0	0	33.8723	0	0	0	0	0	45.8429	0	0	0	13.0495
hsa-miR-1279	0	0	0	0	0	0	0	0	0	0	0	0	0	0	0	0	0	0	0	0	0	0	0	0	0	0	0	0	0	0	0	0	0	0	0	0	0	0	0	0	0	0	0	0	0	0	0	0	0
hsa-miR-128-1-5p	17.9601	19.9362	26.3628	16.7493	32.1541	14.1634	12.8794	19.1688	32.6873	27.4671	21.6381	37.669	32.2292	28.2886	17.6094	13.8311	40.208	32.5158	12.0929	11.8838	0	5.3678	0	0	0	0	0	0	10.8053	5.7186	0	0	1.0451	0	10.3366	12.7609	5.9509	3.0155	0	0	0	0	0	0	0	37.8075	0	0	3.8381
hsa-miR-128-2-5p	0	0	0	0	0	0	0	0	0	0	0	0	0	0	0	0	0	0	0	0	0	0	0	0	0	0	0	0	0	0	0	0	0	0	0	0	0	0	0	0	0	0	0	0	0	0	0	0	0
hsa-miR-128-3p	784.259	712.456	630.07	650.034	527.328	668.511	511.957	670.908	602.9	618.009	1414.69	1118.45	1122.42	1224.83	1234.62	1273.19	1241.9	1223.5	873.055	868.306	2199.24	1867.98	1489.24	2074.93	2976.78	1922.29	1863.4	2547.11	2047.11	1086.54	563.208	418.972	564.373	441.566	311.82	454.608	285.641	247.271	383.886	528.113	370.959	279.101	464.24	153.847	384.375	483.936	452.818	481.229	1942.08
hsa-miR-1281	0	0	0	0	0	0	0	0	0	0	0	0	0	0	0	0	0	0	0	0	0	0	0	0	0	0	0	0	0	0	0	0	0	0	0	0	0	0	0	0	0	0	0	0	0	0	0	0	0
hsa-miR-1282	0	0	0	0	0	0	0	0	0	0	0	0	0	0	0	0	0	0	0	0	0	0	0	0	0	0	0	0	0	0	0	0	0	0	0	0	0	0	0	0	0	0	0	0	0	0	0	0	0
hsa-miR-1283	0	0	0	0	0	0	0	0	0	0	0	0	0	0	0	0	0	0	0	0	0	0	0	0	0	0	0	0	0	0	0	0	0	0	0	0	0	0	124.198	475.302	266.627	221.356	506.444	83.9164	299.742	370.513	226.409	427.759	0
hsa-miR-1284-3p	0	0	0	0	0	0	0	0	0	0	1.8654	1.0561	1.051	0	5.0872	0	0	0	0	0	0	0	0	0	0	0	0	0	0	0	0	0	0	0	0	0	0	0	0	0	0	0	0	0	0	0	0	0	0
hsa-miR-1284-5p	1.9956	0	0	1.5952	4.2872	0	0	3.8338	0	0	0	2.1123	3.5032	2.4075	5.4785	0	2.2759	3.0247	0	1.3204	3.5339	0	0	0	0	0	0	0	0	0	0	0	0	0	0	0	0	0	0	0	0	0	0	0	0	0	0	0	3.8381
hsa-miR-1285-3p	59.8671	46.168	28.999	40.677	34.2977	58.5419	51.5177	26.8363	14.5277	41.2006	17.5344	27.8117	29.4266	42.7338	40.306	50.2287	40.9667	54.4451	42.588	47.0068	14.1354	17.4453	14.9422	9.6329	0	25.0951	15.7916	9.911	15.7167	18.7898	5.9121	7.7492	9.2756	8.6582	20.6731	25.5218	41.656	15.0775	90.3261	0	57.9623	57.7451	79.1319	24.4756	17.6319	45.369	34.4536	33.4187	22.261
hsa-miR-1285-5p	6.9845	0	0	0	0	0	9.6596	0	0	0	0	0	3.5032	0	0	0	0	3.7809	2.1031	1.5845	0	2.6839	0	0	0	0	0	0	0	8.1695	0.6223	0	0.5226	0	0	0	0	0	158.071	0	220.257	96.2418	68.581	0	77.5803	136.107	83.6729	0	0
hsa-miR-1286-3p	12.9712	12.5913	0	3.9879	0	12.2749	0	0	0	0	2.2384	3.5205	2.4522	4.8151	1.9566	5.8236	6.0691	0	2.6289	3.6972	0	0	0	0	0	0	0	0	0	0	0	0	0	0	0	0	0	0	0	0	0	0	0	0	0	0	0	0	0
hsa-miR-1286-5p	0	0	0	0	0	0	0	0	0	0	0	0	0	0	0	0	0	0	0	0.5282	0	0	0	0	0	0	0	0	0	0	0	0	0	0	0	0	0	0	0	0	0	0	0	0	0	0	0	0	0
hsa-miR-1287-3p	0	0	0	0	0	0	0	0	0	0	0	0	0	0	0	0	0	0	0	0	0	0	0	0	0	0	4.5119	0	0	0	0	0	0	0	0	0	0	0	0	0	0	0	0	0	0	0	0	0	0
hsa-miR-1287-5p	5.9867	8.3942	0	2.3928	4.2872	7.5538	0	0	0	0	7.0884	6.6889	9.4586	7.2226	25.0445	26.2063	15.1728	8.318	4.732	6.0739	18.8473	22.813	0	15.4127	15.0723	12.5476	27.0712	13.2146	23.5751	13.0712	9.3349	19.1146	7.9692	11.7304	0	11.1658	4.4631	3.0155	0	0	0	0	52.7546	24.4756	74.054	113.422	34.4536	40.1024	23.7962
hsa-miR-1288-3p	0	0	0	0	0	0	0	0	0	0	0	0	0	0	0	0	0	0	0	0	0	2.6839	0	0	0	0	0	0	0	0	0.9335	0	0.9145	0	0	0	0	0	0	0	0	0	0	0	0	0	0	0	1.5352
hsa-miR-1288-5p	0	0	0	0	0	0	0	0	0	0	0	0	0	0	0	0	0	0	0	0	0	0	0	0	0	0	0	0	0	0	0	0	0	0	0	0	0	0	0	0	0	0	0	0	0	0	0	0	0
hsa-miR-1289-3p	0	0	0	0	0	0	0	0	0	0	0	0	0	0	0	0	0	0	0	0	0	0	0	0	0	0	0	0	0	0	0.6223	0	0.7839	0	3.4455	0	0	0	0	0	0	0	0	0	0	0	0	0	0
hsa-miR-1289-5p	0	0	0	0	0	0	0	0	0	0	0	0	0	0	0	0	0	0	0	0	0	0	0	0	0	0	0	0	0	0	0	0	0	0	0	0	0	0	0	0	0	0	0	0	0	0	0	0	0
hsa-miR-129-1-3p/129-2-3p	3.9911	0	0	0	0	1.8884	0	0	0	0	2.6115	0	0	0	0	0	0	0	0.7887	0.7923	0	0	0	0	0	0	0	0	0	0	0	0	0	0	0	0	0	0	0	0	0	0	0	10.4895	0	0	0	0	0
hsa-miR-129-5p	2.9934	0	0	3.1904	0	0	0	3.8338	14.5277	13.7335	23.8766	0	0	0	10.1743	0	0	0	2.366	3.6972	0	0	0	0	0	0	0	0	0	2.4508	2.1782	0	1.9596	1.9551	0	0	0	0	0	0	0	0	0	0	0	0	73.8291	0	0
hsa-miR-1290	0	0	0	0	0	0	0	0	0	0	0	0	0	0	0	0	0	0	0	0	0	0	0	0	0	0	0	0	0	0	0	0	0	0	0	0	0	0	0	0	0	0	0	0	0	0	0	0	0
hsa-miR-1291	0	0	0	0	0	0	0	0	0	0	3.7307	0	1.7516	0	0	0	0	0	0	0	0	0	0	0	0	12.5476	0	0	0	0	1.5558	2.5831	1.9596	2.2344	0	0	0	0	67.7446	0	0	0	0	6.993	21.1583	0	49.2194	40.1024	3.8381
hsa-miR-1292-3p	0	0	0	0	0	0	0	0	0	0	0	0	0	0	0	0	0	0	0	0	0	0	0	0	0	0	0	0	0	0	0	0	0	0	0	0	0	0	0	0	0	0	0	0	0	0	0	0	0
hsa-miR-1292-5p	0	0	0	0	0	0	0	0	0	0	0	0	0	0	3.9132	6.5516	2.2759	1.5124	2.1031	0	2.3559	0	0	0	0	0	0	0	0	4.0847	4.3563	7.2326	4.5725	8.6582	0	0	0	2.0103	0	0	0	0	0	0	0	0	0	0	6.141
hsa-miR-1293-3p	0	0	0	0	0	0	0	0	0	0	0	0	0	0	0	0	0	0	0	0	0	0	0	0	0	0	0	0	0	0	1.5558	1.5498	1.5677	1.6758	10.3366	20.7365	14.8771	7.0362	0	0	0	0	0	0	0	0	0	0	0
hsa-miR-1293-5p	0	0	0	0	0	0	0	0	0	0	0	0	0	0	0	0	0	0	0	0	0	0	0	0	0	0	0	0	0	0	0	3.6163	2.7435	1.3965	0	4.7853	5.9509	0	0	0	0	0	0	0	0	0	0	0	0
hsa-miR-1294-3p	0	0	0	0	0	0	0	0	0	0	0	0	0	0	0	0	0	0	0	0	0	0	0	0	0	0	0	0	0	0	0	0	0	0	0	0	0	0	0	0	0	0	0	0	0	0	0	0	0
hsa-miR-1294-5p	0	0	0	0	0	0	0	0	0	0	2.6115	1.0561	2.1019	3.0094	15.2615	0	2.2759	3.7809	2.6289	2.3768	0	0	0	0	0	0	0	4.9555	0	3.2678	1.2447	0	2.4822	0	0	0	0	0	0	0	0	0	36.9282	0	0	0	0	0	0
hsa-miR-1295a	0	0	0	0	0	0	0	0	0	0	0	0	0	0	0	0	0	0	0	0	0	0	0	0	0	0	0	0	0	0	0	0	0	0	0	0	0	0	0	0	0	0	0	0	74.054	113.422	0	0	1.5352
hsa-miR-1295b-3p	0	0	0	0	0	0	0	0	0	0	0	0	0	0	0	0	0	0	0	0	0	0	0	0	0	0	0	0	0	0	0	0	0	0	0	0	0	0	0	0	0	0	0	0	0	0	0	0	0
hsa-miR-1295b-5p	0	0	0	0	0	0	0	0	0	0	0	0	0	0	0	0	0	0	0	0	0	0	0	0	0	0	0	0	0	0	0	0	0	0	5.1683	0	0	0	0	0	0	0	0	0	0	0	0	0	0
hsa-miR-1296-3p	0	0	0	0	0	0	0	0	0	0	0	0	0	0	0	0	0	0	0	0	0	0	0	0	0	0	0	0	0	0	0	0	0	0	0	0	0	0	0	0	0	0	0	0	0	0	0	0	0
hsa-miR-1296-5p	17.9601	25.1825	23.7265	19.1421	21.4361	23.6056	0	17.2519	21.7916	0	1.8654	15.4901	21.019	28.8904	18.7834	7.2795	47.0358	31.0034	7.3609	4.2253	18.8473	20.1291	0	0	0	0	0	0	19.6459	39.2135	8.0903	11.3655	8.0998	9.2167	15.5048	28.7121	25.2911	17.0878	0	0	0	0	52.7546	62.9373	45.8429	0	24.6097	0	18.4229
hsa-miR-1297	0	0	0	0	0	0	0	0	0	0	0	0	0	0	0	0	0	0	0	0	0	0	0	0	0	0	0	0	0	0	0	0	0	0	0	0	0	0	0	0	0	0	0	0	0	0	0	0	0
hsa-miR-1298-3p	0	0	0	0	0	0	0	0	0	0	0	0	0	0	0	0	0	0	0	0	0	0	0	0	0	0	0	0	0	0	0	0	0	0	0	0	0	0	0	0	0	0	0	0	0	0	0	0	0
hsa-miR-1298-5p	0	0	0	0	0	0	0	0	0	0	2.2384	3.5205	5.6051	0	0	9.4634	1.5173	0	0	1.3204	2.3559	5.3678	0	0	0	0	6.7678	0	0	0	0	0	0	0	0	0	0	0	0	0	0	0	0	0	0	0	0	0	2.3029
hsa-miR-1299	0	0	0	0	0	0	0	0	0	0	0	0	0	2.4075	3.9132	8.0075	0	4.5371	0	0	0	0	0	0	0	52.6997	65.4221	9.911	0	29.4101	1.867	0	3.0048	3.0722	0	4.7853	5.9509	0	0	0	0	0	0	0	0	0	0	0	0
hsa-miR-1301-3p	89.8006	109.124	137.086	77.366	66.4519	108.586	173.872	74.7583	167.069	116.735	109.683	104.206	101.242	123.386	98.2214	208.194	193.454	185.264	111.202	112.764	85.9906	101.988	69.7305	104.035	131.883	140.533	99.2612	118.931	120.822	79.2439	6.5345	15.4984	9.9288	8.6582	10.3366	12.7609	14.8771	17.0878	0	140.83	0	105.866	279.599	27.9721	31.7374	158.791	0	26.7349	120.516
hsa-miR-1301-5p	0	0	0	0	0	0	0	0	0	0	0	0	0	0	0	0	0	0	0	0	0	0	0	0	0	0	0	0	0	0	0	0	0	0	0	0	0	0	0	0	0	0	0	0	0	0	0	0	0
hsa-miR-1302-3p	0	0	0	0	0	0	0	0	0	0	0	0	0	0	1.9566	0	0	0	0	0	0	0	0	0	0	0	0	0	0	0	0	0	0	0	0	0	0	0	101.617	0	0	0	0	0	0	0	0	0	0
hsa-miR-1302-5p	0	0	0	0	0	0	0	0	0	0	0	0	0	0	0	0	0	0	0	0	0	0	0	0	0	0	0	0	0	0	0	0	0	0	0	0	0	0	0	0	0	0	0	0	0	0	0	0	0
hsa-miR-1303-3p	3.9911	7.3449	21.0902	12.7614	17.1489	11.3307	0	7.6675	18.1596	13.7335	15.2959	74.986	72.1653	41.53	38.7407	31.3019	65.2432	86.2047	16.8249	17.1654	4.7118	0	0	7.7063	0	0	0	4.9555	9.823	4.0847	5.2898	3.0997	4.8337	5.3066	6.891	9.5707	2.9754	7.0362	0	0	0	0	31.6527	10.4895	35.2638	0	0	0	3.8381
hsa-miR-1303-5p	0	0	0	3.9879	0	0	0	0	0	0	4.4769	7.393	7.3567	7.8245	7.8264	6.5516	6.0691	6.0495	9.2011	9.7711	0	0	0	0	0	0	0	0	0	0	0	0	0	0	0	4.7853	0	0	0	0	0	0	0	0	0	0	0	0	0
hsa-miR-1304-3p	0	0	0	0	0	0	0	0	0	0	0	0	0	0	0	0	0	0	0	0	0	0	0	0	0	0	0	0	0	0	0	0	0	0	0	0	0	0	0	0	0	0	0	0	0	0	0	0	0
hsa-miR-1304-5p	0	0	0	0	0	0	0	0	0	0	0	1.4082	1.4013	0	1.174	0	0	0	0	0	0	0	0	0	0	0	0	0	5.8938	0	4.3563	3.6163	2.7435	4.4687	0	0	0	0	0	0	0	0	0	0	0	0	0	0	0
hsa-miR-1305-3p	0	0	0	0	0	0	0	0	0	0	0	0	0	0	0	0	0	0	1.0516	0	0	0	0	0	0	0	0	0	0	0	0	0	0	0	0	0	0	0	0	0	0	0	0	0	0	0	0	0	0
hsa-miR-1305-5p	0	0	0	0	0	0	0	0	0	0	0	0	0	0	0	0	0	0	0	0	0	0	0	0	0	0	0	0	0	0	0	0	0	0	0	0	0	0	0	0	0	0	0	0	0	0	0	0	0
hsa-miR-1306-3p	0	0	15.8177	0	0	0	0	0	21.7916	0	2.6115	3.5205	5.2548	6.6207	0	16.0149	0	3.7809	2.1031	1.8486	4.7118	0	0	0	0	0	0	0	0	0	1.867	0	0	0	0	0	0	0	0	0	0	0	0	0	0	0	0	0	0
hsa-miR-1306-5p	10.9756	10.4927	79.0883	11.1662	25.7233	15.1076	61.1772	28.7532	43.5831	103.001	8.5806	6.6889	10.8598	18.0565	9.3917	13.8311	20.4833	20.4169	5.7836	3.9613	11.7795	21.4711	0	0	15.0723	17.5666	13.5356	9.911	13.7521	8.9864	0	0	0	0	0	0	0	2.0103	0	0	0	0	0	0	0	0	0	0	11.5143
hsa-miR-1307-3p	618.627	697.766	1117.78	589.418	1054.66	661.902	1023.91	1186.55	1096.84	1606.82	707.344	668.537	640.379	696.38	692.245	816.034	856.507	836.337	600.702	610.561	583.087	546.171	513.017	356.418	493.619	526.997	200.778	520.325	573.661	314.525	346.637	789.9	440.394	531.22	229.127	260.004	322.834	173.894	0	0	127.517	0	36.9282	20.9791	35.2638	0	68.9071	0	623.307
hsa-miR-1307-5p	341.242	307.437	0	228.11	17.1489	265.327	9.6596	28.7532	0	0	2633.51	2189.03	2202.79	492.341	357.275	650.061	603.879	616.288	2727.48	2792.15	67.1433	48.31	44.8267	19.2658	33.9127	57.7188	42.8628	37.992	54.0263	93.132	29.8718	94.54	50.8197	80.1578	1485.02	732.158	1731.7	917.717	79.0353	88.0189	0	57.7451	21.1018	17.4826	74.054	45.369	39.3755	0	35.3105
hsa-miR-130a-3p	29.9335	44.0694	23.7265	34.2963	55.7338	33.9921	22.539	42.1714	36.3193	96.1347	69.0182	21.1228	21.7196	21.0659	30.523	64.7877	27.3111	30.2473	89.6452	95.3341	98.9481	96.6199	54.7882	63.5772	82.8978	82.8139	203.034	79.2876	46.1679	113.556	29.2495	36.6794	36.5797	39.1014	447.918	547.125	459.704	467.402	135.489	316.868	185.479	115.49	137.162	34.9652	109.318	158.791	103.361	147.042	89.0439
hsa-miR-130a-5p	0	0	0	0	0	0	0	0	0	0	0	0	0	0	0	0	0	0	0	0	12.9575	16.1033	0	0	0	0	0	0	3.9292	31.8609	0	0	2.8741	2.793	0	0	0	0	0	0	0	0	0	0	0	0	0	0	8.4438
hsa-miR-130b-3p	271.397	272.811	173.994	260.014	261.52	294.598	235.049	327.786	199.756	521.874	829.711	569.26	558.405	360.529	384.668	780.365	490.841	500.592	522.361	530.279	36.5166	44.2841	0	0	0	45.1712	60.9103	49.5548	45.1856	63.7219	34.5393	52.1778	47.6843	54.4626	170.553	97.302	127.943	95.4908	101.617	52.8113	0	57.7451	52.7546	27.9721	112.844	52.9305	127.97	66.8373	51.4305
hsa-miR-130b-5p	96.7851	103.878	155.54	69.3902	207.93	90.6456	148.113	149.517	196.124	109.868	108.191	191.514	198.98	202.233	170.224	144.862	194.971	203.413	133.022	139.964	193.184	202.633	154.403	281.281	324.055	238.404	110.541	198.219	197.441	117.64	273.203	133.803	241.949	154.73	22.3959	12.7609	13.3894	10.0517	225.815	228.849	150.702	279.101	189.917	80.4199	134.002	249.529	113.205	213.879	192.673
hsa-miR-132-3p	2245.02	3850.83	7336.76	3791.73	7093.2	3623.93	1172.03	1318.81	11113.7	1380.22	580.872	568.908	598.692	1108.67	1519.11	1552.72	732.089	730.471	1212.97	1192.6	22.3811	30.8647	0	30.8253	0	22.5856	94.7493	46.2511	31.4335	13.8881	36.0951	50.628	42.8505	60.6071	55.1283	167.487	71.4103	70.3617	462.921	950.604	544.845	818.055	807.145	237.763	962.702	582.235	777.666	588.168	22.261
hsa-miR-132-5p	109.756	186.77	276.809	222.527	201.499	180.347	41.8581	32.587	265.131	34.3338	42.1571	45.4141	57.1017	76.4393	144.006	93.9058	37.9321	45.3709	100.95	111.971	21.2032	17.4453	0	17.3392	15.0723	0	24.8153	34.6883	36.345	13.8881	24.2708	42.3622	40.7603	42.1736	10.3366	12.7609	4.4631	5.0258	858.098	1038.62	950.581	972.042	770.217	241.26	846.331	793.957	797.354	554.75	16.8876
hsa-miR-1321	0	0	0	0	0	0	0	0	0	0	0	0	0	0	0	0	0	0	0	0	0	0	0	0	0	0	0	0	0	0	0	0	0	0	0	0	0	0	0	0	0	0	0	0	0	0	0	0	0
hsa-miR-1322	0	0	0	0	0	0	0	0	0	0	0	0	0	0	0	0	0	0	0	0	0	0	0	0	0	0	0	0	0	0	0	0	0	0	0	0	0	0	0	0	0	0	0	0	0	0	0	0	0
hsa-miR-1323	0	0	0	0	0	0	0	0	0	0	0	0	0	0	0	0	0	0	0	0	0	0	0	0	0	0	0	0	0	0	0	0	0	0	0	0	0	0	835.516	1232.26	753.51	673.692	1440.2	195.805	930.964	1421.56	1205.87	822.099	0
hsa-miR-1324	0	0	0	0	0	0	0	0	0	0	0	0	0	0	0	0	0	0	0	0	0	0	0	0	0	0	0	0	0	0	0	0	0	0	0	0	0	0	0	0	0	0	0	0	0	0	0	0	0
hsa-miR-133a-3p/133b	5.9867	6.2956	0	2.3928	0	6.6096	0	0	0	0	3.3576	14.786	16.8152	2.4075	4.3045	6.5516	8.3451	9.0742	11.0413	13.4683	51.83	99.3038	0	98.2557	0	120.457	31.5831	26.4292	44.2033	53.9185	0	0	0	0	0	0	0	0	0	0	0	0	0	0	21.1583	0	0	26.7349	43.7543
hsa-miR-133a-5p	0	0	0	0	0	0	0	0	0	0	0	0	0	0	0	0	0	0	0	0	0	0	0	0	0	0	0	0	0	0	0	0	0	0	0	0	0	0	0	0	0	0	0	0	0	0	0	0	0
hsa-miR-134-3p	0	0	0	0	0	0	0	0	0	0	0	0	0	0	0	0	0	0	0	0	0	0	0	0	0	0	0	0	0	0	0	0	1.5677	0	0	0	0	0	0	0	0	0	0	0	0	0	0	0	0
hsa-miR-134-5p	0	0	0	0	0	0	0	0	0	0	0	0	0	0	0	0	0	0	0	0	147.244	143.588	29.8845	96.3291	154.491	120.457	117.309	127.191	133.592	136.43	395.179	781.634	568.945	610.54	0	0	0	0	0	0	0	0	0	10.4895	0	0	0	0	99.023
hsa-miR-1343-3p	5.9867	5.2464	21.0902	6.3807	10.718	4.7211	9.6596	9.5844	18.1596	0	0	3.5205	5.2548	4.2132	3.5219	0	8.3451	9.0742	1.5773	2.9049	0	0	0	0	0	0	0	0	0	4.0847	0	0	0	0	0	0	0	0	0	0	0	0	0	0	0	0	0	0	0
hsa-miR-1343-5p	0	0	0	0	0	0	0	0	0	0	0	0	0	0	0	0	0	0	0	0	0	0	0	0	0	0	0	0	0	0	0	0	0	0	0	0	0	0	0	0	0	0	0	0	0	0	0	0	0
hsa-miR-135a-2-3p	0	0	0	0	0	0	0	0	0	0	0	0	0	0	0	0	0	0	0	0	0	0	0	0	0	0	0	0	0	0	0	0	0	0	0	0	0	0	225.815	123.226	185.479	134.738	79.1319	143.357	162.213	113.422	132.892	120.307	0
hsa-miR-135a-3p	0	0	0	0	0	0	0	0	0	0	0	0	0	0	0	0	0	0	0	0	0	0	0	0	0	0	0	0	0	0	0	0	0	0	0	0	0	0	0	0	0	0	0	0	0	0	0	0	0
hsa-miR-135a-5p	0	0	0	0	0	0	0	0	0	0	0	0	0	0	0	0	0	0	0	0	0	0	0	0	0	0	0	0	4.9115	0	0	0	0	0	0	0	0	0	1704.9	2006.83	1993.9	2175.06	1482.4	1395.11	1861.93	2238.2	1648.85	1777.87	0
hsa-miR-135b-3p	0	0	0	0	0	0	0	0	0	0	0	0	0	0	0	0	0	0	0	0	0	0	0	0	0	0	0	0	0	0	0	0	0	0	24.1186	0	13.3894	10.0517	45.163	0	0	0	0	0	0	0	29.5316	0	0
hsa-miR-135b-5p	0	0	0	0	0	0	0	0	0	0	0.7461	0	0	0	0	0	0	0	0	0	0	0	0	0	0	0	0	0	0	0	0	0	0	0	180.89	169.082	113.066	151.78	0	0	220.257	67.3692	126.611	55.9443	81.1067	90.7379	127.97	0	0
hsa-miR-136-3p	0	0	0	0	0	0	0	0	0	0	0	0	0	0	0	0	0	0	1.3144	0	206.142	148.956	44.8267	167.613	52.7531	153.08	115.053	160.227	109.035	229.562	422.25	369.894	428.767	339.902	0	0	4.4631	0	327.432	369.679	220.257	153.987	221.569	38.4617	130.476	173.914	83.6729	133.675	158.897
hsa-miR-136-5p	0	0	0	0	0	0	0	0	0	0	0	0	0	0	0	0	0	0	0	1.0563	90.7024	72.4649	0	61.6506	48.9851	95.3614	76.7018	148.664	124.752	62.088	174.875	231.959	221.569	190.759	0	0	7.4386	0	180.652	0	0	0	0	0	0	0	0	0	89.0439
hsa-miR-137-3p	0	0	0	0	0	0	0	0	0	0	0	1.4082	0	0	0	0	0	0	1.8402	1.5845	0	0	0	0	0	0	0	0	0	0	44.8077	75.942	73.5514	94.1225	0	4.7853	4.4631	30.155	0	0	0	0	0	0	0	0	0	0	0
hsa-miR-137-5p	0	0	0	0	0	0	0	0	0	0	0	0	0	0	0	0	0	0	0	0	0	0	0	0	0	0	0	0	0	0	4.0451	2.0664	2.8741	4.4687	0	0	0	0	0	0	0	0	0	0	0	0	0	0	0
hsa-miR-138-1-3p	0	0	0	0	0	3.7769	0	0	0	0	0	0	0	0	0	0	0	0	0	0	0	0	0	0	0	0	0	0	0	0	0	0	0	0	13.7821	4.7853	14.8771	0	0	0	0	0	0	0	0	0	0	0	0
hsa-miR-138-2-3p	0	0	0	0	0	0	0	0	0	0	0	0	0	0	0	0	0	0	0	0	0	0	0	0	0	0	0	0	0	0	0	0	0	0	0	0	0	0	0	0	0	0	0	0	0	0	0	0	0
hsa-miR-138-5p	13.969	18.8869	0	16.7493	4.2872	14.1634	0	5.7506	0	0	0	0	2.1019	0	0	0	0	0	1.5773	1.8486	0	0	0	0	0	0	0	0	0	2.4508	1.2447	16.015	2.3516	16.1991	456.531	250.433	496.897	30.155	0	0	0	0	15.8264	13.9861	17.6319	0	0	46.7861	0
hsa-miR-139-3p	0	0	0	0	0	0	0	0	0	0	0	1.4082	1.7516	3.0094	0	0	0	0	0	1.3204	11.7795	5.3678	0	28.8987	48.9851	5.019	0	4.9555	11.7876	18.7898	17.7364	24.7974	27.6961	31.8397	0	0	0	0	0	0	23.1849	0	0	0	0	0	0	0	16.12
hsa-miR-139-5p	6.9845	8.3942	0	7.9759	12.8617	5.6653	0	0	0	0	4.8499	9.8573	9.4586	17.4546	25.4358	25.4783	44.0012	42.3462	9.2011	11.8838	497.096	418.686	592.709	1510.44	1386.65	564.64	1385.14	383.223	654.209	825.934	318.01	360.079	415.441	436.539	0	0	0	0	191.943	211.245	220.257	173.235	295.426	45.4547	186.898	241.968	226.409	327.503	850.523
hsa-miR-140-3p	5962.76	6166.57	4465.85	5890.99	7989.23	6361.24	4321.05	6636.24	3922.48	6035.89	1515.04	2516.78	2471.49	4008.55	4343.65	3326.74	4917.52	4956.77	2653.34	2617.86	7938.23	8478.4	10330.1	6783.49	5897.05	8296.44	7665.67	7035.12	7075.48	8550.99	863.482	1116.4	1022.53	1156.28	242.909	287.121	282.666	162.837	1919.43	2112.45	2098.23	1934.46	2495.29	1339.17	2359.15	1837.44	1899.87	2085.32	7526.51
hsa-miR-140-5p	121.73	114.371	31.6353	125.221	25.7233	132.191	25.7588	51.7558	14.5277	34.3338	70.1375	160.181	151.337	129.405	142.049	87.3542	142.625	139.137	140.383	134.418	310.98	373.06	493.094	335.225	177.1	644.944	620.382	412.956	390.954	303.904	122.599	135.869	128.029	172.605	6.891	11.1658	14.8771	10.0517	135.489	140.83	162.294	86.6176	168.815	115.385	84.6331	128.545	108.283	80.2048	369.225
hsa-miR-141-3p	8.9801	12.5913	0	8.7735	0	3.7769	0	0	0	0	155.198	42.9497	39.5858	17.4546	16.0441	31.3019	19.7247	9.0742	78.0781	78.1687	0	0	14.9422	0	0	20.0761	13.5356	6.6073	0	0	0	0	0	0	30112.1	28196.8	29017.9	19185.6	6424.44	6425.38	8601.6	10480.7	6615.42	20297.3	10536.8	7576.62	10483.7	7332.05	9.2114
hsa-miR-141-5p	0	0	0	0	0	0	0	0	0	0	0	2.1123	2.1019	0	0	0	3.7932	1.5124	3.1547	1.8486	0	0	0	0	0	0	0	0	4.9115	0	0	0	0	0	809.697	641.236	650.131	433.227	90.3261	0	0	0	0	13.9861	42.3165	0	0	0	0
hsa-miR-142-3p	218.515	238.185	142.359	355.724	53.5902	268.16	209.291	122.68	130.749	137.335	1357.98	2501.29	2551.01	875.14	704.376	914.308	960.441	965.644	3415.46	3464.51	2306.43	2725.49	4940.9	2361.99	1382.89	4763.05	7178.39	3331.73	2642.38	2689.39	0	0	0.2613	1.1172	0	0	0	0	158.071	123.226	243.442	163.611	174.09	69.9303	190.424	75.6149	73.8291	0	2981.44
hsa-miR-142-5p	8801.46	9119.22	4289.22	8482.35	8083.55	9954.02	7515.14	8896.24	4147.66	6386.09	37797	26710.2	26893.1	16967.1	15366.4	19251.4	14791.2	14896.8	35399.1	35390.9	1452.42	2843.58	7251.97	4384.9	3481.71	7302.68	7611.53	4032.1	3766.12	2119.98	0	0	0	0	0	3.1902	0	0	2992.05	880.189	5425.27	3416.58	3413.22	2807.7	3142	1950.87	1333.85	187.144	4360.08
hsa-miR-143-3p	110.754	122.765	76.452	121.233	64.3083	108.586	96.5956	36.4207	112.59	48.0673	445.074	343.598	341.909	237.142	284.881	574.354	264.007	260.126	607.011	600.261	4688.25	5037.65	1817.97	4415.73	3342.29	4855.9	8919.97	6384.3	3414.46	9087.72	243.953	331.665	273.695	398.555	25.8414	41.473	32.7297	499.568	2359.77	1425.91	4579.02	3021.99	1171.15	1349.66	2831.68	869.572	1309.24	1236.49	2672.09
hsa-miR-143-5p	0	0	0	0	0	0	0	0	0	0	0	0	0	0	0	0	0	0	0	0	14.1354	18.7872	0	0	0	0	0	23.1256	30.4512	50.6507	0	0	0.5226	0.8379	0	0	0	0	0	0	0	67.3692	0	0	0	0	0	0	10.7467
hsa-miR-144-3p	0	0	0	0	0	0	0	0	0	0	0	0	0	0	0	0	0	0	1.5773	1.8486	58.8977	38.9164	19.923	34.6785	0	27.6046	45.1187	77.6358	19.6459	97.2167	0	0	0	0	0	0	0	0	0	123.226	92.7396	48.1209	305.977	0	63.4748	0	34.4536	40.1024	58.3391
hsa-miR-144-5p	1.9956	4.1971	0	3.9879	0	1.8884	0	0	0	0	5.5961	1.0561	0	0	0	0	0	1.5124	5.5207	5.8098	153.134	147.614	0	65.5038	0	82.8139	0	123.887	38.3095	232.013	0	0	0	0	0	0	0	0	0	0	0	0	58.03	0	0	0	0	0	107.467
hsa-miR-145-3p	0	0	0	0	0	0	0	0	0	0	2.2384	1.4082	0	0	0	0	0	0	2.6289	2.1127	31.8047	26.8389	29.8845	55.8709	41.4489	82.8139	36.095	54.5102	65.8138	81.6947	0	10.8489	5.3563	6.4238	0	0	0	0	169.361	0	81.1472	96.2418	68.581	13.9861	77.5803	45.369	59.0633	0	21.4934
hsa-miR-145-5p	0	9.4434	0	3.1904	6.4308	3.7769	0	0	7.2639	0	0	3.1684	1.051	0	0	8.0075	4.5519	4.5371	1.0516	1.0563	325.115	308.647	0	300.547	120.579	273.537	232.361	416.26	294.689	601.273	4.9786	8.2658	6.4015	6.1445	0	0	0	0	0	0	92.7396	67.3692	15.8264	20.9791	67.0012	0	39.3755	53.4699	266.364
hsa-miR-1468-3p	0	0	0	0	0	0	0	0	0	0	0	0	0	0	0	0	0	0	0	0	0	0	0	0	0	0	0	0	0	0	0	0	0	0	0	0	0	0	0	0	0	0	0	0	0	0	0	0	0
hsa-miR-1468-5p	45.8981	67.1534	28.999	46.2601	128.617	74.5937	35.4184	26.8363	196.124	48.0673	4.4769	7.393	6.656	16.2509	17.2181	6.5516	10.621	9.0742	7.3609	4.7535	0	0	0	3.8532	0	7.5285	0	4.9555	4.9115	1.6339	2.4893	0	1.5677	1.3965	3.4455	7.9756	7.4386	11.0568	0	0	0	0	0	20.9791	0	0	0	0	6.141
hsa-miR-1469	0	0	0	0	0	0	0	0	0	0	0	0	0	0	0	0	0	0	0	0	0	0	0	0	0	0	0	0	0	0	0	0	0	0	0	0	0	0	0	0	0	0	0	0	0	0	0	0	0
hsa-miR-146a-3p	0	0	0	0	0	0	0	0	0	0	1.8654	2.1123	5.9554	27.6867	42.6539	3.6398	0	3.7809	7.6238	10.2993	18.8473	20.1291	0	26.9721	7.5362	15.0571	13.5356	33.0365	28.4866	24.5084	2.1782	1.5498	2.3516	3.0722	0	0	0	0	0	0	0	0	0	0	0	0	0	0	29.1696
hsa-miR-146a-5p	9479.95	6916.8	1391.95	6304.14	1736.32	6947.6	2640.28	1943.72	1826.86	1991.36	5315.15	3981.65	3972.59	7882.28	10345.7	8549.07	5028.28	5073.98	6814.88	6857.45	19193.6	20978.6	15266	13549.6	9589.77	13109.7	22821	18049.5	23203.8	24402.2	64.4111	190.113	92.2332	196.624	785.578	813.509	1393.99	1273.55	4087.26	5862.06	9876.77	3406.96	12529.2	5580.44	4951.04	6389.46	5399.37	3649.32	19363.2
hsa-miR-146b-3p	1425.83	1409.17	2704.82	1324.79	2655.93	1344.58	2424.55	2064.48	2353.49	2636.84	3050.61	423.161	418.979	713.233	4923.59	2182.4	1075.75	1065.46	823.895	818.394	265.039	169.085	293.864	267.795	478.546	173.156	148.892	379.92	502.936	350.47	2.4893	5.1661	2.2209	2.5137	8.6138	14.356	10.414	9.0465	304.851	0	0	211.732	168.815	59.4408	176.319	226.845	236.253	160.41	292.463
hsa-miR-146b-5p	106431	106445	52514.6	115585	45339.5	102897	49028.7	53902.7	42602.5	35576.7	47407.7	18789.5	18867.4	12306.7	20230.1	26720.2	15844.2	15944.8	14009.9	13894.7	10770	9966.61	23897.6	17551.2	12299	16823.8	20612.5	15763.4	15590	14161	473.593	587.388	535.24	712.203	401.403	441.847	508.798	477.454	26939.8	31493.2	42208.1	20990.3	40869	11528	35757.5	31017.2	28370.1	32402.7	19386.2
hsa-miR-1470	0	0	0	0	0	0	0	0	0	0	0	0	0	0	0	0	0	0	0	0	0	0	0	0	0	0	0	0	0	0	0	0	0	0	0	0	0	0	0	0	0	0	0	0	0	0	0	0	0
hsa-miR-1471	0	0	0	0	0	0	0	0	0	0	0	0	0	0	0	0	0	0	0	0	0	0	0	0	0	0	0	0	0	0	0	0	0	0	0	0	0	0	0	0	0	0	0	0	0	0	0	0	0
hsa-miR-147a	0	0	0	0	0	0	0	0	0	0	0	0	0	0	0	0	0	0	0	0	0	0	0	0	0	0	0	0	0	0	0	0	0	0	0	0	0	0	0	0	0	0	0	0	0	0	0	0	0
hsa-miR-147b-3p	31.9291	9.4434	7.9088	15.9518	4.2872	16.996	22.539	7.6675	0	0	206.682	63.3685	58.5029	55.3734	82.9599	348.689	25.0352	24.954	706.909	705.367	0	0	0	0	0	0	0	0	0	0	0	2.0664	1.3064	2.5137	37.9007	124.419	66.9472	99.5115	0	0	0	0	47.4791	10.4895	0	0	34.4536	0	0
hsa-miR-147b-5p	0	0	0	0	0	0	0	0	0	0	10.446	1.0561	2.1019	3.6113	9.783	14.559	1.5173	0	43.3767	40.6688	0	0	0	0	0	0	0	0	0	0	0	0	0	0	0	4.7853	0	2.0103	293.56	475.302	312.996	317.598	205.743	52.4477	289.163	173.914	255.941	574.801	0
hsa-miR-148a-3p	1303.11	1224.5	461.348	1357.49	1155.41	1149.12	396.042	845.344	450.359	741.611	2710.36	10859.9	10849.7	4543.62	4646.54	4107.83	7238.2	7229.85	5871.89	6013.44	65208	21416.1	37644.5	42240.3	161055	21699.7	38966.8	47143.1	65517.2	48221.1	597.125	70.7758	623.946	96.0776	17122.5	12626.9	14401.1	7308.57	19137.8	18976.9	15348.4	21500.4	16084.9	44598.1	22604.1	18555.9	19254.6	18360.2	65807.3
hsa-miR-148a-5p	24.9446	29.3796	0	33.4987	27.8669	31.1594	0	36.4207	0	27.4671	38.7994	129.553	120.159	63.1978	90.7863	63.3318	172.97	146.699	61.5161	67.3413	88.3465	56.3616	64.7497	65.5038	97.9701	80.3044	47.3747	62.7694	88.4066	170.742	2.8005	0	3.3967	0	399.68	279.145	409.122	104.537	259.688	193.642	312.996	327.222	258.497	590.911	335.006	257.091	221.487	200.512	72.1563
hsa-miR-148b-3p	2961.43	2766.93	1993.02	3004.51	1890.66	2644.77	1059.33	1964.8	1964.87	1366.49	636.087	3168.07	3129.03	2432.21	2507.19	1251.35	2685.59	2855.34	1507.93	1521.65	21353.9	14505.1	8053.87	18499	18561.6	10708.1	5869.95	11442.2	14192.2	8662.09	1983.99	2012.2	2369.58	2402.78	1502.25	1416.46	1834.35	876.505	4685.67	7041.51	6271.52	5100.81	5544.51	5472.05	6506.17	8325.2	4995.77	8154.15	11965.7
hsa-miR-148b-5p	105.765	136.405	42.1804	120.436	45.0158	111.418	38.6383	59.4233	39.9512	27.4671	128.71	291.847	275.349	173.343	157.702	167.429	171.453	171.653	301.797	300.791	61.2536	46.968	0	23.119	0	0	42.8628	51.2066	47.1502	53.9185	37.0286	39.7791	42.0667	47.2009	148.157	98.8971	157.698	61.3152	90.3261	158.434	162.294	125.114	110.785	45.4547	116.371	75.6149	68.9071	86.8885	56.0363
hsa-miR-149-3p	0	0	0	0	0	0	0	0	0	0	0	0	0	0	0	0	0	0	0	0	0	0	0	0	0	0	0	0	0	0	0	0	2.6128	0	0	0	0	0	0	0	0	0	0	0	0	0	0	0	0
hsa-miR-149-5p	5.9867	8.3942	0	7.1783	15.0053	10.3865	0	5.7506	21.7916	0	0	1.0561	0	4.2132	5.8698	0	5.3105	3.7809	0.5258	4.2253	0	0	0	0	0	0	0	0	0	0	19.6034	29.9635	30.0476	27.9295	291.146	405.159	300.518	160.827	350.014	299.264	104.332	433.088	258.497	1339.17	349.111	287.337	236.253	287.401	2.3029
hsa-miR-150-3p	0	0	0	0	0	0	0	0	0	0	0	0	0	0	0	0	0	0	0	0	56.5418	56.3616	244.057	150.273	244.925	145.552	230.106	173.442	154.22	126.627	0	0	0	0.8379	0	0	0	0	0	0	0	0	0	0	0	0	0	0	120.516
hsa-miR-150-5p	576.72	557.163	727.612	528.003	938.901	710.057	769.545	837.677	766.336	851.479	45.5147	30.9801	32.2292	52.3639	119.744	27.6622	13.6556	12.8551	45.4798	53.3448	3993.26	5820.01	20959	10484.5	9442.81	13661.8	21352.4	8809.18	6866.25	8010.17	6.2233	3.0997	11.2352	7.2617	0	0	0	0	338.723	0	266.627	202.108	274.324	300.7	253.899	0	187.034	180.461	7567.97
hsa-miR-151a-3p	866.077	855.156	516.71	822.313	608.785	827.141	495.858	486.888	512.102	487.54	1487.81	2618.88	2609.86	1385.54	1347.71	1431.15	2514.14	2571.02	1331.8	1358.97	15625.6	12957.8	6918.26	11894.7	46965.4	7503.44	15008.7	13128.7	14743.3	14837.4	9307.87	9907.07	9545.87	10424.7	8272.69	9661.61	9930.49	5831.98	711.318	1038.62	846.249	991.29	1186.98	1069.93	980.333	778.834	871.183	1169.65	14576.3
hsa-miR-151a-5p/151b	782.263	719.8	492.984	679.545	387.993	657.18	550.595	381.459	533.893	398.272	1200.54	1849.3	1861.93	1095.43	1029.56	1383.11	1571.15	1564.54	1151.19	1149.29	405.216	516.648	239.076	373.757	233.621	218.327	1349.05	252.729	343.804	790.805	116.687	95.0566	127.898	139.089	6374.21	6764.88	8109.53	3993.53	10421.4	16934.8	12125.7	10182.4	14206.8	5891.63	10995.2	14321.5	10528	17778.7	494.347
hsa-miR-152-3p	100.776	0	0	66.9974	0	0	93.3758	0	138.013	178.536	0	0	0	0	0	0	0	0	0	0	1447.7	1026.59	617.613	1144.39	1028.69	757.872	994.868	948.148	1414.51	900.276	352.55	614.252	444.705	571.997	408.294	285.526	409.122	310.596	2992.05	4365.74	3871.88	3541.7	3603.14	2150.36	3755.59	3750.5	2859.65	5113.06	1314.17
hsa-miR-152-5p	0	3.1478	0	5.5831	0	0	0	0	0	0	4.4769	13.3778	10.5095	7.8245	4.6958	10.1913	4.5519	11.3427	5.7836	5.0176	5.8898	0	0	0	0	0	0	0	0	0	5.2898	6.1993	6.0095	8.9375	51.6828	39.8779	47.6069	13.0672	0	0	0	0	0	0	0	0	0	0	0
hsa-miR-153-3p	0	0	0	0	0	0	0	0	0	0	0	0	1.051	0	0	0	0	0	2.366	2.9049	0	2.6839	0	0	0	0	0	0	0	0	0	0	0	0	0	0	4.4631	2.0103	451.63	580.925	683.955	529.33	764.941	69.9303	521.904	393.198	246.097	521.331	0
hsa-miR-153-5p	0	0	0	0	0	0	0	0	0	0	0	0	0	0	0	0	0	0	0	0	0	0	0	0	0	0	0	0	0	0	0	0	0	0	0	0	0	0	90.3261	193.642	0	0	42.2037	0	63.4748	30.246	49.2194	53.4699	0
hsa-miR-1537-3p	0	0	0	0	0	0	0	0	0	0	4.4769	3.1684	4.9044	3.0094	2.3479	6.5516	4.5519	1.5124	4.9949	6.0739	0	0	0	0	0	0	0	0	0	0	0	0	0	0	0	0	0	0	0	0	0	0	0	0	0	0	0	0	0
hsa-miR-1537-5p	0	0	0	0	0	0	0	0	0	0	0	0	1.4013	0	0	0	0	0	3.9433	3.169	0	2.6839	0	0	0	0	0	0	2.9469	0	0	0	0	0	0	0	0	0	0	0	0	0	0	0	0	0	0	0	0
hsa-miR-1538	2.9934	8.3942	39.5441	7.9759	38.585	3.7769	12.8794	19.1688	69.0066	20.6003	2.9846	4.5766	4.9044	7.2226	14.0875	10.9193	8.3451	10.5865	2.6289	3.6972	0	0	0	0	0	0	0	0	0	0	0	0	0	0	0	0	0	0	0	0	0	0	0	0	0	0	0	0	0
hsa-miR-1539	0	0	0	0	0	0	0	0	0	0	0	0	0	0	0	0	0	0	0	0	0	0	0	0	0	0	0	0	0	0	0	0	0	0	0	0	0	0	0	0	0	0	0	0	0	0	0	0	0
hsa-miR-154-3p	0	0	0	0	0	0	0	0	0	0	0	0	0	0	0	0	0	0	0	0	9.4236	0	9.9615	7.7063	0	0	0	8.2591	5.8938	9.8034	7.468	5.6827	5.2257	5.0273	0	0	0	0	0	0	69.5547	0	52.7546	10.4895	17.6319	30.246	39.3755	13.3675	11.5143
hsa-miR-154-5p	0	0	0	0	0	0	0	0	0	0	0	0	0	0	0	0	0	0	0	0	4.7118	0	0	0	0	0	0	13.2146	4.9115	12.2542	4.3563	11.3655	13.3255	16.7577	0	0	0	0	0	0	0	0	0	0	0	0	0	0	9.9791
hsa-miR-155-3p	4.9889	0	0	0	0	0	0	3.8338	0	0	8.2076	0.7041	0	0	37.5667	3.6398	0	0	0	0	0	0	0	0	0	0	0	0	0	0	0.6223	0	0	0	0	0	0	0	0	0	0	0	0	10.4895	0	0	0	0	0
hsa-miR-155-5p	14581.6	2183.53	2891.99	1887.89	6561.59	2414.38	52831.4	31734	8589.51	67102	30679.2	1758.12	1793.27	1274.79	30003.3	13013.6	1090.93	1081.34	10727.2	10594.8	1129.66	1795.52	2131.76	1604.84	1266.08	1904.72	2788.34	2403.41	2107.03	1941.88	1935.13	1593.23	2326.21	2130.19	13.7821	17.5463	5.9509	9.0465	259.688	246.453	799.879	182.859	1403.27	874.129	465.482	763.711	506.96	193.828	1589.74
hsa-miR-1587	0	0	0	0	0	0	0	0	0	0	0	0	0	0	0	0	0	0	0	0	0	0	0	0	0	0	0	0	0	0	0	0	0	0	0	0	0	0	0	0	0	0	0	0	0	0	0	0	0
hsa-miR-15a-3p	0	2.0985	0	0	0	0	0	0	0	0	1.4923	1.0561	0	0	0	0	0	0	0	0	0	0	0	0	0	0	0	0	0	0	0	0	0	0	0	0	0	0	0	0	0	0	0	0	0	0	0	0	0
hsa-miR-15a-5p	991.798	1008.35	548.345	1064.78	568.056	1013.15	911.219	693.911	628.323	1064.35	4266.82	1591.25	1587.29	1925.43	1809.07	3047.21	1464.94	1501.78	3160.19	3054.92	207.32	245.576	244.057	184.952	82.8978	225.856	552.704	226.3	256.379	308.806	15.5582	16.5316	17.3754	21.2264	606.411	609.334	523.676	656.374	248.397	387.283	208.664	404.215	369.282	146.854	271.531	415.882	211.643	260.666	215.701
hsa-miR-15b-3p	25.9424	22.0347	10.5451	20.7373	0	32.1036	0	13.4182	18.1596	0	20.1459	37.317	38.5349	15.649	21.1313	25.4783	28.0697	33.272	12.8816	12.1478	82.4567	118.091	64.7497	109.815	75.3616	92.8519	137.612	80.9394	92.3358	214.04	16.8029	11.8821	24.9526	18.9921	17.2276	9.5707	8.9263	5.0258	180.652	246.453	220.257	202.108	137.162	52.4477	222.162	181.476	172.268	140.358	115.911
hsa-miR-15b-5p	275.389	314.781	527.255	279.953	493.03	338.977	392.822	546.311	497.574	363.938	261.523	472.447	480.985	362.334	507.542	347.961	477.186	487.737	259.735	251.407	802.186	696.468	1026.03	776.413	474.778	988.747	437.652	645.864	612.953	325.145	22.0927	18.0814	32.3992	15.6405	155.048	103.683	123.48	63.3255	2754.95	3714.4	2619.89	2021.08	2801.27	762.24	2087.62	2132.34	2003.23	2112.06	702.372
hsa-miR-16-1-3p	0	0	0	0	0	0	0	0	0	0	1.1192	2.8164	2.1019	0	0	0	0	0	1.8402	1.3204	5.8898	13.4194	0	0	0	10.038	0	13.2146	9.823	14.7051	4.3563	6.1993	4.4418	6.9824	0	3.1902	0	2.0103	0	0	0	0	79.1319	0	0	0	0	0	17.6553
hsa-miR-16-2-3p	54.8782	55.6114	57.9981	40.677	42.8722	45.3228	45.078	38.3376	36.3193	48.0673	163.405	73.2258	74.6175	104.728	96.2648	147.774	84.9679	82.4238	105.156	91.6369	73.0331	146.272	189.268	144.494	116.811	193.232	101.517	99.1095	132.61	80.8778	113.264	43.912	100.986	57.2555	31.0097	12.7609	31.242	28.1447	2461.39	3960.85	2214.16	2848.76	2985.91	716.786	2972.74	3092.65	2155.81	3589.16	137.404
hsa-miR-16-5p	14718.3	15189.3	9619.77	16097.7	13093.2	14489.1	12132.4	15024.5	9849.78	14646.8	20422.7	24000.5	24045.8	24845.8	27529	21765.8	20212.5	20087.2	21438.1	21376.8	3081.53	4786.71	4751.63	3444.73	1322.6	4258.64	14153.7	3895	4248.43	9017.47	218.126	203.545	295.381	316.162	8310.59	7358.27	6983.33	7742.8	34877.2	63408.8	48073.9	36668.1	36305.7	11129.4	33941.4	37497.4	24663.8	48296.7	4262.59
hsa-miR-17-3p	22.9491	25.1825	7.9088	19.1421	19.2925	16.0518	19.3191	13.4182	18.1596	96.1347	96.9986	49.6386	44.8406	31.8999	39.9147	50.2287	16.6901	22.6854	52.5778	47.2709	11.7795	18.7872	0	7.7063	0	35.1332	0	0	8.8407	16.3389	32.3611	50.1114	33.3137	34.3533	37.9007	46.2583	31.242	23.1188	0	0	104.332	0	73.8564	55.9443	105.791	75.6149	78.751	153.726	7.6762
hsa-miR-181a-2-3p	63.8582	103.878	137.086	56.6288	139.335	76.4822	57.9574	111.179	119.854	96.1347	73.4951	261.219	250.827	200.428	185.877	107.009	250.352	232.148	98.5834	104.313	657.298	444.183	398.46	294.767	259.998	529.507	388.021	378.268	653.227	147.868	148.426	103.322	166.568	133.782	335.938	446.632	400.195	400.056	0	0	0	57.7451	73.8564	0	81.1067	0	0	0	634.822
hsa-miR-181a-3p	155.654	179.425	108.087	169.886	375.132	186.012	86.9361	276.031	138.013	219.737	317.111	1156.83	1206.49	981.071	885.166	356.697	877.749	879.439	724.785	755.807	437.021	413.318	567.805	190.732	135.651	346.312	250.409	289.069	355.591	163.389	153.715	169.449	154.68	184.056	354.889	564.671	415.072	241.24	0	88.0189	57.9623	28.8725	84.4073	48.9512	10.5791	151.23	24.6097	0	535.799
hsa-miR-181a-5p	12201.9	12906	15522.4	15211.6	22295.7	12990.6	16311.8	19291.5	12577.4	24246.5	139405	60955.2	61160.1	88197.1	84720.4	94150.4	67595.8	67305.4	85111.4	85014.5	7253.84	6645.3	6614.44	4966.73	3406.35	7864.81	5028.48	7234.99	8725.74	3195.08	2548.44	5851.15	3945.38	5468.04	35554.3	42042.4	35909	44438.4	711.318	580.925	1727.28	827.679	1229.18	639.862	839.278	1020.8	644.774	260.666	7162.66
hsa-miR-181b-2-3p	0	0	0	0	0	0	0	0	0	0	1.1192	1.4082	0	0	0	0	0	0	0	1.0563	0	0	0	0	0	0	0	0	5.8938	0	1.2447	1.0332	1.6983	1.6758	0	0	0	2.0103	0	0	0	0	0	0	0	0	0	0	6.141
hsa-miR-181b-3p	0	0	0	3.1904	0	0	0	0	0	0	13.4306	42.5977	34.3311	25.2791	25.8271	10.1913	22.0006	22.6854	29.4436	32.4823	17.6693	13.4194	0	9.6329	0	0	18.0475	8.2591	28.4866	4.9017	10.2684	10.8489	12.5416	11.1718	20.6731	27.117	20.828	0	0	0	0	0	0	0	0	0	0	0	17.6553
hsa-miR-181b-5p	657.54	789.052	888.425	750.53	1434.07	812.977	1097.97	1081.12	882.558	2128.7	6690.67	4082.34	4014.63	5985.14	4912.24	6911.9	4732.41	4782.85	5911.59	5917.32	636.095	664.262	1001.13	556.782	331.591	787.986	744.459	738.366	1137.5	399.487	885.575	1224.89	1255.21	1209.07	1646.96	2598.44	1704.92	2053.56	462.921	0	417.328	182.859	290.15	97.9024	208.056	219.283	206.721	73.5211	1461.55
hsa-miR-181c-3p	17.9601	18.8869	0	22.3325	21.4361	20.7729	12.8794	15.335	0	0	40.6648	123.216	132.42	126.396	118.961	84.4424	172.212	158.798	123.295	120.686	102.482	67.0972	29.8845	55.8709	52.7531	57.7188	18.0475	59.4657	42.2387	59.6372	27.3825	53.211	37.6249	41.615	86.138	169.082	151.747	141.728	45.163	88.0189	0	0	68.581	45.4547	102.265	52.9305	24.6097	33.4187	50.6629
hsa-miR-181c-5p	104.767	108.075	55.3618	133.995	62.1647	87.8129	106.255	69.0077	32.6873	82.4012	1277.02	496.034	530.029	465.858	459.019	899.749	504.497	483.2	1513.45	1502.63	14.1354	10.7355	19.923	15.4127	0	27.6046	22.5594	0	17.6813	23.6915	12.4466	29.9635	16.1996	24.2987	830.37	1266.52	1141.08	1247.41	282.269	440.094	370.959	230.98	221.569	76.9233	204.53	287.337	300.238	247.298	4.6057
hsa-miR-181d-3p	0	0	0	0	0	0	0	0	0	0	0	0	0	0	0	0	0	0	0	0	0	0	0	0	0	0	0	0	0	0	0	0	0	0	0	0	0	0	0	0	0	0	0	0	0	0	0	0	0
hsa-miR-181d-5p	0	0	0	7.1783	10.718	0	0	0	0	0	120.875	84.1392	83.7257	89.6808	66.9158	69.1554	91.037	90.7418	103.053	100.88	97.7701	88.5683	0	78.9899	26.3766	82.8139	99.2612	61.1175	90.3712	120.908	51.3422	90.4071	68.1951	68.4274	29.2869	74.9704	44.6314	125.646	146.78	0	0	0	0	0	67.0012	0	0	0	64.4801
hsa-miR-182-3p	0	0	0	0	0	0	0	0	0	0	0	0	0	0	0	0	0	0	0	0	0	0	0	0	0	0	0	0	0	0	0	0	0	0	3.4455	4.7853	2.9754	0	90.3261	123.226	34.7774	76.9934	42.2037	6.993	56.4221	0	59.0633	33.4187	0
hsa-miR-182-5p	101.774	91.2866	18.4539	78.9612	32.1541	93.4782	9.6596	17.2519	21.7916	0	56.7069	28.5158	35.0317	43.3357	45.3931	65.5157	35.6562	44.6147	49.4232	49.9118	241.481	534.093	164.365	277.428	459.706	426.617	435.396	535.191	227.893	600.456	5.2898	4.6495	6.924	5.8652	28766.6	23551.9	25791	17142.1	4267.91	5650.81	6457	5918.87	5101.37	2517.49	4485.55	3969.78	5891.56	6443.12	377.669
hsa-miR-1825	0	0	0	0	0	0	0	0	0	0	0	0	0	0	0	0	0	0	0	0	0	0	0	0	0	0	0	0	0	0	0	0	0	0	0	0	0	0	0	0	0	0	0	0	0	0	0	0	0
hsa-miR-1827	0	0	0	0	0	0	0	0	0	0	0	0	0	0	0	0	0	0	0	0	0	0	0	0	0	0	0	0	0	0	0	0	0	0	0	0	0	0	0	0	0	0	0	0	0	0	0	0	0
hsa-miR-183-3p	0	0	0	0	0	0	0	0	0	0	0	0	0	0	0	0	0	0	0	0	0	0	0	0	0	0	0	0	0	0	0	0	0	0	32.7324	17.5463	26.7789	20.1033	67.7446	0	104.332	38.4967	0	13.9861	24.6847	45.369	78.751	40.1024	0
hsa-miR-183-5p	4.9889	13.6405	0	8.7735	0	17.9403	0	0	0	0	2.2384	3.1684	4.9044	1.8057	6.2611	4.3677	3.0346	0	3.4176	3.4331	25.915	36.2325	0	0	30.1447	0	40.6068	64.4212	25.5397	186.264	8.0903	9.299	7.8385	7.2617	1791.67	1284.07	1873.03	997.125	5329.24	7393.59	9702.89	8344.16	5544.51	3954.56	6195.85	6177.74	8446.05	8227.67	27.6343
hsa-miR-184	0	0	0	0	0	5.6653	0	0	0	0	0	0	0	0	0	0	0	0	0	0	0	0	0	0	0	0	0	0	0	0	0	0	1.3064	1.1172	339.384	453.013	269.276	112.579	383.886	651.34	1286.76	384.967	464.24	213.287	504.272	657.85	733.369	848.834	0
hsa-miR-1843	79.8228	80.7939	126.541	78.9612	135.047	84.9802	115.915	93.9271	152.541	185.403	99.6101	65.8328	58.1526	125.192	108.787	134.671	113.796	119.477	122.243	108.538	384.013	218.737	189.268	287.061	395.649	188.213	124.076	313.847	277.99	225.477	24.2708	23.7641	20.7721	28.2088	43.069	35.0925	31.242	24.124	0	0	0	0	0	0	0	151.23	0	0	211.095
hsa-miR-185-3p	40.9092	53.5129	21.0902	36.6891	34.2977	40.6017	22.539	17.2519	18.1596	0	36.561	53.8632	51.8469	44.5394	57.1327	39.3094	58.4154	59.7383	32.3354	34.859	343.962	218.737	159.384	258.162	617.966	200.761	54.1425	303.936	439.086	259.789	5.601	16.5316	10.3207	11.4511	6.891	4.7853	2.9754	3.0155	0	0	0	0	52.7546	0	0	0	0	0	238.73
hsa-miR-185-5p	463.97	414.462	181.903	496.897	143.622	392.798	189.971	187.854	105.326	48.0673	233.916	530.887	522.322	787.866	347.101	241.68	1445.97	1422.38	279.188	257.481	3424.31	3222.01	2271.22	3394.64	3410.11	3156.96	3907.28	3420.93	3960.62	3905.83	188.877	358.012	288.98	323.983	20.6731	35.0925	41.656	28.1447	541.957	528.113	614.4	606.323	1092.02	856.646	606.537	725.903	492.194	320.819	3625.47
hsa-miR-186-3p	0	0	0	0	0	2.8327	0	0	0	0	0	1.0561	0	2.4075	2.3479	0	0	3.7809	2.366	1.8486	0	0	0	0	0	0	0	0	0	0	0	0	0.7839	1.6758	0	0	0	0	0	0	0	0	0	0	0	0	0	0	0
hsa-miR-186-5p	6975.51	7398.41	2483.37	7337.81	4460.85	7606.67	3490.32	4738.53	1990.3	5060.81	11301.1	8938.12	8867.57	8233.78	8414.95	10175.3	9141.63	9288.93	11989.6	11986.2	1970.72	3409.88	3571.2	2706.85	1164.34	3596.13	6185.78	3483.7	3179.69	4786.49	248.309	577.056	384.348	564.456	4372.36	4842.77	5092.45	2638.56	5001.81	7710.45	6039.67	6188.35	6684.01	4192.32	6097.11	6956.57	5227.1	8194.26	2691.28
hsa-miR-187-3p	0	0	0	0	0	0	0	0	0	0	4.4769	0	0	0	0	10.9193	0	0	2.1031	5.8098	0	0	0	0	0	0	0	0	0	0	0	0	3.9193	5.0273	29.2869	41.473	22.3157	32.1653	0	0	104.332	76.9934	68.581	38.4617	59.9484	68.0534	113.205	0	0
hsa-miR-187-5p	0	0	0	0	0	0	0	0	0	0	0	0	0	0	0	0	0	0	0	0	0	0	0	0	0	0	0	0	0	0	0	0	0	0	0	0	0	0	0	0	0	0	0	0	0	0	0	0	0
hsa-miR-188-3p	0	0	0	5.5831	0	6.6096	0	0	0	0	2.9846	2.1123	4.5541	0	1.174	7.2795	4.5519	6.0495	4.9949	6.0739	0	0	0	0	0	0	0	0	0	0	0	0	0	0	3.4455	6.3805	0	0	0	0	0	0	0	27.9721	0	0	0	0	0
hsa-miR-188-5p	15.9646	23.084	13.1814	23.1301	0	20.7729	0	0	0	0	9.6999	20.4187	25.9235	36.7149	32.4796	18.9268	41.7253	28.7349	25.2374	26.4083	0	6.7097	0	0	0	0	0	0	5.8938	0	6.8456	12.3987	8.6224	7.8203	5.1683	0	11.9017	4.0207	0	0	0	0	0	0	0	0	0	0	4.6057
hsa-miR-18a-3p	25.9424	25.1825	84.3608	20.7373	72.8827	17.9403	96.5956	80.509	72.6385	171.669	22.0112	11.9696	9.8089	17.4546	14.4788	26.2063	13.6556	15.8798	5.5207	10.8274	29.4488	0	0	0	0	20.0761	0	0	21.6105	19.6067	5.2898	3.6163	5.487	3.6308	0	7.9756	0	4.0207	0	0	0	0	0	0	56.4221	0	0	0	21.4934
hsa-miR-18a-5p	21.9513	20.9854	0	30.3083	6.4308	21.7172	0	0	0	27.4671	34.3226	59.1439	69.7131	28.2886	27.7837	21.1106	31.863	34.7843	46.2685	48.8554	51.83	57.7036	14.9422	30.8253	0	37.6427	121.82	52.8584	52.0617	81.6947	41.3849	35.1296	46.5085	39.1014	24.1186	19.1414	26.7789	10.0517	0	0	0	336.846	290.15	0	264.478	385.636	0	0	64.4801
hsa-miR-18b-3p	0	0	0	0	0	0	0	0	0	0	0	0	0	0	0	0	0	0	0	0	0	0	0	0	0	0	0	0	0	0	0	0	0	0	0	0	0	0	0	0	0	0	0	0	0	0	0	0	0
hsa-miR-18b-5p	0	0	0	0	0	0	0	0	0	0	2.2384	2.1123	0	1.8057	0.7826	0	0	0	1.3144	2.6408	0	0	0	0	0	0	0	0	0	0	0	0	0	0	0	0	0	0	0	0	0	0	0	0	0	0	0	0	0
hsa-miR-1908-3p	0	8.3942	39.5441	13.559	21.4361	0	32.1985	11.5013	29.0554	0	11.5652	22.531	26.2738	9.0283	0	0	8.3451	9.0742	0	0	0	0	0	0	0	0	0	0	0	0	0	0	0	0	0	0	0	0	0	0	0	0	0	0	0	0	0	0	0
hsa-miR-1908-5p	33.9247	185.721	158.177	31.1059	109.324	153.909	167.433	55.5895	392.248	61.8009	14.1767	15.4901	22.7706	13.2415	9.783	9.4634	12.1383	16.636	7.3609	9.2429	0	10.7355	0	0	0	0	0	8.2591	12.7698	0	0	0	0	0	3.4455	0	0	5.0258	0	0	0	0	0	0	0	0	0	0	0
hsa-miR-1909-3p	0	0	0	0	0	0	0	0	0	0	0	0	0	0	0	0	0	0	0	0	0	0	0	0	0	0	0	0	0	0	0	0	0	0	0	0	0	0	0	0	0	0	0	0	0	0	0	0	0
hsa-miR-1909-5p	0	0	0	0	0	0	0	0	0	0	0	0	0	0	0	0	0	0	0	0	0	0	0	0	0	0	0	0	0	0	0	0	0	0	0	0	0	0	0	0	0	0	0	0	0	0	0	0	0
hsa-miR-190a-3p	0	0	0	0	0	0	0	0	0	0	0	0	0.7006	0	0	0	0	0	0	0.5282	0	0	0	0	0	0	0	0	0	0	0	0	0	0	0	0	0	0	0	0	0	0	0	0	0	22.6845	0	0	0
hsa-miR-190a-5p	6.9845	10.4927	23.7265	19.9397	0	5.6653	0	0	10.8958	0	6.7153	13.3778	17.8662	8.4264	7.0438	12.3752	9.1037	3.7809	13.6702	12.9401	24.737	29.5228	0	17.3392	0	0	67.6781	37.992	31.4335	79.2439	0	0	1.0451	0	8.6138	17.5463	16.3649	33.1705	0	352.075	0	0	0	0	0	0	191.956	0	13.0495
hsa-miR-190b-3p	0	0	0	0	0	0	0	0	0	0	0	0	0	0	0	0	0	0	0	0	0	0	0	0	0	0	0	0	0	0	0	0	0	0	0	0	0	0	0	0	0	0	0	0	0	0	0	0	0
hsa-miR-190b-5p	15.9646	15.7391	18.4539	11.9638	12.8617	15.1076	6.4397	7.6675	0	0	6.3422	10.5614	9.4586	7.2226	11.3483	11.6472	13.6556	18.1484	12.0929	10.5633	5.8898	0	0	0	0	0	0	13.2146	15.7167	14.7051	0	0	1.0451	0	0	0	5.9509	5.0258	575.829	1056.23	846.249	798.807	939.032	283.218	973.281	1172.03	876.105	915.671	13.8172
hsa-miR-191-3p	107.761	164.736	208.266	138.78	177.919	147.299	77.2765	124.597	250.603	144.202	11.1921	41.5415	41.6877	51.1602	26.2185	34.9417	48.5531	36.2967	16.562	15.3168	0	29.5228	0	0	0	25.0951	0	11.5628	14.7344	9.8034	5.2898	5.6827	4.3112	6.4238	18.9504	7.9756	7.4386	7.0362	0	0	0	0	0	0	0	0	0	0	17.6553
hsa-miR-191-5p	120645	122401	136077	129890	144674	131572	125880	164532	129140	118204	11373.1	37487.7	37393.2	35407.6	34716.4	28294	49405	49466.4	21048.2	21021.8	10583.9	10467.2	10056.1	8110.91	6221.1	10871.2	9339.57	10479.2	9653.02	8715.19	2393.79	3412.74	2501.53	2766.42	29164.6	29996.1	34276.9	19897.3	63804.1	56789.8	47169.7	55262	67705.2	35695.9	66951.8	62820.9	50257.9	85538.4	13422.6
hsa-miR-1910-3p	0	0	0	0	0	0	0	0	0	0	0	0	0	0	0	0	0	0	0.5258	0.5282	0	0	0	0	0	0	0	0	0	0	0	0	0	0	0	0	0	0	0	0	0	0	0	0	0	0	0	0	0
hsa-miR-1910-5p	0	0	0	0	0	0	0	0	0	0	2.6115	1.4082	1.4013	0	0	0	0	0	1.5773	1.0563	0	0	0	0	0	0	0	0	0	0	0	0	1.4371	0	8.6138	9.5707	7.4386	6.031	0	0	0	0	0	0	0	0	0	0	0
hsa-miR-1911-3p	0	0	0	0	0	0	0	0	0	0	0	0	0	0	0	0	0	0	0	0	0	0	0	0	0	0	0	0	0	0	0	0	0	0	0	0	0	0	0	0	0	0	0	0	0	0	0	0	0
hsa-miR-1911-5p	0	0	0	0	0	0	0	0	0	0	0	0	0	0	0	0	0	0	0	0	0	0	0	0	0	0	0	0	0	0	0	0	0	0	0	0	0	0	0	0	0	0	0	0	0	0	0	0	0
hsa-miR-1912-3p	0	0	0	0	0	0	0	0	0	0	0	0	0	0	0	0	0	0	0	0	0	0	0	0	0	0	0	0	0	0	0	0	0	0	0	0	0	0	0	0	0	0	0	0	0	0	0	0	0
hsa-miR-1912-5p	0	0	0	0	0	0	0	0	0	0	0	0	0	0	0	0	0	0	0	0	0	0	0	0	0	0	0	0	0	0	0	0	0	0	0	0	0	0	0	0	0	0	0	0	0	0	0	0	0
hsa-miR-1913-3p	0	0	0	0	0	0	0	0	0	0	0.7461	0	0	3.6113	5.4785	5.8236	3.0346	2.2685	0	0	0	0	0	0	0	0	0	0	0	0	0	0	0	0	0	0	0	0	0	0	0	0	0	0	0	0	0	0	0
hsa-miR-1913-5p	0	0	0	0	0	0	0	0	0	0	0	0	0	0	0	0	3.0346	4.5371	1.0516	0	0	0	0	0	0	0	0	0	0	0	0	0	0	0	0	0	0	0	0	0	0	0	0	0	0	0	0	0	0
hsa-miR-1914-3p	0	0	0	0	0	0	0	0	0	0	0	0	0	0	0	0	0	0	0	0	0	0	0	0	0	0	0	0	0	0	0	0	0	0	0	0	0	0	0	0	0	0	0	0	0	0	0	0	0
hsa-miR-1914-5p	2.9934	0	18.4539	0	0	0	0	0	0	0	0	0	0	0	0	0	0	0	0	0	0	0	0	0	0	0	0	0	0	0	0	0	0	0	0	0	0	0	0	0	0	0	0	0	0	0	0	0	0
hsa-miR-1915-3p	0	0	0	0	0	0	0	0	0	0	0	0	0	0	0	0	0	0	0	0	0	0	0	0	0	0	0	0	0	0	0	0	0	0	0	0	0	0	0	0	0	0	0	0	0	0	0	0	0
hsa-miR-1915-5p	0	0	0	0	0	0	0	0	0	0	0	0	0	0	0	0	0	0	0	0	0	0	0	0	0	0	0	0	0	0	0	0	0	0	0	0	0	0	0	0	0	0	0	0	0	0	0	0	0
hsa-miR-192-3p	0	0	0	0	0	0	0	0	0	0	0	0	0	0	0	0	0	0	0	0	0	0	0	0	0	0	0	0	0	0	0	0	0	0	0	0	0	0	0	0	0	0	0	0	0	0	0	0	0
hsa-miR-192-5p/215-5p	261.42	273.86	42.1804	291.917	66.4519	256.829	38.6383	44.0882	25.4235	27.4671	302.188	295.719	318.088	332.842	378.798	359.608	372.493	374.31	515.526	512.058	988.303	1209.09	2465.47	1599.06	1725.78	1874.6	1387.4	1527.94	1233.76	1746.63	163.05	197.346	166.438	214.22	3049.28	4030.86	3057.25	1485.64	6650.26	9435.62	8462.49	6987.15	11305.3	1898.61	8325.78	8877.19	6900.56	12291.4	1455.41
hsa-miR-193a-3p	26.9402	17.8376	5.2726	23.9276	0	20.7729	0	0	0	0	16.0421	37.317	40.9871	125.794	93.1342	109.921	157.039	156.53	152.476	144.982	0	0	0	0	0	0	0	0	0	0	10.8908	23.7641	18.5511	18.9921	8.6138	17.5463	17.8526	16.0827	22.5815	70.4151	23.1849	0	10.5509	24.4756	35.2638	22.6845	29.5316	20.0512	0
hsa-miR-193a-5p	215.522	164.736	519.346	140.375	229.366	177.514	666.51	314.368	508.47	240.337	474.547	277.413	260.286	480.304	391.32	491.368	424.839	474.882	342.545	350.703	0	0	0	9.6329	0	0	15.7916	4.9555	13.7521	13.8881	30.8053	57.8605	40.8909	52.2282	32.7324	57.4241	46.1191	144.744	56.4538	0	69.5547	105.866	147.713	185.315	123.423	105.861	147.658	60.1536	8.4438
hsa-miR-193b-3p	122.728	113.321	471.893	113.257	394.424	115.195	367.063	425.547	399.512	267.804	6.7153	3.1684	2.4522	6.0188	9.0004	13.1031	6.0691	4.5371	19.1909	16.9013	0	0	0	0	0	0	13.5356	0	0	17.1559	31.1165	71.2924	49.252	63.6793	189.504	279.145	297.543	509.619	90.3261	0	81.1472	134.738	105.509	342.659	134.002	113.422	103.361	100.256	4.6057
hsa-miR-193b-5p	0	4.1971	15.8177	3.1904	19.2925	0	0	24.9194	36.3193	27.4671	2.2384	0	0	0	0	0	0	0	1.8402	1.0563	0	0	0	0	0	0	0	0	0	3.2678	1.867	2.5831	1.9596	2.2344	0	4.7853	0	7.0362	0	0	0	0	0	17.4826	35.2638	37.8075	68.9071	0	0
hsa-miR-194-3p	0	0	0	0	0	0	0	0	0	0	0	0	0	0	0	0	0	0	0	0	0	0	0	0	0	0	0	0	0	0	6.2233	6.1993	0	4.4687	0	3.1902	0	0	146.78	0	0	0	0	0	0	75.6149	0	0	12.2819
hsa-miR-194-5p	14.9668	9.4434	13.1814	16.7493	4.2872	16.0518	16.0993	13.4182	0	0	15.2959	15.4901	15.7643	19.8622	14.8702	10.9193	21.242	14.3674	29.1807	27.4647	157.846	224.105	498.075	219.63	64.0574	409.05	349.67	302.284	192.53	220.576	17.4252	24.7974	26.3897	25.6952	142.989	218.531	153.235	104.537	1648.45	2552.55	2712.63	2126.94	2890.95	618.883	1928.93	1754.27	1319.08	3295.08	240.265
hsa-miR-195-3p	0	0	0	0	0	0	0	0	0	0	1.8654	0	0	0	2.7392	4.3677	0	0	1.5773	1.3204	0	0	0	0	0	0	0	0	0	0	36.0951	24.7974	50.4278	50.8318	0	0	0	0	0	0	0	0	0	0	56.4221	0	0	20.0512	3.0705
hsa-miR-195-5p	0	2.0985	0	4.7855	0	0	0	0	0	0	6.7153	0	0	9.6301	8.609	5.0957	7.5864	2.2685	3.9433	6.338	11.7795	13.4194	0	19.2658	0	22.5856	38.3509	9.911	13.7521	17.9728	14.6247	17.5648	21.2946	20.1093	0	0	2.9754	3.0155	620.992	668.943	556.438	712.189	332.354	416.085	564.221	733.465	649.696	648.322	17.6553
hsa-miR-196a-1-3p	0	0	0	0	0	0	0	0	0	0	0	0	0	0	0	0	0	0	0	0	0	0	0	0	0	0	0	0	0	0	0	0	0	0	0	0	0	0	0	0	0	0	0	0	0	0	0	0	0
hsa-miR-196a-3p	0	0	0	0	0	0	0	0	0	0	0	0	0	0	0	0	0	0	0	0	0	0	0	0	0	0	0	0	0	0	0	0	1.3064	0	0	0	0	0	56.4538	0	23.1849	0	0	0	0	0	0	0	0
hsa-miR-196a-5p	0	0	0	0	0	0	0	0	0	0	0	0	0	0	0	0	0	0	0	0	0	0	0	0	0	0	0	9.911	33.3981	13.8881	0	0	1.9596	3.0722	0	0	0	0	158.071	123.226	231.849	105.866	52.7546	17.4826	119.897	151.23	93.5168	113.624	3.8381
hsa-miR-196b-3p	0	0	0	0	0	0	0	0	0	0	0	0	0	0	0	0	0	0	0	0	0	0	0	0	0	0	0	0	0	0	0	0	0	0	0	0	0	0	0	0	0	0	0	0	0	0	0	0	0
hsa-miR-196b-5p	9.9778	7.3449	0	10.3686	0	12.2749	0	7.6675	25.4235	0	7.8345	4.9287	8.4076	7.8245	8.609	10.9193	5.3105	6.0495	10.5156	7.6584	51.83	40.2583	0	0	22.6085	47.6807	47.3747	66.073	73.6722	47.3829	146.87	144.135	165.393	208.634	0	0	0	0	158.071	70.4151	81.1472	134.738	89.6828	339.162	116.371	52.9305	142.736	53.4699	43.7543
hsa-miR-197-3p	1277.16	1075.5	5973.8	1495.48	3290.44	1423.89	6053.33	4514.25	4467.27	2643.7	867.764	1253.29	1242.22	2396.7	2243.83	1494.49	5114.76	5076.25	1319.97	1280.8	547.748	725.991	911.477	381.463	674.487	469.279	4347.19	442.689	520.617	2048.9	28.0048	35.1296	29.917	43.0115	122.316	140.37	113.066	103.532	33.8723	52.8113	46.3698	57.7451	31.6527	97.9024	28.211	52.9305	29.5316	0	990.997
hsa-miR-197-5p	0	0	0	0	6.4308	2.8327	16.0993	7.6675	0	0	4.1038	3.8725	2.8025	13.2415	7.0438	3.6398	8.3451	10.5865	3.1547	2.6408	0	0	0	0	0	0	0	0	0	0	0	1.5498	1.1758	0	0	0	0	0	0	0	0	0	0	0	0	0	0	0	0
hsa-miR-1972	0	0	0	0	0	0	0	0	0	0	0	0	1.4013	0	0	0	0	0	0	0	0	0	0	0	0	0	0	0	0	0	0	0	0	0	0	0	0	0	0	0	0	0	0	0	0	0	0	0	0
hsa-miR-1973	0	0	0	0	0	0	0	0	0	0	0	0	0	0	0	2.9118	0	0	0	0	0	0	0	0	0	0	0	0	0	0	0	0	0.7839	1.1172	0	0	0	0	0	0	0	0	10.5509	0	0	0	0	0	0
hsa-miR-1976	93.7918	80.7939	308.444	97.3057	160.771	94.4225	251.149	189.771	290.554	309.004	29.4727	40.8374	41.6877	89.6808	61.4373	60.42	49.3117	57.4698	37.5932	30.3696	32.9827	34.8905	0	0	22.6085	0	0	37.992	27.5043	35.9457	0	0	0	0	5.1683	0	0	5.0258	0	0	0	0	0	0	0	0	0	0	33.7753
hsa-miR-198	0	0	0	0	0	0	0	0	0	0	0	0	0	0	0	0	0	0	0	0	0	0	0	0	0	0	0	0	0	0	0	0	0	0	0	0	0	0	0	0	0	0	0	0	0	0	0	0	0
hsa-miR-199a-3p/199b-3p	106.763	134.307	84.3608	129.209	79.3135	127.47	119.135	99.6778	94.4301	68.6676	320.095	152.436	160.095	246.773	430.844	223.481	191.936	174.678	379.349	393.484	8204.45	5708.63	2819.1	7126.43	5037.93	7694.16	6066.21	8677.04	9744.38	8588.57	796.582	1218.69	1329.15	1512.94	0	0	0	0	350.014	457.698	834.657	327.222	406.21	181.819	380.849	393.198	182.112	233.931	7185.69
hsa-miR-199a-5p	0	0	0	2.3928	0	0	0	0	0	0	0	0	0	0	2.3479	0	0	0	0	0.5282	4591.66	2635.58	1897.67	2791.62	1684.33	3987.61	1211.44	3501.87	3275.96	3586.4	333.257	322.882	308.315	345.209	0	0	0	0	90.3261	0	57.9623	48.1209	58.03	0	49.3693	30.246	54.1413	80.2048	4023.86
hsa-miR-199b-5p	64.856	82.8925	23.7265	75.7709	53.5902	77.4264	16.0993	57.5064	36.3193	0	41.0379	99.2772	102.643	92.6902	92.3516	54.5964	95.5889	80.1552	105.681	101.408	854.016	752.83	996.15	362.197	146.955	516.959	130.844	655.774	641.439	981.154	3.4228	4.1329	3.1354	4.4687	0	0	0	0	338.723	264.057	556.438	375.343	353.456	129.371	384.375	317.583	201.799	247.298	540.404
hsa-miR-19a-3p	22.9491	29.3796	7.9088	15.1542	0	13.2191	0	0	0	0	112.294	221.438	202.133	40.3262	36.3928	33.4858	43.2426	32.5158	172.981	181.161	129.575	100.646	149.423	107.889	64.0574	135.514	148.892	94.154	106.088	127.444	66.5892	60.9602	71.3305	69.2652	94.7518	82.946	95.2137	62.3203	564.538	739.359	776.694	741.062	849.349	223.777	818.12	725.903	541.413	681.741	102.094
hsa-miR-19a-5p	0	0	0	0	0	0	0	0	0	0	8.5806	0	1.4013	0	1.5653	0	0	0	1.3144	1.5845	0	0	0	0	0	0	0	0	0	0	0	0	0	0	0	0	0	0	0	0	0	0	0	0	0	0	0	0	0
hsa-miR-19b-1-5p	0	0	0	2.3928	0	0	0	0	0	0	0	0	0	0	0	0	0	0	0	0	0	0	0	0	0	0	0	0	0	4.0847	0	1.0332	0.5226	1.6758	0	0	0	0	0	0	0	0	0	0	0	0	0	0	0
hsa-miR-19b-2-5p	0	0	0	0	0	0	0	0	0	0	0	0	0	0	0	0	0	0	0	0	0	0	0	0	0	0	0	0	0	0	0	0	0	0	0	0	0	0	0	0	0	0	0	0	0	0	0	0	0
hsa-miR-19b-3p	162.639	189.918	52.7255	183.445	70.7391	186.012	51.5177	69.0077	47.215	109.868	310.022	622.419	627.418	195.612	192.53	142.679	191.178	179.971	541.815	581.776	333.361	516.648	627.574	383.39	94.2021	803.043	915.91	419.564	285.848	377.43	215.326	338.381	273.695	282.368	382.453	405.159	449.29	394.025	2348.48	3274.3	2446.01	2242.43	2015.22	1202.8	2323.88	2835.56	1993.38	2305.89	383.81
hsa-miR-200a-3p	0	0	0	0	0	0	0	0	0	0	0	1.4082	2.8025	0	2.7392	3.6398	0	0	2.1031	2.6408	27.0929	24.155	34.8652	30.8253	0	35.1332	29.3272	24.7774	39.2918	23.6915	4.0451	3.6163	5.7482	3.0722	1976.01	1622.23	1740.63	985.063	3725.95	3960.85	5007.94	6582.94	4594.92	9489.54	5839.68	4506.65	7899.71	5093	39.9162
hsa-miR-200a-5p	0	0	0	0	0	0	0	0	0	0	0	0	0	0	5.4785	0	0	0	0.5258	0	0	5.3678	0	0	0	0	0	3.3037	0	0	1.5558	0	1.3064	0	189.504	140.37	168.112	87.4495	0	0	0	67.3692	21.1018	80.4199	17.6319	15.123	24.6097	46.7861	3.8381
hsa-miR-200b-3p	0	9.4434	7.9088	11.1662	8.5744	12.2749	22.539	13.4182	0	0	6.3422	7.393	9.4586	18.0565	20.3487	10.9193	13.6556	13.6113	11.5671	15.3168	83.6347	101.988	84.6727	84.7696	143.187	127.985	0	100.761	92.3358	62.905	5.2898	3.0997	5.3563	5.3066	9816.28	8120.73	8557.33	5722.41	4617.92	3467.94	4393.54	7035.27	4468.31	23000.1	5208.46	4090.77	6305	4157.28	79.8325
hsa-miR-200b-5p	0	0	0	0	0	0	0	0	0	0	0	0	0	0	0	0	0	0	0	0	0	0	0	0	0	0	0	0	0	0	0	0	0	0	77.5242	78.1606	102.652	25.1292	135.489	88.0189	69.5547	134.738	105.509	314.686	77.5803	22.6845	108.283	120.307	0
hsa-miR-200c-3p	84.8117	97.5823	76.452	74.1757	55.7338	77.4264	28.9787	38.3376	43.5831	48.0673	9.3268	13.7298	14.7133	30.6961	25.8271	16.7429	20.4833	37.0529	10.5156	11.3556	64.7874	72.4649	94.6342	63.5772	52.7531	102.89	103.773	125.539	110.999	92.3151	1.2447	0	2.2209	0	4989.11	5313.33	5596.78	4289.05	3014.63	2710.98	2909.71	5851.5	3576.76	14692.4	3766.17	2638.96	3799.74	2640.07	108.234
hsa-miR-200c-5p	0	0	0	0	0	0	0	0	0	0	0	0	0	0	0	0	0	0	0	0	0	0	0	0	0	0	0	0	0	0	0	0	0	0	10.3366	15.9512	13.3894	14.0723	0	0	0	0	0	0	0	0	0	0	0
hsa-miR-202-3p	0	0	0	0	0	0	0	0	0	0	0	0	0	0	0	0	0	0	0	0	0	0	0	0	0	0	0	0	0	0	0	0	0	0	0	0	0	0	146.78	88.0189	266.627	125.114	94.9582	38.4617	172.793	105.861	211.643	213.879	0
hsa-miR-202-5p	0	0	0	0	0	0	0	0	0	0	0	0	1.4013	0	0	0	0	0	0.7887	0	0	0	0	0	0	0	0	0	0	0	0	0	0	0	0	0	0	0	1095.2	739.359	486.883	298.349	152.988	279.721	899.227	461.251	1107.44	962.457	0
hsa-miR-203a-3p	23.9468	7.3449	7.9088	3.1904	0	6.6096	25.7588	11.5013	0	27.4671	5.223	2.8164	2.8025	2.4075	1.174	3.6398	0	2.2685	3.6804	5.8098	4.7118	4.0258	0	0	0	0	9.0237	0	0	4.0847	9.0238	4.6495	25.4752	15.3612	9802.5	6603.78	7923.57	1927.91	541.957	704.151	788.287	769.934	580.3	17786.8	624.169	627.604	1230.48	554.75	0
hsa-miR-203a-5p	0	0	0	0	0	0	0	0	0	0	0	0	0	0	0	0	0	0	0	0	0	0	0	0	0	0	0	0	0	0	0	0	0	0	48.2373	25.5218	19.3403	8.0413	0	0	0	0	0	13.9861	0	0	0	0	0
hsa-miR-203b-3p	6.9845	0	0	0	0	19.8287	0	0	0	0	0	0	0	0	0	0	0	0	0	0	0	0	0	0	0	0	0	0	0	0	0	0	0	0	8.6138	4.7853	0	6.031	0	0	0	0	79.1319	6.993	0	90.7379	108.283	86.8885	0
hsa-miR-203b-5p	0	0	0	0	0	0	0	0	0	0	0	0	0	0	0	0	0	0	0	0	0	0	0	0	0	0	0	0	0	0	0	0	0	0	0	0	0	0	0	0	0	0	0	0	0	0	0	0	0
hsa-miR-204-3p	0	0	0	0	0	0	0	0	0	0	0	0	0	0	0	0	0	0	0	0	0	0	0	0	0	0	0	0	0	0	1.867	4.6495	5.2257	3.3515	0	0	0	0	0	0	0	0	0	13.9861	38.7902	0	0	0	0
hsa-miR-204-5p	0	0	0	0	0	0	0	0	0	0	1.4923	1.4082	2.4522	1.8057	1.9566	4.3677	0	2.2685	1.3144	0.5282	0	0	0	0	0	7.5285	0	0	0	3.2678	202.257	284.653	198.445	268.961	0	0	0	0	214.524	299.264	278.219	211.732	295.426	111.888	232.741	234.406	487.272	454.494	0
hsa-miR-205-3p	0	0	0	0	0	0	0	0	0	0	0	0	0	0	0	0	0	0	0	0	0	0	0	0	0	0	0	0	0	0	0	0	0	0	31.0097	31.9023	46.1191	33.1705	0	0	0	0	0	0	0	0	0	0	0
hsa-miR-205-5p	0	0	0	0	0	0	0	0	0	0	0	0	0	0	0	0	0	0	0	0	0	0	0	0	0	0	0	0	0	0	0	0	0.9145	0	42121.5	45680.9	47626.2	44027.3	508.084	176.038	266.627	741.062	300.701	5090.93	483.114	529.305	1171.42	347.554	0
hsa-miR-2052	0	0	0	0	0	0	0	0	0	0	0	0	0	0	0	0	0	0	0	0	0	0	0	0	0	0	0	0	0	0	0	0	0	0	0	0	0	0	0	0	0	0	0	0	0	0	0	0	0
hsa-miR-2053	0	0	0	0	0	0	0	0	0	0	0	0	0	0	0	0	0	0	0	0	0	0	0	0	0	0	0	0	0	0	0	0	0	0	0	0	0	0	0	0	0	0	0	0	0	0	0	0	0
hsa-miR-2054	0	0	0	0	0	0	0	0	0	0	0	0	0	0	0	0	0	0	0	0	0	0	0	0	0	0	0	0	0	0	0	0	0	0	0	0	0	0	0	0	0	0	0	0	0	0	0	0	0
hsa-miR-206	0	0	0	0	0	0	0	0	0	0	0	0	0	0	0	0	0	0	0	0	0	0	0	0	0	0	0	0	0	0	0	0	0	0	0	0	0	0	0	0	0	0	0	0	0	0	0	0	0
hsa-miR-208a-3p	0	0	0	0	0	0	0	0	0	0	0	0	0	0	0	0	0	0	0	0	0	0	0	0	0	0	0	0	0	0	0	0	0	0	0	0	0	0	0	0	0	0	0	0	0	0	0	0	0
hsa-miR-208a-5p	0	0	0	0	0	0	0	0	0	0	0	0	0	0	0	0	0	0	0	0	0	0	0	0	0	0	0	0	0	0	0	0	0	0	0	0	0	0	0	0	0	0	0	0	0	0	0	0	0
hsa-miR-208b-3p	0	0	0	0	0	0	0	0	0	0	0.7461	0	0	0	0	0	0	0	0	1.5845	0	0	0	0	0	0	0	0	0	0	0	0	0	0	0	0	0	0	0	0	0	0	0	0	0	0	0	0	0
hsa-miR-208b-5p	0	0	0	0	0	0	0	0	0	0	0	0	0	0	0	0	0	0	0	0	0	0	0	0	0	0	0	0	0	0	0	0	0	0	0	0	0	0	0	0	0	0	0	0	0	0	0	0	0
hsa-miR-20a-3p	0	0	0	5.5831	0	0	0	0	0	0	4.8499	4.9287	5.9554	3.6113	7.0438	0	4.5519	5.2933	1.5773	3.9613	10.6016	0	0	0	0	0	9.0237	11.5628	6.8761	17.9728	3.1116	3.6163	3.9193	4.4687	3.4455	0	0	2.0103	0	0	0	0	84.4073	13.9861	35.2638	68.0534	0	0	6.9086
hsa-miR-20a-5p	415.079	392.428	216.175	496.897	171.489	394.686	222.17	162.935	207.02	89.2679	222.724	446.043	447.705	147.462	241.053	109.193	180.557	172.409	223.456	218.925	7388.12	8142.91	5917.13	6078.37	2396.5	7049.22	7067.85	7600.05	7014.58	6916.28	1428.25	1078.69	1538.44	1420.5	411.74	350.925	447.802	459.361	1230.69	1337.89	1251.99	1482.12	1392.72	1160.84	2133.46	1655.97	1604.55	1624.15	6272.99
hsa-miR-20b-3p	0	0	0	0	0	0	0	0	0	0	0	0	0	0	0	0	0	0	0	0	0	0	0	0	0	0	0	0	2.9469	0	0	0	0	0	0	0	0	0	0	0	0	0	0	20.9791	0	0	0	0	0
hsa-miR-20b-5p	11.9734	4.1971	0	9.5711	0	4.7211	12.8794	0	0	0	8.2076	9.5053	11.2101	4.8151	7.8264	7.2795	6.0691	12.8551	11.5671	11.3556	214.387	190.556	184.288	146.42	79.1297	223.346	234.617	270.899	253.432	216.491	0	0	0	0	0	0	0	0	79.0353	88.0189	127.517	240.604	195.192	604.897	98.7386	181.476	98.4388	73.5211	354.64
hsa-miR-21-3p	1151.44	1160.49	173.994	1341.54	220.792	1277.54	196.411	172.519	181.596	199.136	31646.9	5362.73	5322.37	1544.43	2085.74	6295.33	1953.5	2025.05	8126.96	8097.06	224.989	519.332	308.807	142.567	113.043	316.198	218.826	272.551	319.246	584.934	638.821	1044.59	643.411	726.168	11699.3	10066.8	13554.6	7379.93	237.106	123.226	475.291	144.363	453.689	269.232	186.898	173.914	216.565	133.675	358.478
hsa-miR-21-5p	114698	127321	34353.3	132864	60511.9	123313	34719.7	51947.5	31634.1	46748.9	145707	181295	181045	93503.3	85595	111901	96878.6	96994.6	172776	173073	194378	279611	229533	177149	146605	235503	201608	194871	226701	291802	348476	282623	289752	290594	175620	155871	156807	185808	26657.5	24398.8	43147.1	23280.9	62445.6	77545.7	31494.1	40953.1	24929.6	16321.7	215775
hsa-miR-210-3p	119.734	115.42	39.5441	122.031	49.303	132.191	83.7162	23.0026	69.0066	54.9341	580.872	255.938	237.865	74.0318	86.4818	249.688	185.867	185.264	308.106	313.995	65.9654	104.672	69.7305	0	0	82.8139	103.773	150.316	46.1679	62.088	13.6912	35.1296	52.6487	53.0661	794.192	1137.32	1071.15	651.348	112.908	0	57.9623	0	126.611	192.308	49.3693	37.8075	83.6729	40.1024	59.1067
hsa-miR-210-5p	11.9734	15.7391	23.7265	15.9518	0	19.8287	19.3191	15.335	25.4235	34.3338	130.202	37.669	45.5412	17.4546	17.6094	58.9641	23.5179	19.6607	41.2736	38.8203	0	0	0	0	0	0	0	0	0	0	0	0	1.829	5.3066	68.9104	95.7069	43.1437	59.3048	0	0	0	0	0	0	0	0	0	0	0
hsa-miR-211-3p	0	0	0	0	0	0	0	0	0	0	0	0	0	0	0	0	0	0	0	0	0	0	0	0	0	0	0	0	0	0	0	0	0	0	0	0	0	0	0	0	0	0	0	0	0	0	0	0	0
hsa-miR-211-5p	0	0	0	1.5952	0	0	9.6596	0	18.1596	0	0	0	1.7516	3.0094	5.0872	0	0	3.0247	2.366	1.5845	0	0	0	0	0	0	0	0	0	0	0	0	0	0	0	0	0	0	0	0	0	0	0	0	0	0	0	0	0
hsa-miR-2110	21.9513	25.1825	92.2696	26.3204	55.7338	33.0479	80.4964	70.9246	58.1108	34.3338	11.1921	23.5871	17.1655	27.6867	24.2619	16.7429	40.208	31.7596	9.464	13.4683	29.4488	16.1033	0	0	45.217	0	40.6068	29.7329	19.6459	24.5084	0	1.0332	0.9145	1.1172	6.891	7.9756	7.4386	9.0465	135.489	70.4151	173.887	76.9934	89.6828	62.9373	88.1595	204.16	103.361	86.8885	22.261
hsa-miR-2113-3p	0	0	0	0	0	0	0	0	0	0	0	0	0	0	0	0	0	0	0	0	0	0	0	0	0	0	0	0	0	0	0	0	0	0	0	0	0	0	0	0	0	0	0	0	0	0	0	0	0
hsa-miR-2113-5p	0	0	0	0	0	0	0	0	0	0	0	0	0	0	0	0	0	0	0	0	0	0	0	0	0	0	0	0	0	0	0	0	0	0	0	0	0	0	0	0	0	0	0	0	0	0	0	0	0
hsa-miR-2114-3p	0	0	0	0	0	0	0	0	0	0	0	0	0	0	0	0	0	0	0	0	0	0	0	0	0	0	0	0	0	0	0	0	0	0	0	0	0	0	0	0	0	0	0	0	0	0	0	0	0
hsa-miR-2114-5p	0	0	0	0	0	0	0	0	0	0	0	0	0	0	0	0	0	0	0	0	0	0	0	0	0	0	0	0	0	0	0	0	0	0	0	0	0	0	0	0	0	0	0	0	0	0	0	0	0
hsa-miR-2115-3p	0	0	0	0	0	6.6096	0	0	0	0	1.4923	0	0	4.8151	6.6524	2.9118	0	0	3.4176	2.3768	0	0	0	0	0	0	0	0	0	1.6339	0	0	0	0	0	0	2.9754	0	0	0	0	0	0	0	0	0	0	0	0
hsa-miR-2115-5p	0	0	0	0	0	0	0	0	0	0	0	0	0	0	0	0	0	0	0	0.5282	0	0	0	0	0	0	0	0	0	0	0	0	0	0	0	0	0	0	0	0	0	0	0	0	0	0	0	0	0
hsa-miR-2116-3p	22.9491	23.084	147.631	27.9156	68.5955	31.1594	154.553	115.013	141.645	151.069	8.5806	27.4597	28.0254	73.4299	52.4369	25.4783	64.4846	49.908	14.4589	21.3908	0	0	0	0	0	0	0	0	0	0	0.6223	3.6163	1.829	3.6308	0	0	0	3.0155	0	0	0	0	0	6.993	0	0	0	0	0
hsa-miR-2116-5p	0	0	0	2.3928	4.2872	2.8327	0	3.8338	0	0	1.4923	2.8164	2.4522	2.4075	3.9132	4.3677	6.8278	4.5371	3.6804	3.169	0	0	0	0	0	0	0	0	0	0	0	0	0	0	0	0	0	0	0	0	0	0	0	0	0	0	0	0	0
hsa-miR-2117-3p	0	0	0	0	0	0	0	0	0	0	0	0	0	0	0	0	0	0	0	0	0	0	0	0	0	0	0	0	0	0	0	0	0	0	0	0	0	0	0	0	0	0	0	0	0	0	0	0	0
hsa-miR-2117-5p	0	0	0	0	0	0	0	0	0	0	0	0	0	0	0	0	0	0	0	0	0	0	0	0	0	0	0	0	0	0	0	0	0	0	0	0	0	0	0	0	0	0	0	0	0	0	0	0	0
hsa-miR-212-3p	323.282	428.103	395.441	480.148	377.275	406.961	144.893	92.0103	468.519	123.602	211.159	103.502	100.541	137.832	167.876	306.468	72.8296	80.9114	397.226	393.22	3.5339	0	0	0	0	0	0	0	0	0	1.2447	2.0664	2.2209	2.5137	18.9504	47.8535	17.8526	10.0517	0	0	23.1849	0	15.8264	10.4895	24.6847	30.246	34.4536	20.0512	0
hsa-miR-212-5p	92.794	167.883	134.45	199.397	122.186	146.355	22.539	26.8363	156.173	41.2006	22.0112	28.5158	30.8279	31.8999	50.8716	45.861	18.2074	32.5158	41.2736	35.3872	0	10.7355	0	0	0	0	13.5356	0	3.9292	0	5.9121	5.1661	5.095	5.8652	3.4455	12.7609	0	3.0155	688.736	774.566	568.03	692.941	812.42	160.84	603.011	529.305	723.525	380.973	4.6057
hsa-miR-214-3p	0	0	0	0	0	0	0	0	0	0	0	0	0	0	0	2.1839	0	0	0	0	0	0	0	0	0	0	0	0	0	0	27.3825	50.1114	39.9764	48.3181	0	0	0	0	0	0	0	0	0	0	0	0	0	0	0
hsa-miR-214-5p	0	0	0	0	0	0	0	0	0	0	0	0	0	0	0	0	0	0	0	0	0	0	0	0	0	0	0	0	0	0	41.0737	68.7094	48.2068	49.9939	0	0	0	0	0	0	0	0	0	0	0	0	0	0	0
hsa-miR-215-3p	0	0	0	0	0	0	0	0	0	0	0	0	0	0	0	0	0	0	0	0	0	0	0	0	0	0	0	0	0	0	0	0	0	0	0	0	0	0	395.177	0	312.996	0	110.785	6.993	193.951	68.0534	201.799	227.247	0
hsa-miR-216a-3p	0	0	0	0	0	0	0	0	0	0	0	0	0	0	0	0	0	0	0	0	0	0	0	0	0	0	0	0	0	0	130.067	191.663	132.993	177.632	0	0	0	0	0	0	0	0	0	0	0	0	0	0	0
hsa-miR-216a-5p	0	0	0	0	0	0	0	0	0	0	0	0	0	0	0	0	0	0	0	0	0	0	0	0	0	0	0	0	0	0	63.1664	159.117	64.4064	144.675	0	0	0	0	0	70.4151	243.442	125.114	52.7546	0	59.9484	30.246	63.9852	0	0
hsa-miR-216b-3p	0	0	0	0	0	0	0	0	0	0	0	0	0	0	0	0	0	0	0	0	0	0	0	0	0	0	0	0	0	0	0	0	0	0	0	0	0	0	0	0	0	0	0	0	35.2638	0	0	0	0
hsa-miR-216b-5p	0	0	0	0	0	0	0	0	0	0	0	0	0	0	0	0	0	0	0	0	0	0	0	0	0	0	0	0	0	0	10.5796	15.4984	15.4157	18.7128	0	0	0	0	0	228.849	23.1849	48.1209	36.9282	17.4826	42.3165	90.7379	78.751	33.4187	0
hsa-miR-217-3p	0	0	0	0	0	0	0	0	0	0	0	0	0	0	0	0	0	0	0	0	0	0	0	0	0	0	0	0	0	0	0	0	1.4371	3.3515	0	0	0	0	0	0	0	0	0	0	0	0	0	0	0
hsa-miR-217-5p	0	0	0	0	0	0	0	0	0	0	0	0	0	0	0	0	0	0	0	0	0	0	0	0	0	0	0	0	0	0	567.876	1326.14	664.053	1337.82	0	0	0	0	101.617	0	0	0	0	20.9791	70.5276	68.0534	0	40.1024	0
hsa-miR-218-1-3p	0	0	0	0	0	0	0	0	0	0	0	0	0	0	0	0	0	0	0	0	0	0	0	0	0	0	0	0	0	0	0	0	0	0	0	0	0	0	0	0	0	0	0	0	0	0	0	0	0
hsa-miR-218-2-3p	0	0	0	0	0	0	0	0	0	0	0	0	0	0	0	0	0	0	0	0	0	0	0	0	0	0	0	0	0	0	0	0	0	0	0	0	0	0	0	0	0	0	0	0	0	0	0	0	0
hsa-miR-218-5p	0	0	0	0	0	0	0	0	0	0	5.5961	4.2246	8.4076	0	0	0	0	0	0	0	0	0	0	0	0	0	9.0237	0	0	0	652.824	489.231	770.003	535.13	0	0	0	0	146.78	246.453	405.736	173.235	274.324	55.9443	225.688	400.759	359.301	247.298	0
hsa-miR-219a-1-3p	0	0	0	2.3928	0	5.6653	0	0	0	0	3.7307	5.6328	3.8535	0	6.6524	0	9.8623	6.8056	4.2062	2.1127	0	0	0	0	0	0	0	0	0	0	6.8456	9.8156	9.1449	11.4511	0	0	2.9754	0	0	0	0	0	0	0	0	0	0	0	0
hsa-miR-219a-2-3p	0	0	0	0	0	0	0	0	0	0	0	0	0	0	0	0	0	0	0	0	0	0	0	0	0	0	0	0	0	0	0	0	0	0	0	0	0	0	0	228.849	0	0	52.7546	0	116.371	0	123.049	0	0
hsa-miR-219a-5p	0	0	0	0	0	0	0	0	0	0	0.7461	0	0.7006	0	0	0	0	0	0.7887	0.5282	0	0	0	0	0	0	0	0	0	0	0	3.6163	1.4371	1.1172	0	0	0	0	0	0	0	0	0	0	14.1055	0	14.7658	0	0
hsa-miR-219b-3p	0	0	0	0	0	0	0	0	0	0	3.3576	3.5205	0	0	3.5219	0	0	0	0	1.0563	0	0	0	0	0	0	0	0	0	0	0	1.5498	0	1.3965	0	0	0	0	0	0	0	0	0	0	0	0	0	0	0
hsa-miR-219b-5p	0	0	0	0	0	0	0	15.335	0	0	0	0	0	0	0	0	0	0	0	0	0	0	0	0	0	0	0	0	0	0	0	0	0	0	0	0	0	0	0	0	0	0	0	0	0	0	0	0	13.0495
hsa-miR-22-3p	64963.8	67211.1	29750.4	60561.7	40381.3	64921.1	36658	42940	30090.5	38824.7	105777	133708	133616	133869	119836	131360	138558	138695	134426	134577	662.01	860.186	677.382	778.339	467.242	1086.62	1175.34	862.253	881.12	895.374	13425.8	28100.1	19064	21826.1	128783	172674	135568	136426	43525.9	22814.5	21353.3	15110	19730.2	14265.8	18689.8	18586.2	42860.2	18674.3	1014.03
hsa-miR-22-5p	66.8516	96.533	44.8167	82.9492	30.0105	84.9802	64.3971	38.3376	32.6873	13.7335	174.224	78.5065	74.2672	67.411	90.7863	140.495	143.383	133.844	82.0214	84.5067	49.474	63.0713	69.7305	46.238	48.9851	80.3044	117.309	69.3767	54.0263	64.5388	68.7674	126.053	95.8911	117.304	113.702	118.038	110.091	86.4443	146.78	281.66	208.664	125.114	184.641	132.868	201.004	196.599	152.58	126.991	86.7411
hsa-miR-221-3p	3506.22	3086.96	1879.66	3088.26	1832.79	3064.01	2244.24	1905.38	2030.25	2032.56	3951.95	1981.67	1958.27	2227.57	2821.42	2507.79	2466.34	2463.64	1704.57	1701.75	6512.9	7539.04	3770.43	8694.66	8342.53	6281.31	3839.6	6461.94	8072.51	6364.84	6340.91	9805.29	8788.67	9628.99	3726.33	7852.75	5897.3	8807.27	1377.47	1109.04	1843.2	1280.02	1883.34	3328.68	1033.23	1701.34	2584.02	681.741	6170.13
hsa-miR-221-5p	72.8383	70.3012	44.8167	62.2119	32.1541	66.0957	22.539	36.4207	39.9512	0	20.1459	77.0983	67.2609	53.5677	81.3946	32.7578	44.0012	48.3956	23.9229	30.8978	643.163	626.688	483.133	647.332	844.05	559.621	257.177	683.856	1003.91	927.235	453.056	444.286	338.493	341.299	129.207	143.56	169.599	173.894	530.666	528.113	695.547	413.84	648.881	751.751	419.639	385.636	536.491	314.135	562.665
hsa-miR-222-3p	4160.76	3494.07	5480.82	3219.07	5050.34	3366.16	1217.11	2493.86	8059.24	920.146	771.885	3825.69	3848.23	2760.24	5465.57	943.426	1943.64	1966.07	757.647	789.609	1013.04	2740.25	1195.38	2238.69	2494.47	2050.27	2452.2	1883.08	1685.62	1640.43	6404.7	6368.28	6834.27	6489.15	9492.41	10309.2	7865.55	10185.4	632.283	510.51	1321.54	1010.54	1345.24	2129.38	631.222	839.326	1501.19	414.391	2118.63
hsa-miR-222-5p	18.9579	37.7738	5.2726	18.3445	27.8669	22.6614	0	11.5013	10.8958	0	0	11.6176	13.6624	12.0377	63.7852	8.0075	10.621	9.8304	1.3144	0.7923	0	0	0	0	0	0	0	0	0	0	70.9456	76.9752	27.4348	33.7947	55.1283	52.6388	47.6069	32.1653	0	0	0	0	0	0	0	0	0	0	0
hsa-miR-223-3p	3311.65	3431.12	2222.38	3116.18	2598.05	3614.49	1690.42	2628.04	2081.09	2169.9	3583.73	6125.27	6073.44	5701.05	6214.16	5549.91	4512.4	4518.94	9354.12	9254.8	7219.68	8630.04	10878	6870.19	4310.69	7337.81	13610.1	7948.58	7800.41	15498.3	0	0	0	0	17.2276	14.356	8.9263	0	1964.59	475.302	5170.24	2954.62	975.96	1548.96	1928.93	892.256	428.209	120.307	11010
hsa-miR-223-5p	58.8693	69.2519	52.7255	78.1636	68.5955	94.4225	41.8581	72.8414	98.062	89.2679	70.5105	58.4398	75.6685	101.718	109.178	91.7219	114.555	98.3036	73.8719	59.6828	510.054	440.157	597.69	479.719	621.734	386.465	367.718	475.726	541.245	328.413	0	0	0	0	0	0	0	0	124.198	105.623	289.811	125.114	52.7546	10.4895	95.2122	0	39.3755	0	607.955
hsa-miR-224-3p	0	0	0	0	0	0	0	0	0	0	0	0	0	0	0	0	0	0	0	0	0	0	0	0	0	0	0	0	0	1.6339	0	4.6495	2.6128	3.6308	24.1186	23.9267	43.1437	25.1292	0	0	81.1472	57.7451	0	52.4477	0	15.123	29.5316	13.3675	0
hsa-miR-224-5p	0	0	0	0	0	0	0	0	0	0	0	0	0	0	2.7392	0	0	3.0247	0.7887	0	224.989	198.608	94.6342	129.081	482.315	115.438	76.7018	264.292	198.424	115.19	903	729.456	724.801	949.046	680.49	684.304	575.745	335.726	124.198	88.0189	104.332	115.49	100.234	506.995	112.844	113.422	187.034	86.8885	263.294
hsa-miR-2276-3p	0	0	0	0	0	0	0	0	0	0	0	0	0	0	0	0	0	0	0	0	0	0	0	0	0	0	0	0	0	0	0	0	0.6532	0	0	0	0	0	0	0	0	0	0	0	0	0	0	0	0
hsa-miR-2276-5p	0	0	0	0	0	0	0	0	0	0	0	0	0	0	0	0	0	0	0	0	0	0	0	0	0	0	0	0	0	0	0	0	0	0	0	0	0	0	0	0	0	0	0	0	0	0	0	0	0
hsa-miR-2277-3p	7.9823	9.4434	0	13.559	0	6.6096	0	0	0	0	3.3576	4.2246	2.4522	9.6301	10.957	5.0957	11.3796	9.8304	5.2578	5.8098	0	0	0	0	0	0	0	0	0	0	0	0	0	0	0	0	0	0	0	0	0	0	0	0	0	0	0	0	0
hsa-miR-2277-5p	28.9358	26.2318	0	19.1421	25.7233	24.5498	19.3191	19.1688	25.4235	20.6003	11.1921	19.3626	16.8152	42.7338	37.9581	27.6622	37.1735	40.0776	21.0311	18.7499	0	0	0	0	0	0	0	14.8664	19.6459	17.1559	1.2447	2.0664	3.1354	4.4687	0	12.7609	13.3894	0	0	0	0	0	0	0	0	0	0	20.0512	17.6553
hsa-miR-2278-3p	0	0	0	0	0	0	0	0	0	0	0	0	0	0	0	0	0	0	0	0	0	0	0	0	0	0	0	0	0	0	0	0	0	0	0	0	0	0	0	0	0	0	0	0	0	0	0	0	0
hsa-miR-2278-5p	0	0	0	0	0	0	0	0	0	0	1.1192	0	0	0	0	0	0	1.5124	0	0	0	0	0	0	0	0	0	0	0	0	0	0	0	0	0	0	0	2.0103	0	0	0	0	0	0	0	0	0	0	0
hsa-miR-2355-3p	0	0	0	2.3928	0	6.6096	0	0	0	0	5.223	5.6328	4.9044	6.6207	7.8264	10.1913	7.5864	5.2933	5.5207	7.6584	32.9827	45.6261	29.8845	26.9721	0	37.6427	29.3272	19.8219	24.5574	35.1287	6.8456	17.0482	12.6723	12.289	5.1683	7.9756	0	4.0207	0	0	0	0	0	17.4826	0	0	0	93.5723	29.9372
hsa-miR-2355-5p	8.9801	5.2464	7.9088	12.7614	0	4.7211	12.8794	0	0	0	43.2763	41.5415	46.9425	18.6584	33.6535	26.2063	18.966	18.9045	41.2736	50.9681	3.5339	8.0517	0	0	0	15.0571	0	0	4.9115	10.6203	0	0	1.0451	0	39.6235	15.9512	31.242	24.124	112.908	0	69.5547	67.3692	47.4791	48.9512	77.5803	37.8075	49.2194	40.1024	7.6762
hsa-miR-2392	0	0	0	0	0	0	0	0	0	0	0	0	0	0	0	0	0	0	0	0	0	0	0	0	0	0	0	0	0	0	0	0	0	0	0	0	0	0	0	0	0	0	0	0	0	0	0	0	0
hsa-miR-23a-3p/23b-3p	3799.57	4844.49	3295.34	3907.38	4336.52	4705.07	2653.16	3452.3	3359.53	2369.03	6484.36	4724.12	4768.16	5543.35	5292.21	4768.09	6688.95	6759.51	3456.99	3554.83	5431.54	6774.13	5434	5298.1	4152.43	5894.84	7180.64	5026.5	5722.86	6890.13	1782.66	2358.33	2583.57	2592.42	2758.14	3156.73	3354.8	3345.19	2348.48	1707.57	2909.71	2367.55	2421.44	4870.65	2084.09	1935.74	1963.85	1243.17	6306
hsa-miR-23a-5p	40.9092	39.8723	97.5422	53.4384	62.1647	50.9881	67.617	67.0908	69.0066	54.9341	73.4951	66.5369	59.5539	78.8468	106.048	74.2511	68.2778	72.5934	74.9234	72.887	8.2457	5.3678	0	0	0	0	0	11.5628	6.8761	10.6203	1.5558	0	1.6983	1.1172	17.2276	35.0925	37.1929	84.434	0	0	92.7396	0	0	6.993	49.3693	0	0	0	9.9791
hsa-miR-23b-5p	0	0	0	0	0	0	0	0	0	0	0	0	0	0	0	0	0	0	0	0	0	2.6839	0	0	0	0	0	0	4.9115	3.2678	8.0903	10.8489	3.9193	6.9824	0	0	0	0	67.7446	0	69.5547	38.4967	31.6527	13.9861	0	30.246	44.2974	0	3.0705
hsa-miR-23c	0	0	0	0	0	0	0	0	0	0	3.3576	0	0	0	0	0	0	0	0	0	0	0	0	0	0	0	0	0	0	0	0	0	0	0	0	0	0	0	0	0	0	0	0	0	0	0	0	0	0
hsa-miR-24-1-5p	0	0	0	0	0	0	0	0	0	0	0.7461	0	0.7006	0	0	0	0	1.5124	0	0.7923	10.6016	12.0775	0	0	0	0	20.3034	31.3847	17.6813	10.6203	9.0238	10.3322	10.582	12.8476	3.4455	7.9756	10.414	8.0413	0	35.2075	0	28.8725	31.6527	6.993	21.1583	68.0534	73.8291	46.7861	16.12
hsa-miR-24-2-5p	170.621	173.13	52.7255	198.599	70.7391	145.411	32.1985	118.847	29.0554	82.4012	230.185	405.206	428.438	368.955	360.406	353.785	431.667	414.387	353.06	368.132	184.939	170.427	174.326	102.109	188.404	143.042	329.367	302.284	256.379	187.898	416.338	617.351	415.441	461.117	153.326	212.15	182.989	245.261	0	0	0	0	137.162	48.9512	162.213	226.845	201.799	0	291.696
hsa-miR-24-3p	1211.31	1084.95	756.611	1198.77	739.545	1019.76	772.765	778.253	671.906	350.205	1276.65	1735.94	1714.1	1240.48	1501.5	1025.68	2251.65	2180.07	910.911	896.563	3908.45	4138.55	3566.22	3024.73	2720.56	3842.06	4717.16	4296.4	4574.55	4331.46	12226.9	15137.2	14853.5	14489.6	1827.85	1896.59	2308.93	2413.4	5171.17	4682.6	6781.59	5370.29	6124.81	8832.2	4510.24	4695.69	4720.14	4484.78	4522.05
hsa-miR-2467-3p	0	0	0	0	0	0	0	0	0	0	0	0	0	0	0	0	0	0	0	0	0	0	0	0	0	0	0	0	0	0	0	0	0	0	0	0	0	0	0	0	0	0	0	0	0	0	0	0	0
hsa-miR-2467-5p	0	10.4927	0	7.9759	0	5.6653	0	0	0	0	11.1921	37.317	44.4903	9.0283	15.6528	8.0075	14.4142	8.318	23.1342	21.1267	0	0	0	0	0	0	0	0	0	0	0	0	0	0	0	3.1902	5.9509	5.0258	0	0	0	0	0	0	0	0	0	0	0
hsa-miR-25-3p	2903.55	3209.72	3835.78	3106.61	5487.64	3137.66	3474.22	4209.47	3962.43	6660.76	3194.61	3816.89	3879.06	4168.65	3977.38	3580.07	5532.78	5385.52	2917.54	2903.07	7323.34	6980.79	8721.29	9234.11	9800.78	7704.2	5935.37	7946.93	8008.66	6536.4	940.962	742.371	1042.91	781.189	1634.9	1768.98	1739.14	1403.21	3093.67	4506.57	3477.74	3666.81	5217.43	2174.83	4411.5	4529.33	3415.82	4765.5	7448.22
hsa-miR-25-5p	5.9867	0	34.2716	2.3928	8.5744	2.8327	9.6596	24.9194	21.7916	27.4671	14.9229	26.4035	29.0763	13.8433	12.1309	18.1988	20.4833	28.7349	5.7836	8.1866	10.6016	9.3936	14.9422	0	0	0	15.7916	8.2591	13.7521	4.9017	6.2233	10.8489	9.0143	11.1718	10.3366	12.7609	5.9509	9.0465	33.8723	105.623	0	0	47.4791	24.4756	17.6319	52.9305	63.9852	0	12.2819
hsa-miR-2681-3p	0	0	0	0	0	0	0	0	0	0	0	0	0	0	0	0	0	0	0	0	0	0	0	0	0	0	0	0	0	0	0	0	0	0	0	0	0	0	0	0	0	0	0	0	45.8429	0	0	0	0
hsa-miR-2681-5p	0	0	0	0	0	0	0	0	0	0	0	0	0	0	0	0	0	0	0	0	0	0	0	0	0	0	0	0	0	0	0	0	0	0	0	0	0	0	0	0	0	0	0	0	0	0	0	0	0
hsa-miR-2682-3p	0	0	0	0	0	0	0	0	0	0	0	0	0	0	0	0	0	0	0	0	0	0	0	0	0	0	0	0	0	0	0	1.0332	2.6128	0	0	0	0	0	0	0	0	0	0	0	0	0	0	0	0
hsa-miR-2682-5p	0	0	0	1.5952	0	0	0	0	0	0	0	0	0	0	0	0	0	0	2.8918	1.8486	0	0	0	0	0	0	0	0	0	0	142.202	105.389	136.26	103.06	0	0	0	6.031	0	0	0	0	0	0	0	0	0	0	0
hsa-miR-26a-1-3p	0	0	0	0	0	0	0	0	0	0	0	1.7602	0	0	0	0	0	1.5124	0	0.7923	3.5339	8.0517	0	0	0	0	9.0237	8.2591	0	8.1695	0.6223	1.0332	0.6532	0	3.4455	0	0	3.0155	0	0	69.5547	0	0	0	0	0	0	0	4.6057
hsa-miR-26a-2-3p	5.9867	5.2464	0	6.3807	0	5.6653	0	0	0	0	7.8345	13.3778	16.4649	11.4358	9.3917	9.4634	12.8969	14.3674	9.2011	8.1866	4.7118	16.1033	49.8075	15.4127	0	12.5476	87.9815	37.992	23.5751	57.1863	2.8005	4.6495	6.4015	3.9101	6.891	6.3805	5.9509	4.0207	0	0	0	0	0	0	0	0	0	0	27.6343
hsa-miR-26a-5p	37408	38165.2	26597.4	41117.3	33082.3	37016.4	29262	31804.9	22699.5	26162.4	40956.2	47594.6	47936.3	72670.3	68168.4	54771.1	56711.5	56462.6	55784.3	55495.3	99659.6	94674.1	112590	157679	99673.3	125744	115096	108822	82708.3	80529.8	9501.1	7812.72	10734.2	9074.59	30198.3	28852.4	29989.3	23461.6	44959.8	42389.9	59365	54877.1	49879.5	66206.5	48759.2	41928.5	43820	36874.2	87983.1
hsa-miR-26b-3p	97.7829	105.976	118.632	90.925	94.3188	99.1436	64.3971	84.3427	119.854	82.4012	41.4109	70.4094	67.6112	134.822	115.831	102.641	150.97	158.042	80.707	74.7356	20.0252	42.9422	0	28.8987	22.6085	42.6617	38.3509	33.0365	49.1148	59.6372	7.1568	11.8821	10.4513	9.2167	34.4552	33.4974	31.242	13.0672	67.7446	0	34.7774	105.866	63.3055	87.4129	59.9484	37.8075	49.2194	40.1024	30.7048
hsa-miR-26b-5p	10565.5	9972.28	6624.96	11923.1	5549.8	9992.73	6455.81	6563.4	5869.19	4085.72	11123.1	16137.8	15969.9	14767.8	13478.2	9498.32	13670	13305.8	12221.7	12528.1	29790.4	27193.1	35567.5	37339.1	21044.7	31532	22383.4	29214.2	26584.9	18136.2	853.214	1014.11	1245.15	1403.46	5188.95	5123.51	4675.89	3220.55	5679.25	4524.17	6422.22	9123.72	6140.63	14692.4	6054.79	4536.9	4695.53	3823.09	20381.1
hsa-miR-27a-3p/27b-3p	5323.18	5229.57	3150.35	4927.5	2960.32	4920.35	10615.9	4048.45	2996.34	7017.83	21591.1	16066	16001.1	16086.6	16048.4	35521.9	12944.7	12929.9	36643.3	36753.3	17114.5	20861.8	17477.4	19323.6	12438.4	21278.1	15277.2	22071.7	18530	21227.6	8997.64	9961.83	10372	12066.7	101453	89876.8	103795	74511	9066.48	8291.38	9192.82	8969.73	9859.83	14940.6	8339.89	8121.04	8844.72	6670.36	19117.6
hsa-miR-27a-5p	21.9513	28.3303	36.9079	16.7493	38.585	19.8287	32.1985	32.587	25.4235	61.8009	179.074	102.094	107.547	61.3922	142.832	113.561	81.1747	71.0811	91.2226	94.2778	247.37	248.26	697.305	383.39	331.591	308.67	378.997	211.434	331.034	236.098	1385.31	1743.05	725.977	874.753	98.1973	113.253	113.066	172.889	79.0353	0	127.517	96.2418	79.1319	111.888	63.4748	45.369	0	0	542.707
hsa-miR-27b-5p	11.9734	19.9362	15.8177	19.9397	27.8669	10.3865	22.539	11.5013	25.4235	20.6003	13.8036	13.7298	15.4139	20.4641	9.3917	9.4634	11.3796	15.8798	9.2011	7.9225	10.6016	0	0	11.5595	15.0723	0	0	8.2591	11.7876	6.5356	52.898	79.5582	35.9265	59.4899	151.603	157.916	163.649	131.677	0	0	0	0	0	6.993	31.7374	0	0	66.8373	9.2114
hsa-miR-28-3p	18671.5	22219.4	25442.7	17795.8	39180.9	21264.9	25639.7	30432.4	26131.7	26670.5	9855.43	10819.1	10799.6	11599.5	11185.9	12598.7	14735.1	14707	8421.92	8379.1	2404.2	2502.72	2565.09	2518.04	3824.6	2223.43	2702.61	3196.28	3686.56	3151.78	596.192	850.86	852.177	949.884	2496.28	3437.47	2018.83	2183.22	790.353	211.245	370.959	317.598	437.863	583.918	645.327	393.198	580.789	173.777	2316.68
hsa-miR-28-5p	2530.38	2698.73	2462.28	2295.46	2165.05	2529.58	2392.35	2166.07	2578.67	2348.43	1159.51	1162.11	1177.77	2225.17	1896.34	2489.6	2265.3	2255.69	1652.78	1648.14	206.142	214.711	438.306	250.456	146.955	466.769	498.562	259.337	236.733	189.532	301.83	347.68	332.745	337.947	513.382	520.008	440.363	354.824	2438.8	3820.02	4022.58	3060.49	3919.67	1772.73	3896.65	3924.42	3593.01	3669.37	338.52
hsa-miR-2861-3p	0	0	0	0	0	0	0	0	0	0	0	0	0	0	0	0	0	0	0	0	0	0	0	0	0	0	0	0	0	0	0	0	0	0	0	0	0	0	0	0	0	0	0	0	0	0	0	0	0
hsa-miR-2861-5p	0	0	0	0	0	0	0	0	0	0	0	0	0	0	0	0	0	0	0	0	0	0	0	0	0	0	0	0	0	0	0	0	0	0	0	0	0	0	0	0	0	0	0	0	0	0	0	0	0
hsa-miR-2909	0	0	0	0	0	0	0	0	0	0	0	0	0	0	0	0	0	0	0	0	0	0	0	0	0	0	0	0	0	0	0	0	0	0	0	0	0	0	0	0	0	0	0	0	0	0	0	0	0
hsa-miR-296-3p	0	0	0	0	0	0	0	0	0	0	0	0	0	0	0	0	0	0	0	0	0	0	0	0	0	0	0	0	2.9469	0	0.9335	0	0	0	0	0	0	0	0	0	0	0	89.6828	0	91.6859	0	44.2974	0	3.0705
hsa-miR-296-5p	0	0	0	0	0	0	0	0	0	0	0	0	0	0	0	0	2.2759	0	0	0	3.5339	0	0	0	0	0	0	0	0	3.2678	0	0	0	0	0	6.3805	4.4631	4.0207	270.978	352.075	255.034	153.987	195.192	66.4338	179.845	120.984	157.502	106.94	0
hsa-miR-297	0	0	0	0	0	0	0	0	0	0	0	0	0	0	0	0	0	0	0	0	0	0	0	0	0	0	0	0	0	0	0	0	0	0	0	0	0	0	0	0	0	0	0	0	0	0	0	0	0
hsa-miR-298-3p	0	0	0	0	0	0	0	0	0	0	0	0	0	0	0	0	0	0	0	0	0	0	0	0	0	0	0	0	0	0	0	0	0	0	0	0	0	0	0	0	0	0	0	0	0	0	0	0	0
hsa-miR-298-5p	0	0	0	0	0	0	0	0	0	0	0	0	0	0	0	0	0	0	0	0	0	0	0	0	0	0	0	0	0	0	0	0	0	0	0	0	0	0	0	0	0	0	0	0	0	0	0	0	0
hsa-miR-299-3p	0	0	0	0	0	0	0	0	0	0	0	0	0	0	0	0	0	0	0	0	8.2457	0	0	0	0	10.038	0	0	3.9292	9.8034	24.8932	38.2293	32.6605	24.2987	0	0	2.9754	0	0	0	0	0	0	0	0	0	0	0	7.6762
hsa-miR-299-5p	0	0	0	0	0	0	0	0	0	0	0	0	0	0	0	0	0	0	0	0	0	0	0	0	0	0	13.5356	9.911	3.9292	7.3525	6.2233	5.6827	9.4062	7.541	0	0	0	0	0	0	0	0	0	0	31.7374	0	49.2194	0	6.9086
hsa-miR-29a-3p	1858.87	2004.11	703.886	1972.44	958.193	1933.77	1023.91	1065.79	664.643	1414.55	6062.41	2479.82	2468.68	4222.22	5209.65	6982.52	4032.18	4016.84	6617.97	6614.76	3224.06	5264.44	10594.1	7288.26	2856.21	9897.51	14153.7	6219.12	4540.17	5400.02	1639.84	1966.22	1964.2	2117.34	2179.29	3313.05	2543.99	2201.31	4437.27	3362.32	3813.92	3743.8	3550.38	6041.98	4136.44	3576.59	4031.07	2726.96	5296.58
hsa-miR-29a-5p	1.9956	6.2956	0	3.1904	0	3.7769	6.4397	0	0	0	14.9229	3.5205	7.707	9.6301	17.6094	8.7354	5.3105	5.2933	19.7167	20.5985	5.8898	0	0	0	0	0	29.3272	3.3037	3.9292	7.3525	3.4228	6.1993	4.4418	8.6582	3.4455	7.9756	0	8.0413	0	0	0	0	0	0	0	0	0	0	6.141
hsa-miR-29b-1-5p	8.9801	8.3942	7.9088	7.9759	19.2925	10.3865	19.3191	32.587	10.8958	13.7335	46.6339	4.5766	5.6051	5.417	92.7429	30.574	9.8623	5.2933	12.3558	9.7711	0	0	0	0	0	0	4.5119	0	0	0	9.0238	9.8156	8.753	9.496	8.6138	9.5707	7.4386	7.0362	0	0	0	0	58.03	20.9791	0	30.246	0	0	0
hsa-miR-29b-2-5p	4.9889	3.1478	7.9088	4.7855	15.0053	4.7211	0	0	10.8958	0	3.7307	2.1123	2.4522	7.2226	7.0438	10.9193	6.8278	9.0742	3.6804	3.169	10.6016	18.7872	0	11.5595	7.5362	20.0761	18.0475	9.911	14.7344	12.2542	4.9786	10.8489	9.4062	7.541	5.1683	0	4.4631	0	67.7446	0	0	0	0	27.9721	17.6319	52.9305	29.5316	20.0512	6.9086
hsa-miR-29b-3p	66.8516	83.9417	7.9088	110.865	4.2872	101.032	22.539	15.335	10.8958	0	176.09	97.165	105.796	84.2638	73.9595	122.296	75.1055	100.572	318.885	306.865	444.088	758.198	2096.9	1344.75	617.966	1568.44	3004.91	1015.87	851.651	1007.3	106.107	163.766	153.112	118.421	137.821	145.155	87.7752	100.517	451.63	404.887	394.144	673.692	305.977	723.779	521.904	468.813	502.038	320.819	1007.88
hsa-miR-29c-3p	121.73	110.174	18.4539	137.185	57.8774	153.909	51.5177	40.2545	0	20.6003	280.923	339.021	322.292	542.298	455.497	306.468	299.663	294.155	731.621	733.888	107.194	212.027	388.498	279.354	60.2893	409.05	904.63	186.656	182.707	284.298	7.1568	12.3987	13.0642	17.3163	430.69	437.062	346.637	234.204	9777.8	4453.75	2492.38	2675.52	3154.72	3185.33	3265.43	3569.03	5930.94	3375.28	182.694
hsa-miR-29c-5p	15.9646	19.9362	13.1814	17.5469	12.8617	16.996	0	9.5844	0	0	10.0729	13.3778	10.8598	27.6867	27.0011	21.1106	30.3457	27.2225	17.8765	21.1267	56.5418	71.123	99.615	69.3569	79.1297	50.1902	327.111	80.9394	91.3535	115.19	30.4941	33.5798	30.7008	39.3806	17.2276	11.1658	13.3894	11.0568	33.8723	0	0	76.9934	84.4073	104.895	91.6859	45.369	59.0633	26.7349	85.9734
hsa-miR-300	0	0	0	0	0	0	0	0	0	0	0	0	0	0	0	0	0	0	0	0	0	0	0	0	0	0	0	0	0	0	0	0	0	0	0	0	0	0	0	0	0	0	0	0	0	0	0	0	0
hsa-miR-301a-3p	59.8671	70.3012	50.0892	98.1033	47.1594	74.5937	35.4184	38.3376	54.4789	41.2006	153.332	964.609	945.155	152.879	109.178	104.097	138.073	151.236	539.186	532.128	5.8898	10.7355	0	9.6329	0	0	13.5356	11.5628	8.8407	12.2542	2.4893	3.0997	3.9193	3.9101	358.334	253.623	272.252	170.878	0	0	0	0	0	0	0	0	0	0	3.8381
hsa-miR-301a-5p	0	0	0	2.3928	0	0	0	0	0	0	1.8654	2.1123	4.2038	3.0094	1.5653	0	2.2759	2.2685	3.6804	2.3768	11.7795	17.4453	0	0	0	7.5285	0	9.911	24.5574	14.7051	11.8243	11.3655	14.3706	10.6132	0	0	0	0	0	0	0	0	26.3773	0	0	0	0	0	19.9581
hsa-miR-301b-3p	14.9668	9.4434	10.5451	14.3566	0	15.1076	12.8794	5.7506	0	13.7335	41.0379	260.515	249.776	42.1319	41.8713	29.1181	50.0704	49.908	124.872	115.933	5.8898	0	0	0	0	0	0	0	0	6.5356	15.5582	17.0482	14.5012	12.289	20.6731	17.5463	43.1437	15.0775	0	0	0	0	0	0	0	0	0	0	0
hsa-miR-301b-5p	0	0	0	0	0	0	0	0	0	0	0	0	0	0	0	0	0	0	0	0	0	0	0	0	0	0	0	0	0	0	0	0	2.0903	0	0	0	0	0	0	0	0	0	0	0	0	0	0	0	0
hsa-miR-302a-3p	0	0	0	0	0	0	0	0	0	0	0	0	0	0	0	0	0	0	0	0	0	0	0	0	0	0	0	0	0	0	0	0	0	0	0	0	0	0	0	0	0	0	0	0	0	0	0	0	0
hsa-miR-302a-5p	0	0	0	0	0	0	0	0	0	0	0	0	0	0	0	0	0	0	0	0	0	0	0	0	0	0	0	0	0	0	0	0	0	0	0	0	0	0	0	0	0	0	0	0	0	0	0	0	0
hsa-miR-302b-3p	0	0	0	0	0	0	0	0	0	0	0	0	0	0	0	0	0	0	0	0	0	0	0	0	0	0	0	0	0	0	0	0	0	0	0	0	0	0	0	0	0	0	0	0	0	0	0	0	0
hsa-miR-302b-5p	0	0	0	0	0	0	0	0	0	0	0	0	0	0	0	0	0	0	0	0	0	0	0	0	0	0	0	0	0	0	0	0	0	0	0	0	0	0	0	0	0	0	0	0	0	0	0	0	0
hsa-miR-302c-3p	0	0	0	0	0	0	0	0	0	0	0	0	0	0	0	0	0	0	0	0	0	0	0	0	0	0	0	0	0	0	0	0	0	0	0	0	0	0	0	0	0	0	0	0	0	0	0	0	0
hsa-miR-302c-5p	0	0	0	0	0	0	0	0	0	0	0	0	0	0	0	0	0	0	0	0	0	0	0	0	0	0	0	0	0	0	0	0	0	0	0	0	0	0	0	0	0	0	0	0	0	0	0	0	0
hsa-miR-302d-3p	0	0	0	0	0	0	0	0	0	0	0	0	0	0	0	0	0	0	0	0	0	0	0	0	0	0	0	0	0	0	0	0	0	0	0	0	0	0	0	0	0	0	0	0	0	0	0	0	0
hsa-miR-302d-5p	0	0	0	0	0	0	0	0	0	0	0	0	0	0	0	0	0	0	0	0	0	0	0	0	0	0	0	0	0	0	0	0	0	0	0	0	0	0	0	0	0	0	0	0	0	0	0	0	0
hsa-miR-302e	0	0	0	0	0	0	0	0	0	0	0	0	0	0	0	0	0	0	0	0	0	0	0	0	0	0	0	0	0	0	0	0	0	0	0	0	0	0	0	0	0	0	0	0	0	0	0	0	0
hsa-miR-302f	0	0	0	0	0	0	0	0	0	0	0	0	0	0	0	0	0	0	0	0	0	0	0	0	0	0	0	0	0	0	0	0	0	0	0	0	0	0	0	0	0	0	0	0	0	0	0	0	0
hsa-miR-3059-3p	0	0	0	0	0	0	0	0	0	0	0	0	0	0	0	0	0	0	0	0	0	0	0	0	0	0	0	0	0	0	0	0	0	0	0	0	0	0	0	0	0	0	0	0	0	0	0	0	0
hsa-miR-3059-5p	0	0	0	0	0	0	0	0	0	0	0	0	0	0	0	0	0	0	0	0	0	0	0	0	0	0	0	0	0	0	0	0	0	0	0	0	0	0	0	0	0	0	0	0	0	0	0	0	0
hsa-miR-3064-3p	0	0	0	0	0	0	0	0	0	0	0	1.0561	0	0	0	0	0	0	0	0	0	0	0	0	0	0	0	0	0	2.4508	0	0	0.3919	0	0	0	0	0	0	0	0	0	0	6.993	0	0	0	0	3.0705
hsa-miR-3064-5p	1.9956	0	0	1.5952	6.4308	2.8327	0	0	10.8958	0	0	0	1.051	0	4.6958	0	4.5519	6.0495	2.366	2.1127	0	0	0	0	0	0	0	8.2591	4.9115	0	1.2447	0	1.0451	1.3965	0	0	0	0	0	0	0	0	0	0	0	0	0	0	3.8381
hsa-miR-3065-3p	112.75	105.976	31.6353	93.3178	47.1594	87.8129	19.3191	26.8363	32.6873	41.2006	9.3268	18.3064	16.4649	33.1036	32.8709	33.4858	22.0006	32.5158	18.4022	23.7675	0	0	0	0	0	0	0	0	0	0	0	0	0	0	31.0097	15.9512	49.0946	5.0258	0	0	0	0	58.03	20.9791	49.3693	52.9305	68.9071	0	0
hsa-miR-3065-5p	70.8427	77.6461	57.9981	79.7588	30.0105	69.8726	41.8581	26.8363	0	13.7335	4.8499	14.0819	13.6624	25.881	19.566	13.8311	19.7247	21.1731	9.9898	12.1478	0	4.0258	0	0	0	0	0	0	6.8761	0	0	0	1.4371	2.2344	13.7821	12.7609	19.3403	2.0103	45.163	123.226	46.3698	48.1209	47.4791	139.861	49.3693	0	44.2974	40.1024	6.141
hsa-miR-3074-3p	2.9934	0	0	0	0	0	0	0	0	0	0	0	2.8025	0	0	0	2.2759	5.2933	2.6289	0	0	0	0	0	0	0	0	0	0	0	0	0	0	0	0	0	0	0	0	0	0	0	0	0	0	0	0	0	0
hsa-miR-3074-5p	10.9756	12.5913	7.9088	3.9879	0	5.6653	0	9.5844	0	0	7.0884	7.0409	4.9044	9.0283	11.3483	18.1988	9.8623	6.0495	5.2578	5.8098	10.6016	12.0775	0	11.5595	0	0	9.0237	3.3037	17.6813	10.6203	0	0	3.266	0	0	0	0	0	0	0	0	0	0	0	0	0	0	0	16.12
hsa-miR-3085-3p	0	0	0	0	0	0	0	0	0	0	0	0	0	0	0	0	0	0	0	0	0	0	0	0	0	0	0	0	0	0	0	0	5.2257	3.9101	0	0	0	0	0	0	0	0	0	0	0	0	0	0	0
hsa-miR-3085-5p	0	0	0	0	0	0	0	0	0	0	0	0	0	0	0	0	0	0	0	0	0	0	0	0	0	0	0	0	0	0	3.734	3.6163	4.4418	4.1894	0	0	0	0	0	0	0	0	0	0	0	0	0	0	0
hsa-miR-30a-3p	0	0	0	0	0	14.1634	0	0	0	0	10.0729	34.8527	32.9298	27.6867	16.0441	27.6622	55.3809	46.8832	12.0929	13.9964	62.4315	48.31	0	0	0	0	103.773	77.6358	72.6899	74.3422	952.164	864.808	694.1	806.884	663.263	993.757	825.682	1487.65	801.644	915.396	417.328	914.297	1118.4	339.162	737.013	982.994	757.979	942.406	65.2477
hsa-miR-30a-5p	60.8649	61.907	21.0902	62.2119	0	69.8726	0	0	0	0	523.046	1115.99	1131.87	515.213	458.627	874.27	1281.35	1302.14	985.572	997.179	693.815	500.545	333.71	450.82	455.938	306.16	372.229	706.981	242.627	1050.59	29538.9	38295.4	33980.7	35960.7	37700.9	41179.5	47264.7	55939.5	25042.9	36932.7	23242.9	25715.8	29083.6	8867.16	25707.3	25610.8	20613.1	29548.8	486.671
hsa-miR-30b-3p	1.9956	6.2956	15.8177	6.3807	0	3.7769	0	7.6675	0	13.7335	5.5961	10.2094	8.4076	12.6396	10.957	9.4634	15.1728	8.318	6.5722	7.3943	11.7795	18.7872	0	0	18.8404	12.5476	20.3034	9.911	18.6636	18.7898	0	2.0664	0.9145	2.793	12.0593	4.7853	8.9263	10.0517	90.3261	0	0	115.49	94.9582	31.4686	45.8429	0	93.5168	66.8373	11.5143
hsa-miR-30b-5p/30c-5p	6057.55	6062.69	6329.7	6355.18	8643.03	6673.78	4855.54	7945.47	5756.6	5465.94	3134.55	7561.27	7545.48	11490.6	10173.5	6637.47	9963.24	10026.2	6749.42	6837.12	9527.29	9627.1	12531.6	11137.6	5135.9	11317.9	14780.9	8858.74	7622.62	7879.46	872.817	664.363	915.277	935.081	5056.3	6587.83	5452.47	6114.43	14260.2	19487.4	10073.8	14753.9	17883.8	13153.9	14719.1	17043.6	12752.7	13995.7	8766.99
hsa-miR-30c-1-3p	26.9402	41.9709	13.1814	23.1301	27.8669	38.7132	22.539	34.5038	50.847	48.0673	5.5961	55.6234	60.9551	64.4016	50.089	37.1256	76.6228	80.9114	17.6136	23.5034	27.0929	32.2066	0	0	0	25.0951	0	41.2956	33.3981	70.2575	4.6675	18.0814	0	9.496	22.3959	20.7365	11.9017	9.0465	79.0353	105.623	0	0	73.8564	20.9791	38.7902	22.6845	44.2974	0	26.0991
hsa-miR-30c-2-3p	0	0	0	0	0	0	0	0	0	0	2.2384	2.1123	1.051	2.4075	0	9.4634	0	4.5371	2.366	2.3768	0	4.0258	0	0	0	0	0	0	0	2.4508	180.164	217.494	140.179	155.009	65.4649	65.3997	65.4594	130.672	203.234	0	266.627	144.363	100.234	27.9721	102.265	60.492	118.126	93.5723	5.3733
hsa-miR-30d-3p	33.9247	56.6607	23.7265	39.8794	10.718	38.7132	16.0993	5.7506	14.5277	13.7335	89.1641	116.88	140.127	74.6336	67.6984	48.7728	72.071	73.3496	79.9183	77.6405	71.8552	65.7552	74.7112	84.7696	41.4489	80.3044	90.2374	46.2511	73.6722	62.905	13.0689	28.4137	22.601	18.1542	89.5835	95.7069	66.9472	66.341	56.4538	0	81.1472	0	47.4791	24.4756	49.3693	37.8075	19.6878	0	59.1067
hsa-miR-30d-5p	10612.4	11857.8	13632.2	11298.6	14104.9	12543.1	9862.42	14209.8	11647.6	11131	8822.4	17363.7	17363.8	22058.5	23293.7	13023.8	22273	22015.5	13042.5	13054.7	29691.5	31424.3	21750.9	26687	24372	24068.7	19482.3	21919.7	23817.7	21276.6	3597.38	2957.09	4075.37	3107.72	9535.48	8945.41	9814.45	7438.23	10252	11512.9	8416.12	12578.8	12033.3	13265.8	10847.1	12287.4	9573.17	10841	23562.1
hsa-miR-30e-3p	1005.77	1058.72	664.341	992.2	1382.63	1073.58	627.872	1083.04	976.988	1002.55	436.494	1214.21	1190.03	1328.96	1230.31	581.634	1216.86	1175.11	698.497	703.254	3593.94	2748.3	4343.21	3964.91	5784.01	3006.39	3943.38	4937.31	4661.98	4320.02	147.803	94.0234	97.1975	102.222	346.275	430.681	349.613	421.165	530.666	633.736	521.66	654.444	664.708	447.554	578.326	604.919	659.54	514.647	2900.84
hsa-miR-30e-5p	2366.75	2738.6	706.522	3790.94	855.3	2685.37	705.148	998.695	490.31	796.545	10340.1	24306.7	24025.8	10384.3	9043.02	7729.39	10096.8	10206.2	18455.1	18672	6547.07	7470.6	4781.52	5126.63	1752.16	6133.24	4157.69	9509.56	9172.68	10800.9	1610.9	1918.7	2153.37	1822.96	10033.4	9899.28	10394.7	8385.1	10353.6	13590.1	13818.2	12078.3	13705.6	6265.76	12740.8	12726	8790.58	10546.9	4020.79
hsa-miR-31-3p	0	0	0	0	0	0	0	0	0	0	0	0	0	0	0	0	0	0	0	0	0	0	0	0	0	0	24.8153	0	0	8.1695	12.4466	20.6645	15.2851	26.8124	93.029	105.278	99.6769	74.3823	0	0	0	0	0	13.9861	0	0	0	0	0
hsa-miR-31-5p	5.9867	55.6114	0	2.3928	34.2977	59.4862	0	0	0	0	0	0	0	3.0094	5.8698	8.0075	0	0	3.6804	3.9613	17.6693	40.2583	139.461	265.868	41.4489	240.913	155.66	75.984	27.5043	66.1727	721.591	1265.18	1135.54	1188.96	9542.37	9733.39	10198.3	10363.3	891.97	1056.23	1217.21	1010.54	1176.43	1202.8	1047.33	952.748	1289.55	989.192	43.7543
hsa-miR-3115	0	4.1971	0	0	0	0	0	0	10.8958	0	0	0	0	0	5.0872	0	0	0	0	0	0	0	0	0	0	0	0	0	0	0	0	0	0	0	0	0	0	0	0	0	0	0	0	0	0	0	0	0	2.3029
hsa-miR-3116	0	0	0	0	0	0	0	0	0	0	0	0	0	0	0	0	0	0	0	0	0	0	0	0	0	0	0	0	0	0	0	0	0	0	0	0	0	0	0	0	0	0	0	0	0	0	0	0	0
hsa-miR-3117-3p	0	0	0	0	0	0	0	0	0	0	0	0	0	0	0	0	0	0	0	0	0	0	0	0	0	0	0	0	0	0	5.601	6.716	10.7126	10.3339	0	0	0	0	0	0	0	0	0	0	0	0	0	0	0
hsa-miR-3117-5p	0	0	0	0	0	0	0	0	0	0	0	0	0	0	0	0	0	0	0	0	0	0	0	0	0	0	0	0	0	0	0	0	0	0	0	0	0	0	0	0	0	0	0	0	0	0	0	0	0
hsa-miR-3118	0	0	0	0	0	0	0	0	0	0	0	0	0	0	0	0	0	0	0	0	0	0	0	0	0	0	0	0	0	0	0	0	0	0	0	0	0	0	0	0	0	0	0	0	0	0	0	0	0
hsa-miR-3119	0	0	0	0	0	0	0	0	0	0	0	0	0	0	0	0	0	0	0	0	0	0	0	0	0	0	0	0	0	0	0	0	0	0	0	0	0	0	0	0	0	0	0	0	0	0	0	0	0
hsa-miR-3120-3p	0	0	0	0	0	0	0	0	0	0	0	0	0	3.0094	0	0	0	0	0	1.5845	10.6016	9.3936	0	0	11.3042	0	0	9.911	0	0	0	0	0	0	0	0	0	0	0	0	0	0	0	0	0	0	0	13.3675	9.9791
hsa-miR-3120-5p	0	0	0	0	0	0	0	0	0	0	0	0	0	3.0094	0	2.9118	0	0	0.7887	0	0	0	0	0	0	0	0	0	0	0	0	0	0	0	0	0	0	0	0	0	0	0	0	0	0	0	0	0	0
hsa-miR-3121-3p	0	0	0	0	0	3.7769	0	0	0	0	0	1.0561	0	0	0	0	0	0	0	0	0	0	0	0	0	0	0	0	0	0	0	0	0	0	0	0	0	0	0	0	0	0	0	0	0	0	0	0	0
hsa-miR-3121-5p	0	0	0	0	0	0	0	0	0	0	0	0	0	0	0	0	0	0	0	0	0	0	0	0	0	0	0	0	0	0	0	0	0	0	0	0	0	0	0	0	0	0	0	0	0	0	0	0	0
hsa-miR-3122	0	0	0	0	0	0	0	0	0	0	0	0	0	0	0	0	0	0	0	0	0	0	0	0	0	0	0	0	0	0	0	0	0	0	0	0	0	0	0	0	0	0	0	0	0	0	0	0	0
hsa-miR-3123	0	0	0	0	0	0	0	0	0	0	0	0	0	0	0	0	0	0	0	0	0	0	0	0	0	0	0	0	0	0	0	0	0	0	0	0	0	0	0	0	0	0	0	0	0	0	0	0	0
hsa-miR-3124-3p	0	0	0	0	0	0	0	0	0	0	0	0	0	0	0	0	0	0	0	0	0	0	0	0	0	0	0	0	0	0	0	0	0	0	0	0	0	0	0	0	0	0	0	0	0	0	0	0	0
hsa-miR-3124-5p	0	0	0	0	0	0	0	0	0	0	1.4923	2.4643	0	0	0	0	0	0	0	1.0563	0	0	0	0	0	0	0	0	0	0	0	0	0.3919	0	0	0	0	0	0	0	0	0	0	0	0	0	0	0	0
hsa-miR-3125-3p	0	0	0	0	0	0	0	0	0	0	0	0	0	0	0	0	0	0	0	0	0	0	0	0	0	0	0	0	0	0	0	0	0	0	0	0	0	0	0	0	0	0	0	0	0	0	0	0	0
hsa-miR-3125-5p	0	0	0	0	0	0	0	0	0	0	0	0	0	0	0	0	0	0	0	0	0	0	0	0	0	0	0	0	0	0	0	0	0	0	0	0	0	0	0	0	0	0	0	0	0	0	0	0	0
hsa-miR-3126-3p	0	0	0	0	0	0	0	0	0	0	0	0	0	0	0	0	0	0	0	0	0	0	0	0	0	0	0	0	0	0	0	0	0	0	0	0	0	0	0	0	0	0	0	0	0	0	0	0	0
hsa-miR-3126-5p	0	0	0	0	0	0	0	0	0	0	0	0	0	0	0	0	0	0	0	0	0	0	0	0	0	0	0	0	0	0	0	0	0	0	0	0	0	0	0	0	0	0	0	0	0	0	0	0	0
hsa-miR-3127-3p	0	0	0	0	0	0	0	0	0	0	0	0	0	0	0	0	7.5864	0	2.1031	0	0	0	0	0	0	0	0	0	0	0	0	0	0	0	0	0	0	0	0	0	0	0	0	0	0	0	0	0	0
hsa-miR-3127-5p	7.9823	0	21.0902	6.3807	83.6007	61.3746	19.3191	21.0857	0	20.6003	4.8499	3.5205	2.8025	7.2226	4.6958	16.0149	9.1037	15.8798	4.2062	3.169	0	0	0	0	0	0	0	0	0	0	0	0	0	0	0	3.1902	0	0	0	0	0	0	105.509	0	0	0	0	0	0
hsa-miR-3128	0	0	0	3.9879	0	2.8327	0	0	0	0	1.4923	1.4082	0	0	0	0	0	0	1.0516	1.0563	4.7118	2.6839	0	3.8532	0	0	0	3.3037	6.8761	4.9017	0	0	0	0	0	0	0	0	0	0	0	0	0	0	0	0	0	0	3.8381
hsa-miR-3129-3p	0	0	0	0	0	0	0	0	0	0	0	0	0	0	0	0	0	0	0	0	0	0	0	0	0	0	0	0	0	0	0.6223	1.5498	1.1758	1.1172	0	0	0	0	0	0	0	0	0	0	0	0	0	0	0
hsa-miR-3129-5p	0	0	0	0	0	0	0	0	0	0	0	0	0	0	0	0	0	0	0	0	0	0	0	0	0	0	0	0	0	0	0.6223	0	1.1758	0	0	0	0	0	0	0	0	0	0	0	0	0	0	0	0
hsa-miR-3130-3p	0	0	0	0	0	0	0	0	0	0	0	0	0	0	0	0	0	0	0.7887	1.3204	0	0	0	0	0	0	0	0	0	0	0	0	0	0	0	0	0	0	0	0	0	0	0	13.9861	0	0	24.6097	0	0
hsa-miR-3130-5p	0	0	0	0	0	0	0	0	0	0	4.1038	0	0	3.0094	4.6958	2.1839	3.7932	3.7809	2.8918	1.5845	0	0	0	0	0	0	0	0	0	0	0	0	0	0	0	0	0	0	0	0	0	0	0	0	0	0	0	0	0
hsa-miR-3131	0	0	0	0	0	0	0	0	0	0	0	0	0	0	0	0	0	0	0	0	0	0	0	0	0	0	0	0	0	0	0	0	1.3064	1.3965	0	0	0	0	0	0	0	0	0	0	0	0	0	0	0
hsa-miR-3132	0	0	0	0	0	0	0	0	0	0	0	0	0	0	0	0	0	0	0	0	0	0	0	0	0	0	0	0	0	0	0	0	0	0	0	0	0	0	0	0	0	0	0	0	0	0	0	0	0
hsa-miR-3133	0	0	0	3.1904	0	0	0	0	0	0	0	0	0	0	0	0	0	0	1.8402	0	0	0	0	0	0	0	0	0	0	0	0	0	1.1758	0.8379	0	0	0	0	0	352.075	0	0	0	0	49.3693	45.369	68.9071	0	0
hsa-miR-3134	0	0	0	0	0	0	0	0	0	0	0	0	0	0	0	0	0	0	0	0	0	0	0	0	0	0	0	0	0	0	0	0	0.6532	0	0	0	0	0	0	0	0	0	0	0	0	0	0	0	0
hsa-miR-3135a	0	0	0	0	0	0	0	0	0	0	0	0	0	0	0	0	0	0	0	0	0	0	0	0	0	0	0	0	0	0	0	0	0	0	0	0	0	0	0	0	0	0	0	0	0	0	0	0	0
hsa-miR-3135b	0	0	0	0	0	0	0	0	0	0	0	0	0	0	0	0	0	0	0	0	0	0	0	0	0	0	0	0	0	0	0	0	0	0	0	0	0	0	0	0	0	0	0	0	0	0	0	0	0
hsa-miR-3136-3p	0	0	0	0	0	0	0	0	0	0	0	0	0	0	0	0	0	0	0	0	0	0	0	0	0	0	0	0	0	0	0	0	0	0	0	0	0	0	0	0	0	0	0	0	0	0	0	0	0
hsa-miR-3136-5p	0	0	0	0	0	0	0	0	0	0	2.2384	2.1123	1.7516	2.4075	2.3479	3.6398	0	0	1.8402	1.0563	0	0	0	0	0	0	0	0	0	6.5356	0	0	0.7839	1.3965	0	0	0	0	0	0	0	0	0	0	0	0	0	0	0
hsa-miR-3137	0	0	0	0	0	0	0	0	0	0	0	0	0	0	0	0	0	0	0	0	0	0	0	0	0	0	0	0	0	0	0	0	0	0	0	0	0	0	0	0	0	0	0	0	0	0	0	0	0
hsa-miR-3138-3p	0	6.2956	0	0	0	0	0	0	0	0	0	0	0	0	0	0	0	0	0	0	0	0	0	0	0	0	0	0	3.9292	0	0	0	0	0	0	0	0	0	0	0	0	0	0	0	0	0	0	0	0
hsa-miR-3138-5p	0	0	0	0	0	5.6653	0	0	0	0	0	1.7602	0	0	4.3045	0	0	4.5371	0	0	0	0	0	0	0	0	0	0	0	0	0	0	0	0	0	0	0	0	0	0	0	0	0	0	0	0	0	0	0
hsa-miR-3139-3p	0	0	0	0	0	0	0	0	0	0	0	0	0	0	0	0	0	0	0	0	0	0	0	0	0	0	0	0	0	0	0	0	0	0	0	0	0	0	0	0	0	0	0	0	0	0	0	0	0
hsa-miR-3139-5p	0	0	0	0	0	0	0	0	0	0	0	0	0	0	0	0	1.5173	0	0	1.0563	0	0	0	0	0	0	0	0	0	0	0	0	0	0	0	0	0	0	0	0	0	0	0	0	0	0	0	0	0
hsa-miR-3140-3p	2.9934	3.1478	0	2.3928	0	0	0	0	0	0	0	0	0	0	0	0	0	5.2933	1.0516	1.5845	0	0	0	0	0	0	0	0	0	0	0	0	1.1758	0	0	0	0	0	0	0	0	0	0	0	59.9484	0	0	0	0
hsa-miR-3140-5p	0	0	0	0	0	0	0	0	0	0	0	0	0	0	0	0	0	0	0	0	0	0	0	0	0	0	0	0	0	0	0	0	0	0	0	0	0	0	0	0	0	0	52.7546	0	0	0	0	0	0
hsa-miR-3141	0	0	0	0	0	0	0	0	0	0	0	0	0	0	0	0	0	0	0	0	0	0	0	0	0	0	0	0	0	0	0	0	0	0	0	0	0	0	0	0	0	0	0	0	0	0	0	0	0
hsa-miR-3142	0	0	0	0	0	0	0	0	0	0	0	0	0	0	0	0	0	0	0.5258	1.3204	0	0	0	0	0	0	0	0	0	0	0	0	0	0	0	0	0	0	0	0	0	0	0	0	0	0	0	0	0
hsa-miR-3143	0	0	0	0	0	0	0	0	0	0	0	1.7602	0.7006	1.8057	3.5219	8.0075	2.2759	0	1.0516	2.9049	3.5339	6.7097	0	0	0	0	0	0	0	1.6339	0	0	0	0	0	0	0	0	0	0	0	0	0	0	0	0	0	0	0
hsa-miR-3144-3p	0	0	0	0	0	0	0	0	0	0	0	0	0	0	0	0	0	0	0	0	0	0	0	0	0	0	0	0	0	0	0	0	0	0	0	0	0	0	0	0	0	0	0	0	42.3165	15.123	0	33.4187	0
hsa-miR-3144-5p	0	0	0	0	0	0	0	0	0	0	0	0	0	0	0	0	0	0	0	0	0	0	0	0	0	0	0	0	0	0	0	0	0	0	0	0	0	0	22.5815	0	0	0	0	0	0	0	0	33.4187	0
hsa-miR-3145-3p	0	0	0	2.3928	0	0	0	0	0	0	0	2.8164	3.5032	0	5.4785	6.5516	2.2759	3.7809	2.366	2.3768	0	0	0	0	0	0	0	0	0	0	0	0	0	0	0	0	0	2.0103	0	0	0	0	0	0	0	0	0	0	0
hsa-miR-3145-5p	0	0	0	0	0	0	0	0	0	0	2.2384	1.4082	1.7516	0	3.1306	0	0	2.2685	1.5773	1.3204	0	0	0	0	0	0	0	0	0	0	0	0	0.3919	0.8379	0	0	0	0	0	0	0	0	0	0	0	0	0	0	0
hsa-miR-3146	0	0	0	0	0	0	0	0	0	0	0	0	0	0	0	0	0	0	0	0	0	0	0	0	0	0	0	0	0	0	0	0	0	0	0	0	0	0	0	0	0	0	0	0	0	0	0	0	0
hsa-miR-3147	0	0	0	0	0	0	0	0	0	0	0	0	0	0	0	0	0	0	0	0	0	0	0	0	0	0	0	0	0	0	0	0	0	0	0	0	0	0	0	0	0	0	0	0	0	0	0	0	0
hsa-miR-3148	0	0	0	0	0	0	0	0	0	0	0	0	0	0	0	0	0	0	0	0	0	0	0	0	0	0	0	0	0	0	0	0	0	0	0	0	0	0	56.4538	0	0	0	0	0	28.211	0	24.6097	33.4187	0
hsa-miR-3149	0	0	0	0	0	0	0	0	0	0	0	1.0561	0	0	3.5219	0	0	0	0	0	0	0	0	0	0	0	0	0	0	0	0	0	0.7839	0	0	0	0	0	0	0	0	0	0	0	0	0	0	0	3.0705
hsa-miR-3150a-3p	0	0	0	0	0	0	0	0	0	0	0	0	0	0	0	0	0	0	0	0	0	0	0	0	0	0	0	0	0	0	0	0	0	0	0	0	0	0	0	0	0	0	0	0	0	0	0	0	0
hsa-miR-3150a-5p	0	0	10.5451	0	0	0	0	0	25.4235	0	0	0	0	0	7.8264	0	0	0	0	0	0	0	0	0	0	0	0	0	0	0	0	0	0	0	0	0	0	0	0	0	0	0	0	0	0	0	0	0	2.3029
hsa-miR-3150b-3p	0	0	0	0	0	0	0	0	36.3193	0	0	0	0	0	2.3479	0	0	0	0.5258	0	0	0	0	0	0	0	0	0	0	4.0847	0	0	0	0	0	0	2.9754	0	0	0	0	0	0	0	0	0	0	0	3.0705
hsa-miR-3150b-5p	0	0	0	0	0	0	0	0	0	0	0	0	0	0	0	0	0	0	0	0	0	0	0	0	0	0	0	0	0	0	0	0	0	0	0	0	0	0	0	0	0	0	0	0	0	0	0	0	0
hsa-miR-3151-3p	0	0	0	0	0	0	0	0	0	0	0	0	0	0	0	0	0	0	0	0	0	0	0	0	0	0	0	0	0	0	0	0	0	0	0	0	0	0	0	0	0	0	0	0	0	0	0	0	0
hsa-miR-3151-5p	0	0	0	0	0	0	0	5.7506	0	0	0	0	0	0	0	0	0	0	0	0	0	0	0	0	0	0	0	0	0	0	0	0	0	0	0	0	0	0	0	0	0	0	0	0	0	0	0	0	0
hsa-miR-3152-3p	0	0	0	0	0	0	0	0	0	0	0	0	0	0	0	0	0	0	0	0	0	0	0	0	0	0	0	0	0	0	0	0	0	0	0	0	0	0	0	0	0	0	0	0	0	0	0	0	0
hsa-miR-3152-5p	0	0	0	0	0	0	0	0	0	0	0	0	0	0	0	0	0	0	0	0	0	0	0	0	0	0	0	0	0	0	3.734	3.6163	3.5273	3.3515	0	0	0	0	0	0	0	0	0	0	0	0	0	0	0
hsa-miR-3153-3p	0	0	0	0	0	0	0	0	0	0	0	0	0	0	0	0	0	0	0	0	0	0	0	0	0	0	0	0	0	0	0	0	0	0	0	0	0	0	0	0	0	0	0	0	0	0	0	0	0
hsa-miR-3153-5p	0	0	0	0	0	0	0	0	0	0	0	0	0	0	0	0	0	0	0	0	0	0	0	0	0	0	0	0	0	0	0	0	0	0	0	0	0	0	0	0	0	0	0	0	0	0	0	0	0
hsa-miR-3154	0	0	0	0	0	0	0	0	0	0	0	0	0	0	0	0	0	0	0	0	0	0	0	0	0	0	0	0	0	0	0	0	0	0	0	0	0	0	0	0	0	0	0	0	0	0	0	0	0
hsa-miR-3155a-3p/3155b	0	0	0	0	4.2872	0	0	0	0	0	0	0.7041	1.4013	0	1.174	8.0075	0	0	2.1031	1.3204	0	0	0	0	0	0	0	0	0	0	0	0	0	0	0	0	0	0	0	0	0	0	0	0	0	0	0	0	0
hsa-miR-3155a-5p	6.9845	0	0	0	0	4.7211	0	0	0	0	5.5961	4.2246	3.8535	3.6113	12.9136	9.4634	0	12.8551	9.9898	5.0176	0	5.3678	0	0	0	0	0	0	0	0	4.6675	8.2658	2.8741	4.1894	0	0	0	0	0	0	0	0	0	0	0	0	0	0	0
hsa-miR-3156-3p	0	0	0	0	0	0	0	0	0	0	0	0	0	0	0	0	0	0	0	0	0	0	0	0	0	0	0	0	0	0	0	0	0	0	0	0	0	0	0	0	0	0	0	0	0	0	0	0	0
hsa-miR-3156-5p	0	0	0	0	0	0	0	0	0	0	0	0	0	0	0	0	0	0	0	0	0	0	0	0	0	0	0	0	0	0	0	0	0	0	0	0	0	0	0	0	0	0	0	0	0	0	0	0	0
hsa-miR-3157-3p	0	8.3942	7.9088	2.3928	0	0	0	0	0	0	1.4923	7.0409	5.9554	4.2132	7.4351	8.0075	3.0346	2.2685	4.732	3.6972	0	0	0	0	0	0	0	0	0	0	0	0	1.0451	0	0	0	0	0	0	0	0	0	0	0	0	0	19.6878	13.3675	0
hsa-miR-3157-5p	1.9956	7.3449	0	2.3928	0	0	0	0	0	0	0	1.7602	0.7006	0	2.3479	0	2.2759	3.0247	1.0516	1.0563	0	0	0	0	0	0	0	0	0	0	0	0	0	0	0	0	0	0	0	0	0	0	0	0	17.6319	0	0	0	0
hsa-miR-3158-3p	21.9513	16.7883	13.1814	14.3566	6.4308	13.2191	16.0993	15.335	0	27.4671	11.9383	12.6737	12.9617	23.4735	18.0007	26.2063	22.7593	27.9787	16.8249	21.1267	10.6016	14.7614	0	17.3392	48.9851	0	27.0712	13.2146	15.7167	17.9728	7.1568	11.3655	7.7079	6.9824	13.7821	9.5707	11.9017	6.031	0	88.0189	0	0	79.1319	0	49.3693	0	0	0	19.9581
hsa-miR-3158-5p	0	0	0	0	0	0	0	0	0	0	0	0	0	0	0	0	0	0	0	0	0	0	0	0	0	0	0	0	0	0	0	0	0	0	0	0	0	0	0	0	0	0	0	0	0	0	0	0	0
hsa-miR-3159	9.9778	4.1971	0	7.1783	0	0	0	0	0	0	4.1038	4.2246	6.656	2.4075	0	0	0	0	0	0	0	0	0	0	0	0	0	0	0	0	0	0	0	0	0	0	0	0	0	0	0	0	0	0	0	0	0	0	0
hsa-miR-3160-3p	0	0	0	0	0	0	0	0	0	0	7.0884	0	0	0	0	0	0	0	2.1031	1.5845	0	0	0	0	0	0	0	0	0	0	0	0	0	0	0	0	0	0	0	0	0	28.8725	0	0	0	0	0	0	0
hsa-miR-3160-5p	0	0	0	0	0	0	0	0	0	0	0	0	0	0	0	0	2.2759	0	0	0	0	0	0	0	0	0	0	0	0	0	0	0	0	0	0	0	0	0	0	0	0	0	0	0	0	0	0	0	0
hsa-miR-3161-3p	0	0	0	0	0	0	0	0	0	0	0	0	0	0	0	0	0	0	0	0	0	0	0	0	0	0	6.7678	0	0	0	0	0	0	0	0	0	0	0	0	0	0	0	0	0	0	0	0	0	0
hsa-miR-3161-5p	0	0	47.453	0	0	0	25.7588	0	29.0554	0	0	0	0	0	0	10.1913	11.3796	4.5371	6.0465	9.507	0	0	0	0	0	0	0	0	0	0	0	0	0	0	0	0	0	0	0	0	0	0	0	0	0	0	0	0	0
hsa-miR-3162-3p	0	0	0	0	0	0	0	0	0	0	0	0	0	0	0	0	0	0	0	0	0	0	0	0	0	0	0	0	0	0	0	0	0	0	0	0	0	0	0	0	0	0	0	0	0	0	0	0	0
hsa-miR-3162-5p	0	0	0	0	0	0	0	0	0	0	0	0	0	0	0	0	0	0	0	0	0	0	0	0	0	0	0	0	0	0	0	0	0	0	0	0	0	0	0	0	0	0	0	0	0	0	0	0	0
hsa-miR-3163	0	0	0	0	0	0	0	0	0	0	0	0	0	1.8057	0	0	1.5173	0	0.7887	0.7923	0	0	0	0	0	0	0	0	0	0	0	0	0	0	0	0	0	0	0	0	0	0	0	0	0	0	0	0	0
hsa-miR-3164-3p	0	0	0	0	0	0	0	0	0	0	0	0	0	0	2.7392	0	0	0	0	0	0	0	0	0	0	0	0	0	0	0	0	0	0	0	0	0	0	0	0	0	0	0	0	0	0	0	0	0	0
hsa-miR-3164-5p	0	0	0	2.3928	0	0	0	0	0	0	0	0	0	0	0	0	0	0	0	0	0	0	0	0	0	0	0	0	0	0	0.9335	0	0	0	0	0	0	0	0	0	0	0	0	0	0	0	0	0	0
hsa-miR-3165-3p	0	0	0	0	0	0	0	0	0	0	0	0	0	0	0	0	0	0	0	0	0	0	0	0	0	0	0	0	0	0	0	0	0	0	0	0	0	0	0	0	0	0	0	0	0	0	0	0	0
hsa-miR-3165-5p	0	0	0	0	0	0	0	0	0	0	0	0	0	0	0	0	0	0	0	0	0	0	0	0	0	0	0	0	0	0	0	0	0	0	0	0	0	0	0	0	0	0	0	0	0	0	0	0	0
hsa-miR-3166	0	0	0	0	0	0	0	0	0	0	0	0	0	0	0	0	0	0	0	0	0	0	0	0	0	0	0	0	0	0	0	0	0	0	5.1683	0	0	0	0	0	0	0	0	0	0	0	0	0	3.0705
hsa-miR-3167	0	0	0	0	0	0	0	0	0	0	0	0	0	0	0	0	0	0	0	0	0	0	0	0	0	0	0	0	0	0	0	0	0	0	0	0	0	0	0	0	0	0	0	0	63.4748	0	0	0	0
hsa-miR-3168	0	0	0	0	0	0	0	0	0	0	0	0	0	0	0	0	0	0	0	0	0	0	0	0	0	0	0	0	0	0	0	0	0	0	0	0	0	0	0	0	0	0	0	0	0	0	0	0	0
hsa-miR-3169-3p	0	0	0	0	0	0	0	0	0	0	0	0	0	0	0	0	0	0	0	0	0	0	0	0	0	0	0	0	0	0	0	0	0	0	0	0	0	0	0	0	0	0	0	0	0	0	0	0	0
hsa-miR-3169-5p	0	0	0	0	0	0	0	0	0	0	0	0	0	0	0	0	0	0	0	0	0	0	0	0	0	0	0	0	0	0	0	0	0	0	0	0	0	0	0	0	0	0	0	0	0	0	0	0	0
hsa-miR-3170	0	0	0	0	0	0	0	0	0	0	0	0	0	0	0	0	0	0	0	0	0	0	0	0	0	0	0	0	0	0	0	0	0	0	0	0	0	0	0	0	0	0	0	0	0	0	0	0	0
hsa-miR-3171	0	0	0	0	0	0	0	0	0	0	0	0	0	0	0	0	0	0	0	0	0	0	0	0	0	0	0	0	0	0	0	0	0	0	0	0	0	0	0	0	0	0	0	0	0	0	0	0	0
hsa-miR-3173-3p	0	0	0	0	0	0	0	0	0	0	0	0	1.4013	0	0	0	0	0	0	0	0	0	0	0	0	0	0	0	0	0	0	0	0	0	0	0	0	0	0	0	0	0	0	0	0	0	0	0	0
hsa-miR-3173-5p	3.9911	3.1478	15.8177	4.7855	8.5744	4.7211	9.6596	11.5013	18.1596	27.4671	6.3422	3.8725	7.0063	7.2226	9.783	9.4634	10.621	14.3674	4.9949	5.0176	0	4.0258	0	0	0	0	0	3.3037	1.9646	5.7186	0	0	0.6532	1.9551	0	0	0	0	0	0	0	67.3692	0	0	0	0	0	0	5.3733
hsa-miR-3174	45.8981	53.5129	71.1794	39.8794	68.5955	34.9363	38.6383	26.8363	87.1662	54.9341	10.8191	27.1076	33.6304	30.6961	30.1317	29.1181	37.9321	47.6394	19.9796	22.7112	0	2.6839	0	0	0	0	0	0	0	0	0	0	1.3064	0	0	0	0	0	0	0	0	0	0	0	0	0	0	0	0
hsa-miR-3175-3p	0	0	0	0	0	0	0	0	0	0	0	0	0	0	0	0	0	0	0	0	0	0	0	0	0	0	0	0	0	0	0	0	0	0	0	0	0	0	0	0	0	0	0	0	0	0	0	0	0
hsa-miR-3175-5p	4.9889	0	0	0	0	0	0	0	0	0	0	0	3.8535	0	0	0	0	0	1.5773	0	0	0	0	0	0	0	0	0	0	0	0	0	0	0	0	0	0	0	0	0	0	0	0	0	0	0	0	0	0
hsa-miR-3176-3p	31.9291	36.7245	7.9088	27.118	8.5744	37.769	12.8794	7.6675	0	0	16.0421	49.6386	39.9361	17.4546	12.9136	24.0224	31.863	22.6854	12.0929	12.1478	0	0	0	0	0	0	0	0	0	0	0	0	3.7886	6.4238	24.1186	17.5463	23.8034	6.031	0	0	0	0	0	0	0	0	0	0	0
hsa-miR-3176-5p	0	0	0	0	0	0	0	0	0	0	0	0	0	0	0	0	0	0	0	0	0	0	0	0	0	0	0	0	0	0	0	0	0	0	0	0	0	0	0	0	0	0	0	0	0	0	0	0	0
hsa-miR-3177-3p	0	13.6405	0	11.9638	27.8669	11.3307	25.7588	23.0026	43.5831	0	0	4.2246	7.3567	8.4264	14.8702	0	13.6556	11.3427	3.4176	0	0	0	0	5.7797	0	0	6.7678	0	6.8761	13.0712	3.4228	0	3.266	3.3515	0	0	0	0	0	0	0	0	0	0	0	0	0	0	0
hsa-miR-3177-5p	0	0	0	0	0	2.8327	0	0	0	27.4671	0	0	0.7006	0	0	0	0	0	0	0	0	0	0	0	0	0	0	0	0	0	0	0	0	0	0	0	0	0	0	0	0	0	0	0	0	0	0	0	0
hsa-miR-3178	0	0	0	0	0	0	0	0	0	0	0	0	0	0	0	0	0	0	0	0	0	0	0	0	0	0	0	0	0	0	0	0	0	0	0	0	0	0	0	0	0	0	0	0	0	0	0	0	0
hsa-miR-3179-3p	0	0	0	3.9879	0	0	0	0	0	0	0	0	0	1.2038	0	0	0	0	0	0	0	0	0	0	0	0	0	0	0	0	0	0	0	0	0	0	0	0	0	158.434	0	0	21.1018	0	0	0	0	0	0
hsa-miR-3179-5p	0	0	0	0	0	0	0	0	0	0	0	0	1.051	0	0.7826	4.3677	0	0	0	0.7923	0	0	0	0	0	0	0	0	0	0	0	0	0	0	0	0	0	0	0	0	0	0	0	0	0	0	0	0	0
hsa-miR-3180-5p	0	0	0	0	0	0	0	0	0	0	0	0	0	0	0	0	0	0	0	0	0	0	0	0	0	0	0	0	0	0	0	0	0	0	0	0	0	0	0	0	0	0	0	0	0	0	0	0	0
hsa-miR-3180/3180-3p	0	0	0	0	0	0	0	0	0	0	0	0	0	0	0	0	0	0	0	0	0	0	0	0	0	0	0	0	0	0	0	0	0	0	0	0	0	0	0	0	0	0	0	0	0	0	0	0	0
hsa-miR-3181	3.9911	0	0	0	0	0	0	0	0	0	0	3.8725	0	0	5.0872	0	0	0	2.366	1.8486	0	0	0	0	0	0	0	0	0	0	0	0	0	0	0	0	0	0	0	0	0	0	0	0	0	0	0	0	0
hsa-miR-3182	0	0	0	0	0	0	0	0	0	0	0	0	0	0	0	0	0	0	0	0	0	0	0	0	0	0	0	0	0	0	1.867	7.2326	3.3967	7.8203	0	0	0	0	0	0	0	0	63.3055	0	0	0	0	0	0
hsa-miR-3183-3p	0	0	0	0	0	0	0	0	0	0	0	0	0	0	0	0	0	0	0	0	0	0	0	0	0	0	0	0	0	0	0	0	0	0	0	0	0	0	0	0	0	0	0	0	0	0	0	0	0
hsa-miR-3183-5p	0	7.3449	0	3.1904	0	0	0	5.7506	0	0	0	0	0	0	3.9132	0	3.0346	0	0	1.5845	0	0	0	0	0	0	0	0	0	0	0	0	0	0	0	0	0	0	0	0	0	0	0	0	0	0	0	0	0
hsa-miR-3184-3p	0	0	0	0	0	0	0	0	0	0	0	0	0	0	0	0	0	0	0	0	0	0	0	0	0	0	0	0	0	0	0	0	0	0	0	0	0	0	0	0	0	0	0	0	0	0	0	0	0
hsa-miR-3184-5p	0	0	0	0	0	0	0	0	0	0	0	0	0	0	0	0	0	0	0	0	0	0	0	0	0	0	0	0	0	0	0	0	0	0	0	0	0	0	0	0	0	0	0	0	0	0	0	0	0
hsa-miR-3185	0	0	0	0	0	0	0	0	0	0	0	0	0	0	0	0	0	0	0	0	0	0	0	0	0	0	0	0	0	0	0	0	0	0	0	0	0	0	0	0	0	0	0	0	0	0	0	0	0
hsa-miR-3186-3p	0	0	0	0	0	0	0	0	0	0	0	0	0	0	0	0	0	0	0	0	0	0	0	0	0	0	0	0	0	0	0	0	0	0	0	0	0	0	0	0	0	0	0	0	0	0	0	0	0
hsa-miR-3186-5p	0	0	0	0	0	0	0	0	0	0	0	0	0	0	0	0	0	0	0	0	0	0	0	0	0	0	0	0	0	0	0	0	0	0	0	0	0	0	0	0	0	0	0	0	0	0	0	0	0
hsa-miR-3187-3p	2.9934	0	0	0	0	3.7769	0	0	0	0	0	1.4082	0	0	5.4785	0	0	0	0.7887	0	0	0	0	0	0	0	0	0	0	0	0	0	2.0903	0	0	0	0	0	0	0	0	0	0	0	0	0	0	0	0
hsa-miR-3187-5p	0	0	0	0	0	0	0	0	0	0	0	0	0	0	0	0	0	0	0	0	0	0	0	0	0	0	0	0	0	0	0	0	0	0	0	0	0	0	0	0	0	0	0	0	0	0	0	0	0
hsa-miR-3188-3p	0	0	0	0	64.3083	0	0	15.335	0	0	0	0	0	0	0	0	0	0	0	0	0	0	0	0	0	0	0	0	0	0	0	0	0	0	0	0	0	0	0	0	0	0	0	0	0	0	0	0	0
hsa-miR-3188-5p	0	0	0	0	0	0	0	0	0	0	0	0	0	0	0	0	0	0	0	0	0	0	0	0	0	0	0	0	0	0	0	0	0	0	0	0	0	0	0	0	0	0	0	0	0	0	0	0	0
hsa-miR-3189-3p	0	0	0	0	0	0	0	0	0	0	0	0	0	0	0	0	0	0	0	0	0	0	0	0	0	0	0	0	0	0	0	0	0	0.8379	0	0	0	0	0	0	0	0	0	13.9861	0	0	0	0	0
hsa-miR-3189-5p	0	0	0	0	0	0	0	0	0	0	0	0	0	0	0	0	0	0	0	0	0	0	0	0	0	0	0	0	0	0	0	0	0	0	0	0	0	0	0	0	0	0	0	0	0	0	0	0	0
hsa-miR-3190-3p	0	9.4434	0	3.1904	0	6.6096	0	7.6675	0	0	0	2.1123	0	0	0	0	3.0346	3.0247	0	0	0	0	0	0	0	0	0	0	0	0	0	0	0	0.5586	0	0	0	0	0	0	0	0	0	0	0	0	0	0	0
hsa-miR-3190-5p	0	0	0	0	0	0	0	0	0	0	0	0	0	0	0	0	0	0	0	0	0	0	0	0	0	0	0	0	0	0	0	0	0	0	0	0	0	0	0	0	0	0	0	0	0	0	0	0	0
hsa-miR-3191-3p	0	0	0	0	0	0	0	0	0	0	0	0	0	0	0	0	0	0	0	0.7923	0	0	0	0	0	0	0	0	0	0	0	0	0	0	0	0	0	0	0	0	0	0	0	0	0	0	0	0	0
hsa-miR-3191-5p	0	0	0	0	0	0	0	0	0	0	0	0	0	0	0	0	0	0	0	0	0	0	0	0	0	0	0	0	2.9469	0	0	0	0	0	0	0	0	0	0	0	0	0	0	0	0	0	0	0	0
hsa-miR-3192-3p	0	0	0	0	0	0	0	0	0	0	0	0	0	0	0	0	0	0	0	0	0	0	0	0	0	0	0	0	0	0	0	0	0	0	0	0	0	0	0	0	0	0	0	0	0	0	0	0	0
hsa-miR-3192-5p	0	0	0	0	0	0	0	0	0	0	2.2384	0	0	0	0	0	0	0	0	0	0	0	0	0	0	0	0	0	0	0	0	0	0	0	0	0	0	0	0	0	0	0	0	0	0	0	0	0	0
hsa-miR-3193	0	0	0	0	0	0	0	0	0	0	0	0	0	0	0	0	0	0	0	0	0	0	0	0	0	0	0	0	0	0	0	1.0332	1.1758	2.2344	0	0	0	0	0	0	0	0	0	0	0	0	0	0	0
hsa-miR-3194-3p	0	0	0	0	0	0	0	0	0	0	0	0	0	0	0	0	0	0	1.3144	1.3204	0	0	0	0	0	0	0	0	0	0	0.9335	0	0.5226	0	0	0	0	0	0	0	0	0	0	0	0	0	0	0	0
hsa-miR-3194-5p	5.9867	0	7.9088	3.1904	0	2.8327	0	5.7506	0	0	0	1.0561	3.5032	1.8057	0	0	0	0	0	0	0	0	0	0	0	0	0	0	0	0	0	0	0	0	0	0	0	0	0	0	0	0	0	0	0	0	0	0	0
hsa-miR-3195	0	0	0	0	0	0	0	0	0	0	0	0	0	0	0	0	0	0	0	0	0	0	0	0	0	0	0	0	0	0	6.5345	29.9635	18.4205	26.8124	0	0	0	0	90.3261	52.8113	57.9623	125.114	31.6527	0	28.211	22.6845	83.6729	13.3675	0
hsa-miR-3196	0	0	0	0	0	0	0	0	0	0	0	0	0	0	0	0	0	0	0	0.7923	0	0	0	0	0	0	0	0	0	0	3.4228	7.2326	6.6627	5.8652	0	0	0	0	79.0353	35.2075	208.664	86.6176	79.1319	24.4756	56.4221	37.8075	108.283	153.726	0
hsa-miR-3197-3p	0	0	0	0	0	0	0	0	0	0	0	0	0	0	0	0	0	0	0	0	0	0	0	0	0	0	0	0	0	0	0	0	0	0	0	0	0	0	0	0	0	0	0	0	0	0	0	0	0
hsa-miR-3197-5p	0	0	0	0	0	0	0	0	0	0	0	0	0	0	0	0	0	0	0	0	0	0	0	0	0	0	0	0	0	0	0	0	0	0	0	0	0	0	0	0	0	0	0	0	0	0	0	0	0
hsa-miR-3198-3p	0	0	0	0	0	0	0	0	0	0	0	0	0	0	0	0	0	0	0	0	0	0	0	0	0	0	0	0	0	0	0	0	0	0	0	0	0	0	0	0	81.1472	0	0	0	0	0	0	0	0
hsa-miR-3198-5p	0	0	0	0	0	0	0	0	0	0	0	0	0	0	0	0	0	0	0	0	0	0	0	0	0	0	0	0	0	0	0	0	0	0	0	0	0	0	0	0	0	0	0	0	0	0	0	0	0
hsa-miR-3199-3p	0	0	0	0	0	0	0	0	0	0	0	0	0	0	0	0	0	0	0	0	0	0	0	0	0	0	0	0	0	0	0	0	0	0	0	0	0	0	0	0	0	0	0	0	0	0	0	0	0
hsa-miR-3199-5p	0	0	0	3.1904	0	0	0	0	0	0	0	0	0	1.2038	0	0	0	0	0.7887	0.7923	0	0	0	0	0	0	0	0	0	3.2678	4.0451	7.2326	7.9692	9.7753	0	0	0	0	0	0	0	0	0	0	0	0	0	0	0
hsa-miR-32-3p	3.9911	8.3942	5.2726	10.3686	0	8.498	0	0	0	20.6003	7.0884	18.6585	22.07	15.649	14.4788	8.0075	6.0691	9.8304	14.4589	14.5246	29.4488	17.4453	0	0	0	20.0761	33.839	34.6883	27.5043	24.5084	4.6675	4.6495	4.8337	5.8652	6.891	9.5707	5.9509	8.0413	0	123.226	0	144.363	52.7546	27.9721	67.0012	60.492	88.5949	53.4699	17.6553
hsa-miR-32-5p	6.9845	10.4927	0	9.5711	0	7.5538	6.4397	5.7506	0	0	283.534	55.2714	56.401	36.7149	40.306	125.208	18.2074	17.3922	176.661	185.915	371.055	346.221	637.536	360.271	301.447	697.644	1240.76	543.45	398.812	575.948	111.086	63.0267	99.4185	89.0952	53.4056	25.5218	44.6314	20.1033	248.397	404.887	382.551	365.719	158.264	108.392	317.374	234.406	142.736	240.614	451.361
hsa-miR-3200-3p	5.9867	6.2956	13.1814	10.3686	12.8617	9.4422	6.4397	7.6675	18.1596	13.7335	1.8654	5.2807	2.8025	0	2.3479	8.0075	4.5519	5.2933	2.1031	1.3204	0	0	0	0	0	0	9.0237	0	0	0	6.5345	6.716	6.0095	9.496	0	6.3805	0	0	0	0	0	0	0	0	28.211	0	14.7658	0	0
hsa-miR-3200-5p	0	0	0	0	4.2872	1.8884	0	0	0	0	2.2384	0	0	0	0	0	0	0	0	0	0	0	0	0	0	0	0	0	0	0	2.1782	0	2.0903	1.3965	0	0	0	0	0	0	0	0	0	0	0	0	0	0	0
hsa-miR-3201	0	0	0	0	0	0	0	0	0	0	0	0	0	0	0	0	0	0	0	0	0	0	0	0	0	0	0	0	0	0	0	0	0	0	0	0	0	0	0	0	0	0	0	0	0	0	0	0	0
hsa-miR-3202	0	0	0	0	0	0	0	0	0	0	0	0	0	2.4075	0	0	0	0	0	1.3204	0	0	0	5.7797	0	0	0	0	0	0	0	0	0	0	0	0	0	0	0	0	0	0	0	0	0	0	0	0	0
hsa-miR-320a-3p/320b/320c/320d/320e	2031.49	1869.8	6464.15	1794.57	5380.46	2088.62	5399.7	5773.64	6410.35	6269.36	761.812	677.69	720.952	2738.57	1999.25	1337.25	3193.12	3212.26	1127.01	1163.29	3287.67	2706.7	2674.66	2668.32	2079.98	2607.38	2876.32	2722.21	2489.14	3806.97	1147.58	2000.84	1576.85	1506.24	1068.11	867.743	1011.65	704.622	2212.99	1461.11	1483.83	1020.16	1434.92	1986.02	1414.08	1625.72	2672.61	1049.35	3577.88
hsa-miR-320a-5p	0	0	0	0	0	0	0	0	0	0	0	0	0	0	0	0	0	0	0	3.169	0	0	0	0	0	0	0	0	0	0	0.9335	0	0	1.6758	0	0	0	0	0	0	0	0	0	0	0	0	0	0	1.5352
hsa-miR-323a-3p	0	0	0	0	0	0	0	0	0	0	0	0	0	0	0	0	0	0	0	0	96.5922	55.0197	0	86.6962	48.9851	57.7188	15.7916	90.8504	56.9732	34.3118	38.8956	56.8273	45.9859	51.1111	0	0	0	0	158.071	0	0	57.7451	31.6527	13.9861	31.7374	22.6845	39.3755	53.4699	68.3182
hsa-miR-323a-5p	0	0	0	0	0	0	0	0	0	0	0	0	0	0	0	0	0	0	0	0	0	0	0	0	0	0	0	0	0	0	0	0	0	0	0	0	0	0	0	0	0	0	0	0	0	0	0	0	0
hsa-miR-323b-3p	0	0	0	0	0	0	0	0	0	0	0	0	0	1.8057	0	0	0	0	0	0	250.904	159.691	34.8652	217.704	169.564	87.8329	24.8153	77.6358	153.238	71.0744	8.0903	10.3322	11.1046	14.8027	0	0	0	0	0	0	0	0	26.3773	13.9861	21.1583	52.9305	14.7658	0	139.707
hsa-miR-323b-5p	0	0	0	0	0	0	0	0	0	0	0	0	0	0	0	0	0	0	0	0	0	0	0	0	0	0	0	0	0	0	0	0	0	0	0	0	0	0	0	0	0	0	0	0	0	0	0	0	0
hsa-miR-324-3p	29.9335	36.7245	47.453	30.3083	47.1594	48.1555	64.3971	61.3402	50.847	103.001	52.23	34.1486	33.2801	70.4205	70.0463	107.737	106.21	99.8159	60.4645	49.6477	0	0	0	0	0	0	0	0	0	0	20.2257	42.8788	29.2638	42.1736	27.5642	25.5218	28.2666	14.0723	0	0	173.887	0	89.6828	45.4547	0	60.492	0	0	0
hsa-miR-324-5p	41.907	48.2665	18.4539	45.4625	25.7233	51.9324	32.1985	24.9194	21.7916	61.8009	39.9187	18.6585	26.9744	34.9093	36.3928	56.0523	56.1395	58.226	30.758	28.2569	17.6693	14.7614	19.923	11.5595	0	0	69.934	0	14.7344	58.8202	8.0903	22.2143	15.0238	20.6679	15.5048	17.5463	23.8034	15.0775	0	0	0	0	26.3773	27.9721	38.7902	83.1764	29.5316	73.5211	26.8667
hsa-miR-325-3p	0	0	0	0	0	0	0	0	0	0	0	0	0	0	0	0	0	0	0	0	0	0	0	0	0	0	0	0	0	0	0	0	0	0	0	0	0	0	0	0	0	0	0	0	0	0	0	0	0
hsa-miR-325-5p	0	0	0	0	0	0	0	0	0	0	0	0	0	0	0	0	0	0	0	0	0	0	0	0	0	0	0	0	0	0	0	0	0	0	0	0	0	0	0	0	0	0	0	0	0	0	0	0	0
hsa-miR-326-3p	0	0	295.263	0	0	0	228.61	205.106	239.707	157.936	0	0	0	0	0	0	0	0	0	0	194.362	284.492	114.557	125.228	101.738	153.08	469.235	156.923	167.973	428.08	14.6247	27.897	21.2946	32.119	0	0	0	0	0	0	0	0	0	17.4826	0	0	0	0	204.954
hsa-miR-326-5p	0	0	7.9088	0	0	2.8327	9.6596	3.8338	10.8958	0	6.3422	3.8725	4.9044	3.0094	0	0	1.5173	5.2933	0	0.5282	0	0	0	0	0	0	0	0	0	0	0	0	0	0	0	0	0	0	0	0	0	0	0	0	0	0	0	0	0
hsa-miR-328-3p	180.599	230.84	614.252	212.158	463.019	242.666	643.971	644.072	697.33	1167.35	231.677	299.592	272.897	651.841	512.238	516.846	548.498	563.355	344.648	349.118	667.9	758.198	557.844	747.514	874.195	712.701	670.013	1134.8	1054.99	773.649	24.582	42.8788	31.354	41.8943	15.5048	15.9512	16.3649	27.1395	0	0	0	0	0	34.9652	67.0012	0	0	0	779.134
hsa-miR-328-5p	0	0	0	0	0	0	0	0	0	0	4.1038	0	1.4013	0	0	0	0	0	0	0	0	0	0	0	0	0	0	0	0	0	0	0	0	0	0	0	0	0	0	0	0	0	0	0	0	0	0	0	0
hsa-miR-329-3p	0	0	0	0	0	0	0	0	0	0	0	0	0	0	0	0	0	0	0	0	82.4567	71.123	0	117.522	37.6808	45.1712	49.6306	132.146	146.362	82.5117	39.8291	46.4951	47.6843	42.1736	0	0	0	0	79.0353	0	0	0	47.4791	0	0	0	29.5316	33.4187	55.2686
hsa-miR-329-5p	0	0	0	0	0	0	0	0	0	0	0	0	0	0	0	0	0	0	0	0	0	0	0	0	0	0	0	0	0	0	1.5558	0	1.0451	1.9551	0	0	0	0	0	0	0	0	0	0	0	0	0	0	0
hsa-miR-330-3p	31.9291	19.9362	42.1804	25.5228	60.0211	29.271	19.3191	65.1739	72.6385	61.8009	8.5806	12.6737	17.5158	24.6773	37.5667	14.559	31.1043	27.9787	13.1445	13.4683	163.736	171.769	119.538	163.76	267.534	163.118	103.773	166.834	150.291	119.274	78.4135	76.4586	73.4207	75.9683	12.0593	7.9756	0	0	0	0	0	0	79.1319	10.4895	38.7902	0	0	0	213.398
hsa-miR-330-5p	80.8206	57.7099	0	52.6408	8.5744	67.9842	35.4184	17.2519	10.8958	34.3338	38.0533	56.3275	50.796	61.9941	75.5248	82.2586	74.3469	62.7631	73.3461	76.5842	51.83	34.8905	49.8075	52.0177	41.4489	40.1522	63.1662	62.7694	77.6014	48.1999	9.0238	18.598	14.1093	22.9022	86.138	98.8971	65.4594	30.155	0	0	0	0	0	6.993	0	60.492	83.6729	0	84.4382
hsa-miR-331-3p	209.535	189.918	105.451	218.539	130.76	212.451	106.255	149.517	101.694	109.868	52.9762	111.599	124.362	281.682	272.359	143.406	628.155	607.214	164.043	151.32	82.4567	101.988	79.692	42.3848	0	75.2853	171.451	77.6358	103.141	258.155	59.7436	92.4735	77.0787	86.023	101.643	161.107	104.14	138.713	0	0	23.1849	144.363	116.06	80.4199	105.791	83.1764	59.0633	93.5723	86.7411
hsa-miR-331-5p	12.9712	0	0	0	0	67.9842	0	0	0	20.6003	12.6844	10.5614	14.0127	12.0377	17.2181	8.0075	17.4488	15.8798	9.9898	8.9788	14.1354	12.0775	0	11.5595	0	0	24.8153	4.9555	11.7876	9.8034	22.0927	24.7974	16.5915	25.6952	20.6731	11.1658	7.4386	9.0465	0	0	0	0	0	17.4826	0	0	68.9071	0	23.7962
hsa-miR-335-3p	1.9956	4.1971	0	5.5831	0	5.6653	0	0	0	0	2.9846	5.9848	4.5541	7.2226	11.7396	10.1913	5.3105	6.8056	3.1547	0.5282	731.509	665.604	712.247	712.835	987.237	780.458	191.755	558.317	706.271	337.399	36.0951	16.5316	36.7104	27.9295	31.0097	28.7121	25.2911	29.1498	2517.84	2957.43	2759	3156.73	2062.7	996.507	2817.58	3213.63	3858.8	4023.61	671.668
hsa-miR-335-5p	11.9734	9.4434	0	4.7855	8.5744	12.2749	0	9.5844	7.2639	0	19.3997	23.2351	19.9681	22.8716	15.2615	14.559	9.1037	9.0742	31.5467	28.7851	209.676	293.886	194.249	177.245	90.434	273.537	203.034	168.486	187.619	207.505	15.5582	22.7309	15.4157	18.7128	25.8414	46.2583	28.2666	42.217	12160.1	19751.4	12995.1	11818.5	12244.3	4349.67	12652.6	10404.6	9302.46	11596.3	184.996
hsa-miR-337-3p	0	0	0	0	0	0	0	0	0	0	0	0	0	0	0	0	0	0	0	0	43.5843	30.8647	0	53.9443	0	35.1332	40.6068	47.9029	58.9378	41.6643	27.3825	23.7641	26.6509	29.6053	0	0	0	0	0	0	0	0	0	0	0	0	0	0	28.4019
hsa-miR-337-5p	0	0	0	0	0	0	0	0	0	0	0	0	0	0	0	0	0	0	0	0	12.9575	0	0	0	0	0	0	0	4.9115	5.7186	11.5131	16.015	17.506	15.3612	0	0	0	0	112.908	0	0	0	0	0	0	30.246	0	0	5.3733
hsa-miR-338-3p	37.9158	56.6607	28.999	66.1998	19.2925	61.3746	38.6383	26.8363	47.215	41.2006	2907.72	1285.68	1244.68	862.5	736.465	1849.73	1183.48	1205.35	1695.64	1762.23	14.1354	10.7355	0	5.7797	0	5.019	0	4.9555	14.7344	6.5356	0	0	0	2.2344	0	0	0	0	67.7446	35.2075	69.5547	125.114	47.4791	62.9373	102.265	37.8075	127.97	73.5211	11.5143
hsa-miR-338-5p	22.9491	14.6898	10.5451	12.7614	21.4361	21.7172	0	15.335	7.2639	13.7335	79.0912	109.487	115.955	271.45	221.879	237.312	2118.13	2136.21	73.8719	70.5103	54.1859	53.6777	54.7882	48.1645	48.9851	77.7948	49.6306	59.4657	62.8669	59.6372	1.867	6.1993	5.7482	4.1894	0	0	0	0	135.489	0	150.702	48.1209	94.9582	38.4617	95.2122	98.2994	73.8291	0	48.3601
hsa-miR-339-3p	506.875	506.798	324.262	370.878	308.68	463.614	241.489	408.296	286.922	192.269	133.186	131.314	127.165	387.613	347.101	323.211	340.63	329.695	261.838	261.707	130.753	165.059	0	113.668	113.043	153.08	139.868	80.9394	167.973	129.895	52.5868	123.987	83.4802	89.9331	146.435	162.702	150.259	118.61	146.78	158.434	139.109	76.9934	100.234	52.4477	158.687	105.861	157.502	26.7349	186.532
hsa-miR-339-5p	236.475	346.26	405.986	221.73	512.322	359.75	215.73	427.464	592.004	233.47	15.2959	68.6492	63.7577	155.286	145.571	74.2511	194.212	203.413	118.826	106.69	471.181	481.758	308.807	306.327	105.506	486.845	218.826	270.899	343.804	352.921	36.7174	39.7791	54.347	52.2282	41.3462	55.829	50.5823	18.093	158.071	70.4151	139.109	125.114	226.845	286.714	162.213	151.23	157.502	113.624	367.69
hsa-miR-33a-3p	6.9845	6.2956	0	4.7855	0	11.3307	6.4397	0	0	0	1.8654	2.1123	3.5032	3.0094	5.0872	8.0075	4.5519	4.5371	10.7785	6.8662	12.9575	14.7614	0	11.5595	0	0	0	6.6073	9.823	11.4373	0	1.5498	0.7839	1.9551	6.891	0	0	0	0	0	23.1849	0	47.4791	0	14.1055	0	0	13.3675	13.0495
hsa-miR-33a-5p	0	0	0	0	0	2.8327	0	0	0	0	6.3422	14.0819	17.5158	1.2038	1.174	0	0	0	9.7269	7.9225	0	0	0	0	0	0	0	0	0	6.5356	20.848	37.7127	23.5155	28.2088	8.6138	7.9756	8.9263	7.0362	0	0	127.517	0	0	0	0	0	0	0	3.0705
hsa-miR-33b-3p	0	2.0985	0	0	0	0	0	0	0	0	5.9691	5.2807	5.9554	4.2132	4.3045	8.7354	3.0346	3.0247	2.366	3.169	0	0	0	0	0	0	0	0	0	0	1.5558	0	2.8741	3.9101	6.891	11.1658	14.8771	9.0465	0	0	0	28.8725	0	0	0	0	0	0	1.5352
hsa-miR-33b-5p	0	0	0	2.3928	0	0	0	0	0	0	31.7111	9.5053	10.1592	2.4075	5.4785	12.3752	3.7932	2.2685	50.4747	57.5702	0	0	0	0	0	0	0	0	0	0	0.6223	0	0	1.9551	0	3.1902	2.9754	0	0	0	0	0	0	0	0	0	0	0	0
hsa-miR-340-3p	270.4	258.121	221.447	238.479	190.781	259.662	106.255	126.514	163.437	68.6676	129.829	399.573	420.731	453.219	363.145	214.018	367.183	341.794	307.843	307.921	313.336	154.323	179.307	196.511	339.127	153.08	94.7493	267.596	265.22	98.8506	25.5155	8.2658	21.9478	13.4062	20.6731	23.9267	10.414	10.0517	327.432	440.094	359.366	230.98	432.588	132.868	303.269	355.39	295.316	347.554	187.299
hsa-miR-340-5p	1672.29	2094.35	305.808	1769.05	512.322	2073.52	280.127	414.046	232.443	281.537	2635	4465.01	4545.36	2302.81	2081.43	1725.97	1924.67	1922.97	5864.01	5744.87	9655.68	8451.56	6963.09	6170.84	1940.56	7239.94	8004.06	5560.04	5433.08	6554.37	250.799	181.847	270.821	213.382	542.669	338.164	349.613	394.025	1298.44	2112.45	1066.51	1645.73	1872.79	559.442	1329.44	1807.2	826.886	1463.74	5322.68
hsa-miR-342-3p	12161	13546.1	21707.1	11412.7	14655.9	14347.5	18997.1	16952.9	22612.4	9407.47	458.505	661.848	676.812	746.938	730.203	714.121	1110.65	1112.34	495.546	474.822	1922.42	2638.26	6649.3	3311.79	2517.08	3967.54	14604.9	2889.04	2427.25	3882.95	64.4111	79.0416	68.587	90.771	130.93	118.038	139.845	113.584	903.261	1056.23	718.732	904.673	2057.43	958.045	983.86	1406.44	826.886	855.518	3399.79
hsa-miR-342-5p	357.207	352.555	1012.33	342.165	576.631	397.519	917.659	548.228	1249.38	913.28	19.3997	24.6433	22.4203	44.5394	33.2622	51.6846	42.4839	47.6394	21.294	18.4858	44.7622	52.3358	79.692	77.0633	86.6659	97.8709	119.565	85.8949	70.7253	61.2711	2.8005	7.7492	3.5273	4.1894	5.1683	0	4.4631	4.0207	79.0353	0	0	67.3692	131.887	10.4895	67.0012	98.2994	78.751	0	57.5715
hsa-miR-345-3p	0	0	0	0	0	0	0	0	0	0	0	0	0	0	0	0	0	0	0	0	0	0	0	0	0	0	0	0	0	0	0	0	0	0	0	0	0	0	0	0	0	0	0	0	0	0	0	0	0
hsa-miR-345-5p	1286.14	1352.51	458.712	1241.05	484.456	1299.25	444.34	496.472	646.483	302.138	569.68	313.322	322.992	478.498	513.021	361.792	389.183	403.801	541.026	559.857	0	161.033	119.538	61.6506	0	0	0	120.583	118.858	96.3998	137.224	227.309	197.4	193.552	751.123	840.626	827.169	453.33	316.141	88.0189	197.072	67.3692	258.497	111.888	289.163	241.968	305.16	80.2048	122.052
hsa-miR-346	0	0	0	0	0	0	0	0	0	0	0	0	0	0	0	0	0	0	0	0	0	0	0	0	0	0	0	0	0	0	0	0	0	0	0	0	0	0	0	0	0	0	0	0	0	0	0	0	0
hsa-miR-34a-3p	0	5.2464	0	3.9879	0	2.8327	0	0	0	0	14.1767	28.5158	25.2228	6.6207	9.783	24.0224	17.4488	20.4169	16.2991	15.0528	0	0	0	0	0	0	0	0	0	0	0	0	0.7839	1.9551	8.6138	23.9267	5.9509	9.0465	0	0	0	0	0	0	0	0	0	0	0
hsa-miR-34a-5p	394.125	401.871	144.995	502.481	132.904	403.184	215.73	161.018	134.381	171.669	695.778	1108.6	1095.09	805.923	885.166	821.13	1240.38	1241.65	863.065	890.489	30.6268	30.8647	0	23.119	0	0	54.1425	23.1256	73.6722	22.8745	393.935	678.828	714.48	776.72	799.361	1323.95	989.33	1435.38	214.524	0	0	144.363	200.467	136.364	105.791	151.23	63.9852	0	33.0077
hsa-miR-34b-3p	1.9956	0	0	0	4.2872	0	0	0	0	0	0	0	0.7006	1.2038	0	0	3.0346	3.0247	0	0	0	0	0	0	0	0	0	0	3.9292	0	0	0	0	0	0	17.5463	7.4386	9.0465	1151.66	2042.04	1194.02	1453.25	2342.3	468.533	1713.82	1973.55	974.544	1597.41	0
hsa-miR-34b-5p	0	0	0	2.3928	0	0	0	0	0	0	0	3.8725	2.1019	0	0	8.0075	0	1.5124	2.6289	1.3204	0	0	0	0	0	0	0	0	0	0	0	0	0	0	15.5048	49.4486	22.3157	21.1085	270.978	387.283	428.921	375.343	321.803	94.4059	419.639	355.39	216.565	340.87	0
hsa-miR-34c-3p	0	0	0	0	0	0	0	0	0	0	0	0	0	0	0	0	0	0	0	0	0	0	0	0	0	0	0	0	0	0	0	0	0	0	5.1683	6.3805	8.9263	5.0258	530.666	510.51	220.257	211.732	443.139	104.895	387.902	446.128	344.536	340.87	0
hsa-miR-34c-5p	12.9712	12.5913	0	18.3445	0	11.3307	12.8794	3.8338	0	0	0	12.3216	9.4586	6.6207	8.2177	15.287	24.2765	19.6607	4.2062	5.0176	12.9575	10.7355	0	0	11.3042	15.0571	0	11.5628	0	13.8881	3.4228	1.5498	2.2209	2.2344	223.959	550.315	269.276	264.359	42216.2	36844.7	35391.8	31856	37207.8	4811.21	33345.4	36832	29954.9	32389.4	16.12
hsa-miR-3529-3p	0	0	0	0	0	0	0	0	0	0	0	0	0	0	0	0	0	0	0	0	0	0	0	0	0	0	0	0	0	0	0	0	0	0	0	0	0	0	0	0	0	0	0	0	0	0	0	0	0
hsa-miR-3529-5p	0	0	0	0	0	0	0	0	0	0	0	0	0	0	0	0	0	0	0	0	0	0	0	0	0	0	0	0	0	0	0	0	0	0	0	0	0	0	0	0	0	0	0	0	0	0	0	0	0
hsa-miR-3605-3p	26.9402	14.6898	118.632	15.9518	94.3188	17.9403	112.695	97.7609	141.645	68.6676	52.6031	82.731	71.815	134.22	84.9165	81.5306	83.4506	89.2294	54.681	52.5526	0	0	0	0	0	0	0	0	0	0	4.0451	0	4.3112	4.748	20.6731	0	13.3894	23.1188	0	0	0	0	47.4791	0	0	0	0	0	3.8381
hsa-miR-3605-5p	13.969	28.3303	13.1814	15.1542	6.4308	30.2152	12.8794	0	43.5831	20.6003	15.2959	24.9953	27.3247	29.4923	46.1758	34.2137	32.6216	27.2225	12.6187	12.4119	0	0	0	0	0	0	0	0	0	1.6339	2.1782	3.6163	2.7435	2.5137	0	0	2.9754	7.0362	0	0	0	0	58.03	0	0	0	0	0	0
hsa-miR-3606-3p	0	0	0	0	0	0	0	0	0	0	0	0	0	0	0	0	0	0	0	0	0	0	0	0	0	0	0	0	0	0	0	0	0	0	0	0	0	0	0	0	0	0	0	0	0	0	0	0	0
hsa-miR-3606-5p	0	0	0	0	0	0	0	0	0	0	0	0	0	0	0	0	0	0	0	0	0	0	0	0	0	0	0	0	0	0	0	0	0	0	0	0	0	0	0	0	0	0	0	0	0	0	0	0	0
hsa-miR-3609	13.969	9.4434	23.7265	7.9759	17.1489	10.3865	16.0993	34.5038	47.215	54.9341	0	2.4643	2.4522	4.8151	9.3917	0	0	0	4.2062	3.9613	0	0	0	0	0	0	0	0	0	0	0	0	0.6532	0	0	0	0	0	45.163	0	0	0	0	0	0	0	0	0	0
hsa-miR-361-3p	272.395	272.811	432.349	271.978	460.876	316.315	434.68	538.643	486.678	556.208	557.742	320.363	310.381	571.188	564.284	596.921	564.43	590.578	500.015	505.192	2464.28	2442.34	5219.83	2664.46	2351.28	3701.53	2519.88	2953.46	3374.19	1963.12	314.587	297.052	303.481	315.883	211.899	285.526	211.256	158.816	158.071	281.66	255.034	250.229	205.743	153.847	162.213	136.107	127.97	120.307	3886.46
hsa-miR-361-5p	583.704	647.401	358.534	673.962	831.72	566.535	463.659	797.422	337.769	576.808	292.115	383.379	376.24	438.172	422.626	371.983	427.115	425.73	349.38	341.988	250.904	280.466	328.729	300.547	162.028	240.913	469.235	231.256	275.043	206.688	48.5417	42.3622	51.9955	39.9392	130.93	181.843	188.94	174.899	756.481	492.906	602.808	673.692	801.87	1157.35	733.487	408.321	620.164	481.229	253.315
hsa-miR-3610	0	0	0	0	0	0	0	0	0	0	0	0	0	0	0	0	0	0	0	0	0	0	0	0	0	0	0	0	0	0	0	0	0	0	0	0	0	0	0	0	0	0	0	0	0	0	0	0	0
hsa-miR-3611-3p	0	0	0	0	0	0	0	0	0	0	2.6115	2.4643	0	0	0	0	0	0	4.4691	2.9049	0	0	0	0	0	0	0	0	2.9469	4.0847	1.867	1.5498	0.7839	1.6758	0	0	0	0	0	0	46.3698	0	0	0	0	0	0	0	2.3029
hsa-miR-3611-5p	0	0	0	0	0	0	0	0	0	0	0	0	0	0	0	0	0	0	0	0	0	0	0	0	0	0	0	0	0	4.9017	0	0	0	0	0	0	0	0	0	0	0	0	0	0	0	0	0	0	0
hsa-miR-3612	0	0	0	0	0	0	0	0	0	0	0	0	0	0	0	0	0	0	0	0	0	0	0	0	0	0	0	0	0	0	0	0	0	0	0	0	0	0	0	0	0	0	0	0	0	0	0	0	0
hsa-miR-3613-3p	6.9845	7.3449	28.999	10.3686	30.0105	7.5538	22.539	32.587	21.7916	0	4.1038	7.393	8.4076	8.4264	15.2615	12.3752	14.4142	17.3922	5.7836	6.8662	8.2457	9.3936	0	7.7063	0	0	15.7916	3.3037	0	15.522	0	1.5498	0.9145	0	0	3.1902	0	0	0	0	0	0	36.9282	0	0	0	0	0	7.6762
hsa-miR-3613-5p	15.9646	12.5913	13.1814	14.3566	0	13.2191	12.8794	9.5844	0	0	33.5764	52.807	44.1399	21.0659	27.0011	21.8386	26.5525	18.1484	41.7994	44.1019	275.641	234.84	323.749	154.126	56.5212	208.289	358.694	289.069	357.556	382.331	84.0145	56.3107	90.4042	59.2106	5.1683	0	8.9263	15.0775	350.014	246.453	428.921	269.477	237.396	73.4268	144.582	173.914	167.346	173.777	310.886
hsa-miR-3614-3p	0	0	0	0	0	0	0	0	0	0	0	0	1.4013	0	4.3045	0	0	0	1.5773	1.0563	0	0	0	0	0	0	0	0	3.9292	0	0	0	0	0	0	0	0	0	0	0	0	0	0	0	0	0	0	0	0
hsa-miR-3614-5p	6.9845	0	0	2.3928	17.1489	0	32.1985	32.587	0	34.3338	77.5989	8.4491	8.0573	6.6207	23.0879	135.399	6.0691	0	19.4538	17.9577	7.0677	0	0	0	0	0	0	0	19.6459	6.5356	0	0	0.9145	1.9551	0	0	0	0	0	0	0	0	0	0	0	0	0	0	18.4229
hsa-miR-3615-3p	160.643	175.228	685.432	102.889	561.625	130.303	531.276	542.477	704.594	748.477	183.178	153.845	154.84	326.221	293.882	343.593	380.08	388.677	249.745	255.897	310.98	253.627	313.787	254.309	519.995	253.461	92.4934	323.758	472.484	244.267	25.8267	22.7309	27.6961	24.0194	62.0194	47.8535	56.5331	28.1447	33.8723	0	57.9623	0	0	0	17.6319	0	0	0	343.126
hsa-miR-3615-5p	0	0	0	0	0	0	0	0	0	0	0	0	0	0	0	0	0	0	0	0	0	0	0	0	0	0	0	0	0	0	0	0	0	0	0	0	0	0	0	0	0	0	0	0	0	0	0	0	0
hsa-miR-3616-3p	0	0	0	0	0	0	0	0	0	0	0	0	0	0	0	0	0	0	0	0	0	0	0	0	0	0	0	0	0	0	0	0	0	0	0	0	0	0	0	0	0	0	0	0	0	0	0	0	0
hsa-miR-3616-5p	0	0	0	0	0	0	0	0	0	0	0	0	0	0	0	0	0	0	0	0	0	0	0	0	0	0	0	0	0	0	0	0	0	0	0	0	0	0	0	0	0	0	0	0	0	0	0	0	0
hsa-miR-3617-3p	0	0	0	0	0	0	0	0	0	0	0	0	0	0	0	0	0	0	0	0	0	0	0	0	0	0	0	0	0	0	0	0	0	0	0	0	0	0	0	0	0	0	0	0	0	15.123	0	0	0
hsa-miR-3617-5p	0	0	0	0	0	0	0	0	0	0	0	0	0	0	0	0	0	0	0	0	3.5339	0	0	0	0	0	0	0	0	3.2678	0	0	0	0	0	4.7853	4.4631	0	90.3261	422.491	255.034	115.49	168.815	62.9373	109.318	128.545	98.4388	0	0
hsa-miR-3618	0	0	0	0	0	0	0	0	0	0	0	0	0	0	0	0	0	0	0	0	0	0	0	0	0	0	0	0	0	0	0	0	0	0	0	0	0	0	0	0	0	0	0	0	0	0	0	0	0
hsa-miR-3619-3p	0	0	0	0	0	0	0	0	0	0	0	0	0	0	0	0	0	0	0	0	0	0	0	0	0	0	0	0	0	0	0	0	0	0	0	0	0	0	0	0	0	0	0	0	0	0	0	0	0
hsa-miR-3619-5p	0	3.1478	0	0	0	0	0	0	0	0	0	3.5205	3.1529	0	0	0	0	0	0	1.3204	0	0	0	0	0	0	0	0	0	0	0	0	0	0	0	0	0	0	0	0	0	0	0	0	0	0	0	0	0
hsa-miR-362-3p	0	0	0	5.5831	0	0	0	0	0	0	20.5189	11.9696	13.312	7.2226	6.2611	16.7429	0	7.5618	23.1342	19.8063	0	0	14.9422	0	0	0	9.0237	0	0	7.3525	0	0	1.0451	0	0	0	2.9754	0	0	70.4151	23.1849	28.8725	31.6527	0	0	0	44.2974	0	0
hsa-miR-362-5p	177.606	201.46	79.0883	256.026	295.818	186.957	57.9574	207.023	43.5831	68.6676	31.338	50.3427	53.9488	66.8092	69.655	54.5964	119.107	117.208	56.5212	61.2673	87.1686	95.278	84.6727	52.0177	26.3766	85.3234	67.6781	62.7694	90.3712	125.81	53.8315	86.7908	84.7866	83.7886	27.5642	25.5218	40.1683	26.1343	237.106	228.849	347.774	115.49	263.773	188.812	158.687	226.845	216.565	187.144	69.0858
hsa-miR-3620-3p	0	0	0	11.1662	0	0	19.3191	0	0	0	0	7.393	0	0	0	0	0	0	0	0	0	0	0	0	0	0	0	0	0	0	0	0	0	0	0	0	0	0	0	0	0	0	0	0	0	0	0	0	0
hsa-miR-3620-5p	0	0	0	0	0	0	0	0	0	0	2.2384	1.7602	1.051	2.4075	0	0	1.5173	2.2685	1.0516	0.7923	0	0	0	0	0	0	0	0	0	0	0	2.5831	0.6532	2.793	0	0	0	0	203.234	0	312.996	153.987	0	0	123.423	0	0	0	0
hsa-miR-3621	0	0	0	0	0	0	0	0	0	0	0	0	0	0	0	0	0	0	0	0	0	0	0	0	0	0	0	0	0	0	0	0	0	0	0	0	0	0	0	0	0	0	0	0	0	0	0	0	0
hsa-miR-3622a-3p	0	0	0	0	0	0	0	0	0	0	0	0	0	0	0	0	0	0	0	0	0	0	0	0	0	0	0	0	0	0	0	0	0	0	0	0	0	0	0	0	0	0	0	0	0	0	0	0	0
hsa-miR-3622a-5p	0	0	0	0	0	0	0	0	0	0	0	0	0	0	0	0	0	0	0	0	0	0	0	0	0	0	0	0	0	0	0	0	0	0	0	0	0	0	0	0	0	0	0	0	0	0	0	0	0
hsa-miR-3622b-3p	0	0	0	0	0	0	0	0	0	0	0	0	0	0	0	0	0	0	0	0	0	0	0	0	0	0	0	0	0	0	0	0	0.6532	0	0	0	0	0	0	0	0	0	0	0	0	0	0	0	0
hsa-miR-3622b-5p	0	0	0	0	0	0	0	0	0	0	0	0	0	0	0	0	0	0	0	0	0	0	0	0	0	0	0	0	0	0	0	0	0	0	0	0	0	0	0	0	0	0	0	0	0	0	0	0	0
hsa-miR-363-3p	86.8073	96.533	36.9079	103.686	36.4414	100.088	61.1772	65.1739	36.3193	27.4671	159.675	140.819	141.878	172.139	154.18	136.855	150.97	138.381	161.151	171.654	718.552	681.707	921.439	514.397	425.793	875.819	1019.68	847.386	1000.96	702.575	1.867	3.0997	3.1354	1.9551	0	0	0	0	2438.8	1971.62	1762.05	3493.58	2379.23	5916.1	2256.88	2200.39	2480.66	1777.87	637.892
hsa-miR-363-5p	0	0	0	0	0	0	0	0	0	0	0	0	0	0	0	0	0	0	0	0	0	4.0258	0	0	0	0	0	4.9555	0	0	0	0	0	0	0	0	0	0	0	0	0	0	0	0	0	0	0	13.3675	0
hsa-miR-3646	0	0	0	0	0	0	0	0	0	0	0	0	0	0	0	0	0	0	0	0	0	0	0	0	0	0	0	0	0	0	0	0	0	0	0	0	0	0	0	0	0	0	0	0	0	0	0	0	0
hsa-miR-3648-3p	0	0	0	0	0	0	0	0	0	0	0	0	0	0	0	0	0	0	0	0	0	0	0	0	0	0	0	0	0	0	0	0	2.0903	0	0	0	0	0	0	0	0	0	0	0	0	0	0	0	0
hsa-miR-3648-5p	1.9956	0	0	0	0	2.8327	0	0	0	0	0	0	0	0	0	0	0	0	0	0	0	0	0	0	0	0	0	0	0	0	0	0	0	0	0	0	0	0	0	0	0	0	0	0	0	0	0	0	0
hsa-miR-3649	0	0	0	0	0	0	0	0	0	0	0	0	0	0	0	0	0	0	0	0	0	0	0	0	0	0	0	0	0	0	0	0	0	0	0	0	0	0	0	0	0	0	0	0	0	0	0	0	0
hsa-miR-3650	0	0	0	0	0	0	0	0	0	0	0	0	0	0	0	0	0	0	0	0	0	0	0	0	0	0	0	0	0	0	0	0	0	0	0	0	0	0	0	0	0	0	0	0	0	0	0	0	0
hsa-miR-3651	0	0	23.7265	0	4.2872	1.8884	0	5.7506	18.1596	0	2.2384	1.0561	1.4013	0	0	10.1913	2.2759	0	0	0	0	0	0	0	0	0	0	0	0	0	0	0	0	0	0	0	0	2.0103	0	0	0	0	0	0	0	0	0	0	0
hsa-miR-3652-3p	0	0	0	0	0	0	0	0	0	0	0	0	0	0	0	0	0	0	0	0	0	0	0	0	0	0	0	0	0	0	0	0	0	0	0	0	0	0	0	0	0	0	0	0	0	0	0	0	0
hsa-miR-3652-5p	0	0	0	0	0	0	0	0	0	0	0	0	0	0	0	0	0	0	0	0	0	0	0	0	0	0	0	0	0	0	0	0	0	0	0	0	0	0	0	0	0	0	0	0	0	0	0	0	0
hsa-miR-3654	0	0	0	0	0	0	0	0	0	0	0	0	0	0	0	0	0	0	0	0	0	0	0	0	0	0	0	0	0	0	0	0	0	0	0	0	0	0	0	0	0	0	0	0	0	0	0	0	0
hsa-miR-3655	0	0	0	0	0	0	0	0	0	0	0	0	0	0	0	0	0	0	0	0	0	0	0	0	0	0	0	0	0	0	0	0	0	0	0	0	0	0	0	0	0	0	0	0	0	0	0	0	0
hsa-miR-3657	0	0	0	0	0	0	0	0	0	0	0	0	0	0	0	0	0	0	0	0	0	0	0	0	0	0	0	0	0	0	0	0	0	0	0	0	0	0	0	0	0	0	0	0	0	0	0	0	0
hsa-miR-3658	0	0	0	0	0	0	0	0	0	0	0	0	0	0	0	0	0	0	0	0	0	0	0	0	0	0	0	0	0	0	0	0	0	0	0	0	0	0	0	0	0	0	0	0	0	0	0	0	0
hsa-miR-3659-3p	0	0	0	0	0	0	0	0	0	0	0	0	0	0	0	0	0	0	0	0	0	0	0	0	0	0	0	0	0	0	0	0	0	0	0	0	0	0	0	0	0	0	0	0	0	22.6845	0	0	0
hsa-miR-3659-5p	0	0	0	0	0	0	0	0	0	0	0	0	0	0	0	0	0	0	0	0	0	0	0	0	0	0	0	0	0	0	0	0	0	0	0	0	0	0	0	0	0	0	0	0	0	0	0	0	0
hsa-miR-365a-3p/365b-3p	38.9136	44.0694	158.177	43.0698	117.898	63.2631	154.553	157.184	134.381	48.0673	67.899	163.35	167.101	119.173	125.614	114.288	173.729	161.067	85.1761	75.5278	4.7118	0	79.692	9.6329	0	0	56.3984	24.7774	30.4512	30.2271	13.6912	21.6977	19.4656	25.6952	31.0097	49.4486	60.9963	81.4185	45.163	52.8113	69.5547	48.1209	79.1319	241.26	88.1595	83.1764	29.5316	0	28.4019
hsa-miR-365a-5p	0	0	7.9088	0	19.2925	0	0	3.8338	21.7916	0	0	0	0	0	0	0	0	0	0	0	0	0	0	0	0	0	0	0	4.9115	17.9728	12.7578	22.7309	14.3706	18.4335	0	0	0	2.0103	0	0	0	0	0	0	0	0	0	0	0
hsa-miR-365b-5p	2.9934	0	13.1814	5.5831	6.4308	0	22.539	17.2519	21.7916	27.4671	14.9229	35.5567	32.5795	26.4829	18.0007	18.9268	21.242	21.9293	13.1445	12.676	0	0	0	0	0	0	0	0	0	0	24.8932	36.1628	16.4609	20.3886	0	3.1902	0	0	0	0	0	0	0	13.9861	0	0	0	0	0
hsa-miR-3660	0	0	0	0	0	0	0	0	0	0	0	0	0	0	0	0	0	0	0	0	0	0	0	0	0	0	0	0	0	0	0	0	0	0	0	0	0	0	0	0	0	0	0	10.4895	70.5276	0	0	33.4187	0
hsa-miR-3661	4.9889	0	0	8.7735	0	0	0	0	0	0	21.2651	3.1684	1.4013	4.8151	11.3483	8.0075	0	0	11.0413	10.5633	0	0	0	0	0	0	0	0	0	0	2.1782	0	0	0	0	0	0	0	0	0	0	0	0	0	0	0	0	0	0
hsa-miR-3662	0	0	0	0	0	0	0	0	0	0	0	0	0	0	0	0	0	0	0	0	0	0	0	0	0	0	0	0	0	0	0	0	0	0	0	0	0	0	0	0	0	0	0	0	0	0	0	0	0
hsa-miR-3663-3p	0	0	0	0	0	0	0	0	0	0	0	0	0	0	0	0	0	0	0	0	0	0	0	0	0	0	0	0	0	0	0	0	0	0	0	0	0	0	56.4538	0	0	0	79.1319	10.4895	59.9484	0	0	0	0
hsa-miR-3663-5p	0	0	0	0	0	0	0	0	0	0	0	0	0	0	0	0	0	0	0	0	0	0	0	0	0	0	0	0	0	0	0	0	0	0	0	0	0	0	0	35.2075	81.1472	115.49	79.1319	0	56.4221	45.369	34.4536	53.4699	0
hsa-miR-3664-3p	0	0	0	0	0	0	0	0	0	0	0	0	0	0	0	0	0	0	0	0	0	0	0	0	0	0	0	0	0	0	0	0	0	0	0	0	0	3.0155	0	0	0	0	15.8264	0	0	45.369	0	0	0
hsa-miR-3664-5p	0	0	0	0	0	0	0	0	0	0	0	0	0	0	0	0	0	0	0	0	0	0	0	0	0	0	0	0	0	0	0	0	0	0	0	0	0	0	0	0	0	0	0	0	0	0	0	0	0
hsa-miR-3665	0	0	0	0	0	0	0	0	0	0	0	0	0	0	0	0	0	0	0	0	0	0	0	0	0	0	0	0	0	0	0	0	0	0	0	0	0	0	0	0	0	0	0	0	0	0	0	0	0
hsa-miR-3666	0	0	0	0	0	0	0	0	0	0	0	0	0	0	0	0	0	0	0	0	0	0	0	0	0	0	0	0	0	0	0	0	0	0	0	0	0	0	0	0	0	0	0	0	0	0	0	0	0
hsa-miR-3667-3p	0	0	5.2726	0	0	0	0	0	0	0	0	0	0	0	0	0	0	0	0	0	0	0	0	0	0	0	0	0	12.7698	21.2406	0	0	0	0	0	0	0	0	0	0	0	0	0	0	0	0	0	0	6.141
hsa-miR-3667-5p	0	0	0	0	0	0	0	0	0	0	0	0	0	0	0	0	0	0	0.7887	0	0	0	0	0	0	0	0	0	0	4.0847	0	0	0	0	0	0	0	0	0	0	0	0	0	0	0	0	0	0	0
hsa-miR-3668-3p	0	0	0	0	0	0	0	0	0	0	0	0	0	0	0	0	0	0	0	0	0	0	0	0	0	0	0	0	0	0	0	0	0	0	0	0	0	0	0	0	0	0	0	0	0	0	0	0	0
hsa-miR-3668-5p	0	0	0	0	0	0	0	0	0	0	0	0	0	0	0	0	0	0	0	0	0	0	0	0	0	0	0	0	0	0	0	0	0	0	0	0	0	0	0	0	0	0	0	0	0	0	0	0	0
hsa-miR-367-3p	0	0	0	0	0	0	0	0	0	0	0	0	0	0	0	0	0	0	0	0	0	0	0	0	0	0	0	0	0	0	0	0	0	0	0	0	0	0	0	0	0	0	0	0	0	0	0	0	0
hsa-miR-367-5p	0	0	0	0	0	0	0	0	0	0	0	0	0	0	0	0	0	0	0	0	0	0	0	0	0	0	0	0	0	0	0	0	0	0	0	0	0	0	0	0	0	0	0	0	0	0	0	0	0
hsa-miR-3670	0	0	0	0	0	0	0	0	0	0	0	0	0	0	0	0	0	0	0	0	0	0	0	0	0	0	0	0	0	0	0	0	0	0	0	0	0	0	0	0	0	0	0	0	0	0	0	0	0
hsa-miR-3671	0	0	0	0	0	0	0	0	0	0	0	0	0	0	0	0	0	0	0	0	0	0	0	0	0	0	0	0	0	0	0	0	0	0	0	0	0	0	0	0	0	0	0	0	0	0	0	0	0
hsa-miR-3672-3p	0	0	0	0	0	0	0	0	0	0	0	0	0	0	0	0	0	0	0	0	0	0	0	0	0	0	0	0	0	0	0	0	0	0	0	0	0	0	0	0	0	0	0	0	0	0	0	0	0
hsa-miR-3672-5p	0	0	0	0	0	0	0	0	0	0	0	0	0	0	0	0	0	0	0	0	0	0	0	0	0	0	0	0	0	0	0	0	0	0	0	0	0	0	0	0	0	0	0	0	0	0	0	0	0
hsa-miR-3674	0	0	0	0	0	0	0	0	0	0	0	0	0	0	0	0	0	0	0	0	0	0	0	0	0	0	0	0	0	0	0	0	0	0	0	0	0	0	0	0	0	0	0	0	0	0	0	0	0
hsa-miR-3675-3p	0	0	0	0	0	0	0	0	0	0	0	0	0	0	0	0	0	0	0	0	0	0	0	0	0	0	0	0	0	0	0	0	0	0	0	0	0	0	0	0	0	0	0	0	0	0	0	0	0
hsa-miR-3675-5p	0	0	0	0	0	0	0	0	0	0	0	0	0	0	0	0	0	0	0	0	0	0	0	0	0	0	0	0	4.9115	0	0	0	0	0	0	0	0	0	0	0	0	0	0	0	0	0	0	0	0
hsa-miR-3677-3p	2.9934	6.2956	0	1.5952	0	0	0	0	0	0	0	2.8164	3.1529	0	3.1306	2.9118	5.3105	6.0495	4.9949	5.0176	0	0	0	0	0	0	0	0	0	0	0	0	0	0	5.1683	6.3805	0	0	0	0	0	0	0	0	0	0	0	0	0
hsa-miR-3677-5p	0	0	0	0	0	0	0	0	0	0	0	0	0	0	0	0	0	0	0	0	0	0	0	0	0	0	0	0	0	0	0	0	0	0	0	0	0	0	0	0	0	0	0	0	0	0	0	0	0
hsa-miR-3678-3p	0	0	0	0	0	0	0	0	0	0	0	0	0	0	0	0	0	0	0	0	0	0	0	0	0	0	0	0	0	0	0	0	0	0	0	0	0	0	0	0	0	0	0	0	0	0	0	0	0
hsa-miR-3678-5p	0	0	0	0	0	0	0	0	0	0	0	0	0	0	0	0	0	0	0	0	0	0	0	0	0	0	0	0	0	0	0	0	0	0	0	0	0	0	0	0	0	0	0	0	0	0	0	0	0
hsa-miR-3679-3p	0	0	0	2.3928	0	0	0	0	0	0	0	1.7602	2.4522	0	0	0	3.0346	1.5124	0	1.0563	0	0	0	0	0	0	0	0	0	0	0	0	0	0	0	0	0	0	0	0	0	0	0	0	0	0	0	0	0
hsa-miR-3679-5p	0	5.2464	0	0	12.8617	0	0	0	0	0	7.0884	7.393	8.4076	11.4358	8.2177	0	14.4142	20.4169	6.0465	0	0	0	0	0	0	0	6.7678	0	0	0	0	0	0	2.2344	0	0	0	0	0	0	0	0	0	0	0	0	0	0	0
hsa-miR-3680-3p	0	0	0	0	0	0	0	0	0	0	0	0	0	0	0	0	0	0	0	0	0	0	0	0	0	0	0	0	0	0	0	0	0	0	0	0	0	0	0	0	0	0	0	0	0	0	0	0	0
hsa-miR-3680-5p	0	0	0	0	0	0	0	0	0	0	0	0	0.7006	0	0	0	0	0	0	0	0	0	0	0	0	0	0	0	0	0	0	0	0	1.3965	0	0	0	0	0	0	0	0	0	0	0	0	0	0	0
hsa-miR-3681-3p	0	0	0	0	0	0	0	0	0	0	0	0	0	0	0	0	0	0	0	0	0	0	0	0	0	0	0	0	0	0	0	0	0	0	0	0	0	0	0	0	0	0	0	0	0	0	0	0	0
hsa-miR-3681-5p	0	0	0	0	0	0	0	0	0	0	0	0	0	0	0	0	0	0	0	0	0	0	0	0	0	0	0	0	0	0	0	0	0	0	0	0	0	0	0	0	0	0	0	0	0	45.369	0	0	0
hsa-miR-3682-3p	0	0	0	0	0	0	0	0	0	0	0	0	0	0	0	0	0	0	0	0	0	0	0	0	0	0	0	0	0	0	0	0	0	0	0	0	0	0	0	0	0	0	0	0	0	0	0	0	0
hsa-miR-3682-5p	0	0	0	0	0	0	0	0	0	0	0	0	0	0	0	0	0	0	0	0	0	0	0	0	0	0	0	0	0	0	0	0	0	0	0	0	0	0	0	0	0	0	0	0	0	0	0	0	0
hsa-miR-3683-3p	0	0	0	0	0	0	0	0	0	0	0	0	0	0	0	0	0	0	0	0	0	0	0	0	0	0	0	0	0	0	0	0	0	0	0	0	0	0	0	0	0	0	0	0	0	0	0	0	0
hsa-miR-3683-5p	0	0	0	0	0	0	0	0	0	0	0	0	0	0	0	0	0	0	0	0	0	0	0	0	0	0	0	0	0	0	0	0	0	0	0	0	0	0	0	0	0	0	0	0	0	0	0	0	0
hsa-miR-3684	0	0	0	0	0	0	0	0	0	0	0	0	1.7516	1.8057	3.1306	5.0957	0	0	1.0516	0	0	0	0	0	0	0	0	0	0	0	0	0	0	0	5.1683	0	0	0	0	0	0	0	0	0	0	0	0	0	0
hsa-miR-3685	0	0	0	0	0	0	0	0	0	0	0	0	0	1.2038	0	0	0	0	0.5258	0	0	0	0	0	0	0	0	0	0	0	0	0	0	0	0	0	0	0	0	0	0	0	0	0	0	0	0	0	0
hsa-miR-3686	0	0	0	0	0	0	0	0	0	0	0	0	0	0	0	0	0	0	0	0	0	0	0	0	0	0	0	0	0	0	0	0	0	0	0	0	0	0	0	0	0	0	0	0	0	0	0	0	0
hsa-miR-3688-3p	0	0	0	0	0	0	0	0	0	0	1.8654	1.4082	0.7006	0	3.9132	8.0075	0	0	3.1547	1.8486	10.6016	9.3936	0	5.7797	0	0	0	0	3.9292	7.3525	0	0	1.3064	0	0	0	0	2.0103	0	0	0	0	0	0	0	0	0	0	3.8381
hsa-miR-3688-5p	0	0	0	0	0	0	0	0	0	0	0	0	0	0	0	0	0	0	0	0	0	0	0	0	0	0	0	0	0	0	0	0	0	0	0	0	0	0	0	0	0	0	0	0	0	0	0	0	0
hsa-miR-3689a-3p	0	0	0	0	0	0	0	0	0	0	0	0	0	0	0	0	0	0	0	0	0	0	0	0	0	0	0	0	0	0	0	0	0	0	0	0	0	0	0	0	0	0	0	0	0	0	0	0	0
hsa-miR-3689a-5p/3689b-5p/3689e	0	0	0	0	0	0	0	0	0	0	0	0	0	0	0	0	0	0	0	0	0	0	0	0	0	0	0	0	0	0	0	0	0	0	0	0	0	0	0	0	0	0	0	0	0	0	0	0	0
hsa-miR-3689b-3p/3689c	0	0	0	0	0	0	0	0	0	0	0	0	0	0	0	0	0	0	0	0	0	0	0	0	0	0	0	0	0	0	0	0	0	0	0	0	0	0	0	0	0	0	0	0	0	0	0	0	0
hsa-miR-3689d	0	0	0	0	0	0	0	0	0	0	0	0	0	0	0	0	0	0	0	0	0	0	0	0	0	0	0	0	0	0	0	0	0	0	0	0	0	0	0	0	0	0	0	0	0	0	0	0	0
hsa-miR-3689f	0	0	0	0	0	0	0	0	0	0	0	0	0	0	0	0	0	0	0	0	0	0	0	0	0	0	0	0	0	0	0	0	0	0	0	0	0	0	0	0	0	0	0	0	0	0	0	0	0
hsa-miR-369-3p	3.9911	0	0	2.3928	0	1.8884	0	0	0	0	0	0	0	1.8057	0	0	0	0	0	0	391.08	232.156	64.7497	414.215	120.579	358.86	169.195	277.507	393.901	136.43	60.0548	70.7758	91.5799	76.2476	0	0	0	0	112.908	70.4151	139.109	48.1209	84.4073	20.9791	35.2638	68.0534	83.6729	46.7861	173.482
hsa-miR-369-5p	0	0	0	0	0	0	0	0	0	0	0	0	0	1.2038	0	0	0	0	0	0	4.7118	0	0	0	0	0	0	9.911	15.7167	4.0847	94.9052	53.211	85.8317	58.0934	0	0	0	0	0	0	0	0	0	0	0	0	14.7658	0	9.9791
hsa-miR-3690	100.776	0	97.5422	87.7347	883.167	942.336	128.794	174.436	0	123.602	23.1304	41.1895	42.038	18.6584	19.9573	19.6547	39.4494	33.272	26.8147	29.0492	4.7118	5.3678	0	0	0	0	0	8.2591	3.9292	0	0	0	0	0	0	0	0	0	0	0	0	0	0	0	0	0	0	0	0
hsa-miR-3691-3p	0	0	0	0	0	0	0	0	0	0	0	0	0	0	0	0	0	0	0	0	0	0	0	0	0	0	0	0	0	0	0	0	0	0	0	0	0	0	0	0	0	0	0	0	0	0	0	0	0
hsa-miR-3691-5p	4.9889	2.0985	15.8177	0	17.1489	7.5538	0	11.5013	0	0	5.223	4.2246	4.9044	2.4075	7.0438	8.7354	3.7932	4.5371	1.5773	3.6972	0	0	0	0	0	0	0	0	0	0	0	0	0	0	0	0	4.4631	0	0	0	0	0	0	0	0	0	0	0	0
hsa-miR-3692-3p	0	0	0	0	0	0	0	0	0	0	0	0	0	0	0	0	0	0	0	0	0	0	0	0	0	0	0	0	0	0	0	0	0	0	0	0	0	0	0	0	0	0	0	0	0	0	0	0	0
hsa-miR-3692-5p	0	0	0	0	0	0	0	0	0	0	0	0	0	0	0	0	0	0	0	0	0	0	0	0	0	0	0	0	0	0	0	0	0	0	0	0	0	0	0	0	0	0	0	0	0	0	0	0	0
hsa-miR-370-3p	0	0	0	0	0	0	0	0	0	0	0	0	0	0	0	0	0	0	0	0	907.024	397.215	79.692	458.526	776.225	414.069	108.285	740.018	745.563	499.972	2553.42	2834.65	2801.35	1941.94	0	0	0	0	0	0	69.5547	0	42.2037	20.9791	45.8429	0	0	0	452.896
hsa-miR-370-5p	0	0	0	0	0	0	0	0	0	0	0	0	0	0	0	0	0	0	0	0	4.7118	0	0	0	0	15.0571	0	3.3037	0	0	13.6912	8.2658	4.4418	4.1894	0	0	0	0	0	0	0	0	0	0	0	0	0	0	3.0705
hsa-miR-3713	0	0	0	0	0	0	0	0	0	0	0	0	0	0	0	0	0	0	0	0	0	0	0	0	0	0	0	0	0	0	0	0	0	0	0	0	0	0	0	0	0	0	0	0	0	0	0	0	0
hsa-miR-3714-3p	0	0	0	0	0	0	0	0	0	0	0	0	0	0	0	0	0	0	0	0	0	0	0	0	0	0	0	0	0	0	0	0	0	0	0	0	0	0	0	0	0	0	0	0	0	0	0	0	0
hsa-miR-3714-5p	0	0	0	0	0	0	0	0	0	0	0	0	0	0	0	0	0	0	0	0	0	0	0	0	0	0	0	0	0	0	0	0	0	0	0	0	0	0	0	0	0	0	0	0	0	0	0	0	0
hsa-miR-371a-3p	0	0	0	0	0	0	0	0	0	0	0	0	0	0	0	0	0	0	0	0	0	0	0	0	0	0	0	0	0	0	0	0	0	0	0	0	0	0	0	0	46.3698	0	58.03	0	0	30.246	49.2194	0	0
hsa-miR-371a-5p	0	0	0	0	0	0	0	0	0	0	0	0	0	0	0	0	0	0	0	0	0	0	0	0	0	0	0	0	0	0	0	0	0	0	0	0	0	0	67.7446	140.83	0	0	73.8564	0	24.6847	30.246	54.1413	46.7861	0
hsa-miR-371b-3p	3.9911	0	0	2.3928	0	0	0	3.8338	0	0	0.7461	1.0561	1.4013	0	1.174	2.9118	0	0	1.5773	1.0563	0	0	0	0	0	0	0	0	0	0	0	0	0	0	0	0	0	0	0	0	0	0	0	0	0	0	0	0	0
hsa-miR-371b-5p	21.9513	25.1825	44.8167	19.9397	47.1594	31.1594	54.7375	49.8389	36.3193	41.2006	10.446	10.9135	13.312	23.4735	27.3924	0	31.1043	27.9787	20.5054	21.9189	2.3559	0	0	0	0	0	0	0	0	0	0	0	0	0	0	0	0	0	0	0	57.9623	0	31.6527	0	0	0	34.4536	33.4187	0
hsa-miR-372-3p	0	0	0	0	0	0	0	0	0	0	0	0	0	0	0	0	0	0	0	0	0	0	0	0	0	0	0	0	0	0	0	0	0	0	0	0	0	0	270.978	369.679	220.257	327.222	242.671	55.9443	268.005	310.021	251.019	253.982	0
hsa-miR-372-5p	0	0	0	0	0	0	0	0	0	0	0	0	0	0	0	0	0	0	0	0	0	0	0	0	0	0	0	0	0	0	0	0	0	0	0	0	0	0	135.489	211.245	104.332	134.738	68.581	6.993	45.8429	45.369	137.814	46.7861	0
hsa-miR-373-3p	0	0	0	0	4.2872	0	0	0	0	0	0	0	0	0	0	0	0	0	0	0	0	0	0	0	0	0	0	0	0	0	0	0	0	0	0	0	0	0	191.943	123.226	0	0	84.4073	0	38.7902	0	0	46.7861	0
hsa-miR-373-5p	0	0	0	0	0	0	0	0	0	0	0	0	0	0	0	0	0	0	0	0	0	0	0	0	0	0	0	0	0	0	0	0	0	0	0	0	0	0	0	0	0	28.8725	52.7546	0	0	22.6845	0	0	0
hsa-miR-374a-3p	64.856	92.3359	26.3628	92.5202	30.0105	86.8687	28.9787	30.6701	0	41.2006	276.446	612.562	598.341	127.6	111.526	90.266	85.7265	83.9361	591.501	613.73	1068.4	1058.79	1145.57	947.878	595.357	1056.5	1640.07	958.058	876.208	1762.16	116.687	78.0084	120.452	123.448	155.048	108.468	63.9717	143.739	56.4538	0	115.925	76.9934	58.03	52.4477	84.6331	113.422	83.6729	147.042	829.029
hsa-miR-374a-5p	42.9048	69.2519	18.4539	49.4505	12.8617	65.1515	0	23.0026	14.5277	20.6003	257.419	355.92	375.54	103.524	104.483	77.8909	67.5191	85.4485	296.802	304.752	839.881	1154.07	1299.98	1011.46	199.708	2070.35	1834.08	972.925	829.058	1374.11	80.2805	42.3622	67.6725	80.4371	68.9104	74.9704	90.7506	115.594	3161.41	3925.64	3396.59	3050.86	2869.85	5947.57	3096.16	3228.76	3440.43	2499.72	1045.5
hsa-miR-374b-3p	16.9623	10.4927	7.9088	13.559	0	15.1076	0	0	0	0	20.5189	26.0515	26.2738	18.6584	18.392	16.7429	12.8969	10.5865	29.9694	34.3308	93.0583	77.8327	54.7882	134.861	30.1447	97.8709	45.1187	71.0285	79.566	58.0033	5.2898	3.0997	4.7031	4.4687	6.891	7.9756	7.4386	7.0362	0	0	23.1849	28.8725	47.4791	31.4686	35.2638	0	0	46.7861	86.7411
hsa-miR-374b-5p	92.794	118.568	50.0892	125.221	152.196	109.53	48.2978	138.015	32.6873	96.1347	105.952	107.726	126.815	139.035	114.266	80.0747	130.486	125.526	134.599	137.059	2858.89	3695.71	2515.28	2990.05	595.357	4271.19	3760.65	2487.65	2301.52	2258.04	469.236	304.801	419.099	402.465	29.2869	63.8046	58.0209	41.2118	971.005	1425.91	962.174	1135.65	1366.34	2059.45	1142.55	1232.52	1181.27	802.048	2292.11
hsa-miR-374c-3p	0	0	0	0	0	0	0	0	0	0	0	0	0	0	0	0	0	0	0	0	0	0	0	0	0	0	0	0	0	0	0	0	0	0	0	0	0	0	0	0	0	0	0	0	0	0	0	0	0
hsa-miR-374c-5p	0	0	0	0	0	0	0	0	0	0	0	0	0	0	0	0	0	0	0	0	4.7118	0	0	0	0	0	0	0	0	4.0847	0	0	0.9145	1.1172	0	0	0	0	0	0	0	0	0	0	0	0	0	0	9.2114
hsa-miR-375-3p	17.9601	3.1478	5.2726	11.1662	21.4361	10.3865	9.6596	24.9194	18.1596	27.4671	0	0	0	5.417	5.0872	0	0	0	2.1031	3.4331	0	0	0	0	0	0	0	0	0	0	0	0	0	0	658.094	173.868	165.136	60.31	1569.42	1337.89	996.951	2377.17	1492.95	4286.73	1756.14	1345.95	1358.45	1169.65	0
hsa-miR-375-5p	0	0	0	0	0	0	0	0	0	0	0	0	0	0	0	0	0	0	0	0	0	0	0	0	0	0	0	0	0	0	0	0	0	0	0	0	0	0	0	0	0	0	0	13.9861	0	0	0	0	0
hsa-miR-376a-2-5p	0	0	0	0	0	0	0	0	0	0	0	0	0	0	0	0	0	0	0	0	0	0	0	0	0	0	0	0	0	0	0	1.5498	0	0	0	0	0	0	0	0	0	0	0	0	0	0	0	0	0
hsa-miR-376a-3p/376b-3p	0	0	0	0	0	0	0	0	0	0	0	0	0	0	0	0	0	0	0	0	24.737	26.8389	0	17.3392	0	20.0761	36.095	9.911	15.7167	17.1559	53.5203	70.7758	82.1737	79.3199	0	0	0	0	45.163	0	0	0	58.03	6.993	38.7902	52.9305	24.6097	0	19.9581
hsa-miR-376a-5p	0	0	0	0	0	0	0	0	0	0	0	0	0	0	0	0	0	0	0	0	0	0	0	0	0	0	0	0	4.9115	6.5356	4.0451	3.0997	3.9193	1.9551	0	0	0	0	0	0	0	0	0	0	0	0	0	0	0
hsa-miR-376b-5p/376c-5p	0	0	0	0	0	0	0	0	0	0	0	0	0	0	0	0	0	0	0	0	0	0	0	0	0	0	0	0	0	5.7186	2.8005	3.0997	3.266	2.5137	0	0	0	0	0	0	0	0	0	0	0	0	0	0	0
hsa-miR-376c-3p	0	0	0	0	0	0	0	0	0	0	0	0	0	0	0	0	0	0	0	0	35.3386	26.8389	9.9615	34.6785	11.3042	37.6427	87.9815	19.8219	26.522	42.4813	61.2994	88.8572	95.2379	87.6987	0	0	2.9754	0	0	0	92.7396	0	31.6527	17.4826	38.7902	68.0534	14.7658	40.1024	23.0286
hsa-miR-377-3p	0	0	0	0	0	0	0	0	0	0	0	0	0	0	0	0	0	0	0	0	0	4.0258	0	7.7063	0	15.0571	0	0	0	1.6339	96.1499	170.999	123.718	133.224	0	0	0	0	180.652	123.226	92.7396	28.8725	63.3055	55.9443	70.5276	60.492	68.9071	106.94	1.5352
hsa-miR-377-5p	0	0	0	0	0	0	0	0	0	0	0	0	0	0	0	0	0	0	0	0	3.5339	0	0	0	0	0	0	0	0	0	9.0238	30.4801	12.5416	12.8476	0	0	0	0	0	0	0	0	0	0	0	0	0	0	0
hsa-miR-378a-3p/378c/378d/378e	48872.5	53013.4	53737.8	47344	65665.2	52481	35370.1	46929.1	50567.3	41310.5	7864.72	17747.7	18063	18195	21234.6	18195.2	30391.2	30496	16314.6	16295.8	3496.17	2901.28	2450.53	2015.2	3756.78	1841.98	3313.97	4682.92	4319.16	3879.68	1359.48	1791.61	1562.74	1420.78	9630.23	5582.9	7819.43	6945.7	361.304	352.075	857.842	452.336	1798.93	1164.34	729.961	733.465	511.882	340.87	2692.81
hsa-miR-378a-5p	311.309	324.225	374.351	381.247	276.526	347.475	373.503	228.109	326.873	157.936	52.6031	98.5732	106.496	151.073	160.05	103.369	274.628	274.494	77.0265	82.394	25.915	40.2583	34.8652	30.8253	22.6085	22.5856	33.839	28.081	49.1148	23.6915	12.7578	11.3655	13.5868	11.1718	17.2276	23.9267	31.242	40.2067	56.4538	0	0	57.7451	31.6527	66.4338	17.6319	0	19.6878	0	13.8172
hsa-miR-378b	0	0	0	0	0	0	0	0	0	0	0	0	0	0	0	0	0	0	0	0	0	0	0	0	0	0	0	0	0	0	0	0	0	0	0	0	0	0	0	0	0	0	0	0	0	0	0	0	6.9086
hsa-miR-378f	0	0	0	0	0	0	0	0	0	0	0	0	1.051	0	0	0	0	0	0	0	0	0	0	0	0	0	0	0	0	0	0	0	0	0	0	0	0	0	0	0	0	0	0	0	0	0	0	0	0
hsa-miR-378g	0	0	0	0	0	0	0	0	0	0	4.1038	0	0	0	0	0	0	0	7.098	0	0	0	0	0	0	0	0	0	16.699	0	0	0	0	0	0	0	0	0	0	0	0	0	0	0	0	0	0	0	0
hsa-miR-378h	0	0	0	0	0	0	0	0	0	0	0	0	0	0	0	0	0	0	0	0	0	0	0	0	0	0	0	0	0	0	0	0	0	0	0	0	0	0	0	0	0	0	0	0	0	0	0	0	0
hsa-miR-378i	0	0	0	0	0	0	0	0	0	0	0	0	0	0	0	0	0	0	0	0	0	0	0	0	0	0	0	0	0	0	0	3.0997	0	0	0	0	0	0	169.361	0	81.1472	0	0	0	45.8429	0	93.5168	0	0
hsa-miR-378j	0	0	0	0	0	0	0	0	0	0	0	0	0	0	0	0	0	0	0	0	0	0	0	0	0	0	0	0	0	0	0	0	0	0	0	0	0	0	0	0	0	0	0	0	0	0	0	0	0
hsa-miR-379-3p	0	0	0	0	0	0	0	0	0	0	0	0	0	0	0	0	0	0	0	0	29.4488	20.1291	0	38.5316	0	32.6236	20.3034	26.4292	16.699	14.7051	16.8029	10.8489	16.5915	15.0819	0	0	0	0	0	0	0	0	0	0	0	0	0	0	19.1905
hsa-miR-379-5p	0	0	0	0	0	0	0	0	0	0	0	0	0	0	0	0	0	0	0	0	806.898	507.255	89.6535	510.544	746.08	456.731	428.628	611.175	648.315	495.07	1905.26	1908.36	2305.57	2081.31	0	0	0	0	0	0	0	163.611	94.9582	13.9861	49.3693	52.9305	88.5949	53.4699	551.919
hsa-miR-380-3p	0	0	0	0	0	0	0	0	0	0	0	0	0	0	0	0	0	0	0	0	4.7118	8.0517	0	0	0	0	11.2797	0	6.8761	0	0	0	0	0.5586	0	0	0	0	0	0	0	0	0	0	45.8429	0	0	0	7.6762
hsa-miR-380-5p	0	0	0	0	0	0	0	0	0	0	0	0	0	0	0	0	0	0	0	0	10.6016	8.0517	0	0	0	0	0	0	0	0	1.2447	3.0997	1.6983	2.2344	0	0	0	0	0	0	0	0	0	0	0	0	0	0	0
hsa-miR-381-3p	0	3.1478	0	0	0	0	0	0	0	0	0.7461	1.4082	0.7006	10.232	13.3049	5.0957	3.0346	5.2933	1.8402	2.1127	1752.79	1085.63	353.633	1379.43	2144.04	1410.35	1024.19	1083.6	1068.74	1211.53	2294.84	2217.81	2851	2063.71	0	11.1658	31.242	2.0103	677.446	651.34	405.736	481.209	954.858	185.315	433.745	589.797	506.96	648.322	1148.36
hsa-miR-381-5p	0	0	0	0	0	0	0	0	0	0	0	0	0	0	0	0	0	0	0	0	0	0	0	0	0	0	0	0	0	0	0	0	0	0	0	0	0	0	0	0	0	0	0	0	0	0	0	0	0
hsa-miR-382-3p	0	0	0	0	0	0	0	0	0	0	0	0	0	0	0	0	0	0	0	0	202.608	203.975	39.846	196.511	180.868	145.552	81.2137	158.575	171.902	119.274	270.402	0	266.901	0	0	0	0	0	0	0	0	0	47.4791	45.4547	0	105.861	19.6878	26.7349	159.665
hsa-miR-382-5p	0	0	0	0	0	0	0	0	0	0	0	0	0	0	0	0	0	0	0	0	71.8552	53.6777	0	73.2101	75.3616	47.6807	40.6068	71.0285	85.4598	66.9897	243.331	238.158	250.179	203.606	0	3.1902	0	0	0	0	0	0	47.4791	17.4826	38.7902	83.1764	0	46.7861	52.1982
hsa-miR-383-3p	0	0	0	0	0	0	0	0	0	0	0	0	0	0	0	0	0	0	0	0	0	0	0	0	0	0	0	0	0	0	0	0	0	0	0	0	0	0	0	0	0	0	0	0	0	0	0	0	0
hsa-miR-383-5p	0	0	0	0	0	0	0	0	0	0	0	0	0	0	0	0	0	0	0	0	0	0	0	0	0	0	0	0	0	0	0	0	0	0	0	0	0	0	0	0	0	134.738	0	0	91.6859	68.0534	0	0	0
hsa-miR-384	0	0	0	0	0	0	0	0	0	0	0	0	0	0	0	0	0	0	0	0	0	0	0	0	0	0	0	0	0	0	0	0	0	0	0	0	0	0	0	0	0	0	0	0	0	0	0	0	0
hsa-miR-3907	0	0	0	0	0	0	0	0	0	0	0	0	0	0	0	0	0	0	0	0	0	0	0	0	0	0	0	0	0	0	0	0	0	0	0	0	0	0	0	0	0	0	0	0	0	0	0	0	0
hsa-miR-3908	0	0	0	0	0	0	0	0	0	0	0	0	0	0	0	0	0	0	0	0	0	0	0	0	0	0	0	0	0	0	0	0	0	0	0	0	0	0	0	0	0	0	0	0	0	0	0	0	0
hsa-miR-3909-3p	121.73	116.469	200.357	106.079	107.18	108.586	119.135	93.9271	148.909	27.4671	28.3534	203.131	192.324	248.578	267.272	159.422	245.8	251.808	116.46	122.799	10.6016	8.0517	29.8845	9.6329	0	25.0951	0	16.5183	11.7876	5.7186	2.1782	4.1329	3.5273	2.793	10.3366	31.9023	32.7297	29.1498	67.7446	0	0	0	47.4791	24.4756	67.0012	0	34.4536	0	13.8172
hsa-miR-3909-5p	0	0	18.4539	5.5831	0	2.8327	22.539	0	0	0	2.6115	3.5205	3.5032	0	0	0	0	0	3.1547	2.9049	0	0	0	0	0	0	0	0	0	0	0	0	0	0	0	0	0	0	0	0	0	0	0	0	0	0	0	0	0
hsa-miR-3910	0	0	0	0	0	0	0	0	0	0	0	0	0	0	0	0	0	0	0	0	0	0	0	0	0	0	0	0	0	0	0	0	0	0	0	0	0	0	0	0	23.1849	0	0	0	17.6319	37.8075	0	20.0512	0
hsa-miR-3911	0	0	0	0	0	0	0	0	0	0	0	0	0	0	0	0	0	0	0	0	0	0	0	0	0	0	0	0	0	0	0	0	0	0	0	0	0	0	0	0	0	0	42.2037	0	0	0	0	0	0
hsa-miR-3912-3p	0	3.1478	0	2.3928	0	1.8884	0	0	0	0	4.1038	4.9287	3.5032	3.6113	4.3045	0	2.2759	3.7809	6.5722	3.4331	4.7118	4.0258	0	0	0	0	9.0237	0	4.9115	0	3.4228	3.6163	2.8741	3.6308	5.1683	3.1902	0	8.0413	0	0	0	0	68.581	0	0	0	0	0	2.3029
hsa-miR-3912-5p	0	0	0	0	0	0	0	0	0	0	0	0	0	0	0	0	0	0	0	0	0	0	0	0	0	0	0	0	0	0	0	0	0	0	0	0	0	0	0	0	0	0	0	0	0	0	0	0	0
hsa-miR-3913-3p	0	0	0	0	0	0	0	0	0	0	0	0	0	0	0	0	0	0	0	0	0	0	0	0	0	0	0	0	0	0	0	0	0	0	0	0	0	0	0	0	0	0	0	0	0	0	0	0	0
hsa-miR-3913-5p	0	0	0	0	0	0	0	0	0	0	0	0	0	3.0094	11.3483	0	0	0	0	2.1127	14.1354	13.4194	0	0	0	0	0	0	9.823	15.522	4.6675	8.2658	5.487	5.3066	0	4.7853	0	2.0103	0	0	0	0	84.4073	0	84.6331	0	0	66.8373	4.6057
hsa-miR-3914	0	0	0	0	0	0	0	0	0	0	0	0	0	0	0	0	0	0	0	0	0	0	0	0	0	0	0	0	0	0	0	0	0	0	0	0	0	0	0	0	0	0	0	0	0	0	0	0	0
hsa-miR-3915	0	0	0	0	0	0	0	0	0	0	0	0	0	0	0	0	0	0	0	0	0	0	0	0	0	0	0	0	0	0	0	0	0	0	0	0	0	0	0	0	0	0	0	0	0	0	0	0	0
hsa-miR-3916	7.9823	12.5913	13.1814	3.1904	8.5744	5.6653	12.8794	19.1688	0	0	6.7153	4.2246	3.8535	3.0094	27.7837	26.9342	2.2759	2.2685	4.4691	1.5845	0	0	0	0	0	0	0	0	1.9646	0	0	0	1.6983	0	0	0	0	0	0	0	0	0	0	0	0	0	0	0	0
hsa-miR-3917	0	0	0	0	0	0	0	0	0	0	0	0	0	0	0	0	0	0	0	0	0	0	0	0	0	0	0	0	0	0	0	0	0	0	0	0	0	0	0	0	0	0	0	0	0	0	0	0	0
hsa-miR-3918-3p	0	0	0	0	0	0	0	0	0	0	0	0	0	0	0	0	0	0	0	0	0	0	0	0	0	0	0	0	0	0	0	0	0	0	0	0	0	0	0	0	0	0	0	0	0	0	0	0	0
hsa-miR-3918-5p	0	0	0	0	0	0	0	0	0	0	1.1192	0	0	0	0	0	0	0	0	0	0	0	0	0	0	0	0	0	0	0	0	0	0	0	0	0	0	0	0	0	0	0	0	0	0	0	0	0	0
hsa-miR-3919	0	0	0	0	0	0	0	0	0	0	0	0	0	0	0	0	0	0	0	0	0	0	0	0	0	0	0	0	0	0	0	0	0	0	0	0	0	0	0	0	0	0	0	0	0	0	0	0	0
hsa-miR-3920	0	0	0	0	0	0	0	0	0	0	0	0	0	0	0	0	0	0	0	0	7.0677	6.7097	0	0	0	0	11.2797	0	2.9469	6.5356	0	0	0	0	0	0	0	0	0	0	0	0	0	0	0	0	0	0	6.9086
hsa-miR-3921-3p	0	0	0	0	0	0	0	0	0	0	0	0	0	0	0	0	0	0	0	0	0	0	0	0	0	0	0	0	0	0	0	0	0	0	0	0	0	0	0	0	0	0	0	0	0	0	0	0	0
hsa-miR-3921-5p	0	0	0	0	0	0	0	0	0	0	0	0	0	0	0	0	0	0	0	0	0	0	0	0	0	0	0	0	0	0	0	0	0	0	0	0	0	0	0	0	0	0	0	0	0	0	0	0	0
hsa-miR-3922-3p	0	0	0	0	0	0	0	0	0	0	0	0	0	0	0	0	0	0	0	0	0	0	0	0	0	0	0	0	0	0	0	0	0	0	0	0	0	0	0	0	0	0	0	0	0	0	0	0	0
hsa-miR-3922-5p	0	0	0	0	0	0	0	0	0	0	0	0	0	0	0	0	0	0	0	0	0	0	0	0	0	0	0	0	0	0	0	0	0	0	0	0	0	0	0	0	0	0	0	0	0	0	0	0	0
hsa-miR-3923	0	0	0	0	0	0	0	0	0	0	0	0	0	0	0	0	0	0	0	0	0	0	0	0	0	0	0	0	0	0	0	0	0	0	0	0	0	0	0	0	0	0	0	0	0	0	0	0	0
hsa-miR-3924-3p	0	0	0	0	0	0	0	0	0	0	0	0	0	0	0	0	0	0	0	0	0	0	0	0	0	0	0	0	0	0	0	0	0	0	0	0	0	0	0	0	0	0	0	0	0	0	0	0	0
hsa-miR-3924-5p	0	0	0	0	0	0	0	0	0	0	0	0	0	0	0	0	0	0	0	0	0	0	0	0	0	0	0	0	0	0	0	0	0	0	0	0	0	0	0	0	0	0	0	0	0	0	0	0	0
hsa-miR-3925-3p	0	0	0	0	0	0	0	0	0	0	0	0	0	0	0	0	0	0	0	0	0	0	0	0	0	0	0	0	0	0	0	0	0	0	0	0	0	0	56.4538	158.434	115.925	96.2418	184.641	10.4895	176.319	98.2994	113.205	113.624	0
hsa-miR-3925-5p	0	0	0	0	0	0	0	0	0	0	2.9846	0	0	0	0	0	0	0	0	0	0	0	0	0	0	0	0	0	0	0	0	0	0	0	0	0	0	0	0	123.226	0	0	110.785	0	70.5276	98.2994	68.9071	86.8885	0
hsa-miR-3926	0	0	0	0	0	0	0	0	0	0	0	0	0	0	0	0	0	0	0	0	0	0	0	0	0	0	0	0	0	0	0	0	0	0	0	0	0	0	0	0	0	0	0	0	0	0	0	0	0
hsa-miR-3927-3p	0	0	0	0	0	0	0	0	0	0	0	0	0	0	0	0	0	0	0	0	0	0	0	0	0	0	0	0	0	0	0	0	0	0	0	0	0	0	0	0	0	0	0	0	0	0	0	0	0
hsa-miR-3927-5p	0	0	0	0	0	0	0	0	0	0	0	0	0	0	0	0	0	0	0	0	0	0	0	0	0	0	0	0	0	0	0	0	0	0	0	0	0	0	0	0	0	0	0	0	0	0	0	0	0
hsa-miR-3928-3p	14.9668	26.2318	36.9079	14.3566	23.5797	0	35.4184	23.0026	0	0	10.8191	14.4339	16.1146	9.6301	22.3053	19.6547	14.4142	27.2225	10.5156	11.3556	0	4.0258	0	0	0	0	0	6.6073	14.7344	9.8034	0	0	0	5.8652	0	4.7853	0	4.0207	0	0	0	0	0	0	0	0	0	0	6.9086
hsa-miR-3928-5p	0	0	0	0	0	0	0	0	0	0	0	0	0	0	0	0	0	0	0	0	0	0	0	0	0	0	0	0	0	0	0	0	0	0	0	0	0	0	0	0	0	0	0	0	0	0	0	0	0
hsa-miR-3929	0	0	0	0	0	0	0	0	0	0	0	0	0	0	0	0	0	0	0	0	0	0	0	0	0	0	0	0	0	0	0	0	0	0	0	0	4.4631	6.031	0	0	0	0	0	0	0	0	0	46.7861	0
hsa-miR-3934-3p	0	0	0	0	0	0	0	0	0	0	0	0	0	0	0	0	0	0	0	0	0	0	0	0	0	0	0	0	0	0	0	0	0	0	0	0	0	0	0	0	0	0	0	0	0	0	0	0	0
hsa-miR-3934-5p	0	0	0	0	0	0	0	0	0	0	0	0	0	0	0	0	0	0	0	0	0	0	0	0	0	0	0	11.5628	6.8761	8.9864	4.3563	11.8821	7.0547	8.6582	0	4.7853	5.9509	0	0	0	0	0	0	0	0	0	0	0	0
hsa-miR-3935	0	0	0	0	0	0	0	0	0	0	0	0	0	0	0	0	0	0	0	0	0	0	0	0	0	0	0	0	0	0	0	0	0	0	0	0	0	0	0	0	0	0	0	0	0	0	0	0	0
hsa-miR-3936-3p	0	0	0	0	0	0	0	0	0	0	0	0	0	0	0	0	0	0	0	0	0	0	0	0	0	0	0	0	0	0	0	0	0	0	0	0	0	0	0	0	0	0	0	0	0	0	0	0	0
hsa-miR-3936-5p	0	0	0	0	0	0	0	0	0	0	0	0	0	0	0	0	0	0	0	0	0	0	0	0	0	0	0	0	0	0	0	0	0	0	0	0	0	0	0	0	0	0	0	0	0	0	0	0	0
hsa-miR-3937-3p	0	0	0	0	0	0	0	0	0	0	0	0	0	0	0	0	0	0	0	0	0	0	0	0	0	0	0	0	0	0	0	0	0	2.5137	0	0	0	0	0	0	0	0	0	0	0	0	0	0	0
hsa-miR-3937-5p	0	0	0	0	0	0	0	0	0	0	0	0	0	0	0	0	0	0	0	0	0	0	0	0	0	0	0	0	0	0	0	0	0	0	0	0	0	0	0	0	0	0	0	0	0	0	0	0	0
hsa-miR-3938	0	0	0	0	0	0	0	0	0	0	0	0	0	0	0	0	0	0	0	0	0	0	0	0	0	0	0	0	0	0	1.5558	3.0997	1.9596	2.793	0	0	0	0	0	0	0	0	0	0	0	0	0	0	0
hsa-miR-3939-3p	0	0	0	0	0	0	0	0	0	0	0	2.4643	2.4522	1.8057	3.9132	2.1839	3.0346	0	0.7887	1.3204	0	0	0	0	0	0	0	0	0	0	0	0	0.2613	0	0	0	0	0	0	0	0	0	0	0	0	0	0	0	0
hsa-miR-3939-5p	0	0	0	0	0	0	0	0	0	0	0	0	0	0	0	0	0	0	0	0	0	0	0	0	0	0	0	0	0	0	0	0	0	0	0	0	0	0	0	0	0	0	0	0	0	0	0	0	0
hsa-miR-3940-3p	0	0	0	3.1904	0	4.7211	0	0	0	0	0	0	0	0	0	0	0	0	0	0	2.3559	5.3678	0	0	0	10.038	0	3.3037	3.9292	4.0847	1.5558	2.5831	1.4371	2.5137	0	0	0	0	0	158.434	46.3698	125.114	137.162	62.9373	246.846	211.722	191.956	180.461	3.8381
hsa-miR-3940-5p	0	0	0	0	0	0	0	0	0	0	0	0	0	0	0	0	0	0	0	0	0	0	0	0	0	0	0	0	0	0	0	0	0	0	0	0	0	0	0	0	0	0	0	0	0	0	0	0	0
hsa-miR-3941-3p	0	0	0	0	0	0	0	0	0	0	0	0	0	0	0	0	0	0	0	0	0	0	0	0	0	0	0	0	0	1.6339	0	0	0	0	0	0	0	0	0	0	0	0	0	0	0	0	0	0	0
hsa-miR-3941-5p	0	0	0	0	0	0	0	0	0	0	0	0	0	0	0	0	0	0	0	0	0	0	0	0	0	0	0	0	0	0	0	2.0664	0.6532	0	0	0	0	0	0	0	0	0	0	0	0	0	0	0	0
hsa-miR-3942-3p	0	0	0	0	0	0	0	0	0	0	0	2.1123	0	0	0	0	0	0	0	0	0	0	0	0	0	0	0	0	0	0	0	0	0	0	0	0	0	0	0	0	0	0	0	0	0	0	0	0	0
hsa-miR-3942-5p	0	0	0	2.3928	0	2.8327	0	0	0	0	1.8654	4.5766	1.7516	0	0	4.3677	0	0	1.8402	1.3204	0	0	0	0	0	0	0	0	0	1.6339	0	0	0.7839	0	0	0	0	0	0	0	0	0	0	0	0	0	24.6097	0	1.5352
hsa-miR-3943-3p	0	0	0	0	0	0	0	0	0	0	0	0	0	0	0	0	0	0	0	0	0	0	0	0	0	0	0	0	0	0	0	0	0	0	0	0	0	0	0	0	0	0	0	0	0	0	0	0	0
hsa-miR-3943-5p	0	0	0	0	0	0	0	0	0	0	0	0	0	0	0	0	0	0	0	0	0	0	0	0	0	0	0	0	0	0	0	0	0	0	0	0	0	0	0	140.83	0	0	0	0	0	0	0	0	0
hsa-miR-3944-3p	0	5.2464	0	0	0	3.7769	0	0	0	0	0	0	0	0	0	0	0	0	0.7887	0	0	0	0	0	0	0	0	0	0	0	0	0	0	0	0	0	0	0	0	0	0	0	0	0	0	0	0	0	0
hsa-miR-3944-5p	0	0	0	0	0	0	0	0	0	0	0	0	0	0	0	0	0	0	0.7887	0.7923	0	0	0	0	0	0	0	0	0	0	0	0	0	0	0	0	0	0	0	0	0	0	0	0	0	0	0	0	0
hsa-miR-3945-3p	0	0	0	0	0	0	0	0	0	0	0	0	0	0	3.9132	0	0	0	0	0	0	0	0	0	0	0	0	0	0	0	0	0	0	0	0	0	0	0	0	0	0	0	0	0	0	0	0	0	0
hsa-miR-3945-5p	0	0	0	0	0	0	0	0	0	0	0	0	0	0	0	0	0	0	0	0	0	0	0	0	0	0	0	0	0	0	0	0	0	0	0	0	0	0	0	0	0	0	0	0	0	0	0	0	0
hsa-miR-3960	0	0	0	0	0	0	0	0	0	0	0	0	0	0	0	0	0	0	0	0	0	0	0	0	0	0	0	0	0	0	0	0	0	0	0	0	0	0	0	0	0	0	0	0	0	0	0	0	0
hsa-miR-3972	0	0	0	0	0	0	0	0	0	0	0	0	0	0	0	0	0	0	0	0	0	0	0	0	0	0	0	0	0	0	0	0	0	0	0	0	0	0	0	0	0	0	0	0	0	0	0	0	0
hsa-miR-3973	0	0	0	0	0	0	0	0	0	0	0	0	0	0	0	0	0	0	0	0	0	0	0	0	0	0	0	0	0	0	0	0	0	0	0	0	0	0	0	0	0	0	0	0	0	0	0	0	0
hsa-miR-3974	0	0	0	0	0	0	0	0	0	0	0	0	0	0	0	0	0	0	0	0	0	0	0	0	0	0	0	0	0	0	0	0	0	0	0	0	0	0	0	0	0	0	0	0	0	0	0	0	0
hsa-miR-3975	0	0	0	0	0	0	0	0	0	0	0	0	0	0	0	0	0	0	0	0	0	0	0	0	0	0	0	0	0	0	0	0	0	0	0	0	0	0	0	0	0	0	0	0	0	0	0	0	0
hsa-miR-3976	0	0	0	0	0	0	0	0	0	0	0	0	0	0	0	0	0	0	0	0	0	0	0	0	0	0	0	0	0	0	0	0	0	0	0	0	0	0	0	0	0	0	0	0	0	0	0	0	0
hsa-miR-3977	0	0	0	0	0	0	0	0	0	0	0	0	0	0	0	0	0	0	0	0	0	0	0	0	0	0	0	0	0	0	0	0	0	0	0	0	0	0	0	0	0	0	0	0	0	0	0	0	0
hsa-miR-3978	0	0	0	0	0	0	0	0	0	0	0	0	0	0	0	0	0	0	0	0	0	0	0	0	0	0	0	0	0	0	0	0	0	0	0	0	0	0	0	0	0	0	0	0	0	0	0	0	0
hsa-miR-409-3p	0	3.1478	5.2726	2.3928	0	1.8884	0	0	0	0	0	1.4082	1.7516	3.0094	5.8698	9.4634	0	3.0247	0	0	888.177	503.229	124.519	743.661	885.499	514.45	304.551	697.07	807.447	498.338	756.13	753.737	774.445	668.633	5.1683	11.1658	22.3157	0	0	70.4151	69.5547	0	131.887	10.4895	74.054	0	63.9852	66.8373	568.806
hsa-miR-409-5p	0	0	0	0	0	0	0	0	0	0	0	0	0	0	0	0	0	0	0	0	177.871	115.407	24.9037	159.906	90.434	160.609	22.5594	180.049	159.132	113.556	54.4538	53.211	63.1	62.5622	0	0	0	0	146.78	140.83	185.479	115.49	184.641	55.9443	88.1595	151.23	123.049	187.144	135.101
hsa-miR-410-3p	5.9867	0	0	4.7855	0	4.7211	0	0	0	0	0	0	0	3.0094	7.0438	0	0	0	0.7887	0	56.5418	50.9938	9.9615	61.6506	30.1447	92.8519	42.8628	71.0285	50.0971	66.9897	74.3684	64.5765	87.2688	72.3375	3.4455	12.7609	25.2911	0	0	0	0	0	63.3055	0	0	0	0	33.4187	36.0781
hsa-miR-410-5p	0	0	0	0	0	0	0	0	0	0	0	0	0	0	0	0	0	0	0	0	0	0	0	0	0	0	0	0	0	0	4.6675	4.1329	2.4822	2.5137	0	0	0	0	0	0	0	0	0	0	0	0	0	0	0
hsa-miR-411-3p	0	0	0	0	0	0	0	0	0	0	0	0	0	0	0	0	0	0	0	0	68.3213	52.3358	0	53.9443	30.1447	60.2283	27.0712	46.2511	50.0971	31.044	81.5252	32.5466	71.3305	54.1833	0	0	0	0	0	0	0	0	0	10.4895	0	0	34.4536	0	35.3105
hsa-miR-411-5p	0	0	0	0	0	0	0	0	0	0	2.9846	1.0561	2.4522	7.2226	8.609	4.3677	0	4.5371	2.366	2.3768	265.039	187.872	39.846	169.539	67.8255	198.251	94.7493	138.753	158.15	98.0337	484.172	314.1	443.007	347.443	15.5048	23.9267	31.242	2.0103	112.908	35.2075	46.3698	105.866	89.6828	13.9861	17.6319	105.861	39.3755	93.5723	141.242
hsa-miR-412-3p	0	0	0	0	0	0	0	0	0	0	0	0	0	0	0	0	0	0	0	0	0	0	0	0	0	0	0	0	0	0	0.6223	0	0.5226	1.6758	0	0	0	0	0	0	0	0	0	0	0	0	0	0	0
hsa-miR-412-5p	0	0	0	0	0	0	0	0	0	0	0	0	0	0	0	0	0	0	0	0	0	0	0	19.2658	0	20.0761	0	6.6073	18.6636	2.4508	3.1116	2.0664	2.0903	4.1894	0	0	0	0	0	0	0	0	68.581	0	0	0	0	0	0
hsa-miR-421	903.993	1007.3	674.887	965.879	630.221	983.882	660.07	594.233	646.483	755.344	505.512	866.74	862.831	1056.31	937.212	791.284	768.504	728.959	731.621	738.377	68.3213	61.7294	49.8075	36.6051	41.4489	80.3044	110.541	44.5993	49.1148	75.9761	47.6082	55.7941	61.7936	68.1481	158.494	141.965	190.428	127.656	0	0	0	0	47.4791	34.9652	49.3693	45.369	68.9071	0	59.1067
hsa-miR-422a	0	0	0	0	0	0	0	0	0	0	0	0	0	0	0	0	0	0	0	0	0	0	0	0	0	0	0	0	0	0	0	0	0	0	0	0	0	0	0	0	0	0	0	0	0	0	0	0	0
hsa-miR-423-3p	6120.41	5779.39	14528.5	4626.81	9907.76	5605.86	10132.9	12252.7	13688.7	13094.9	6876.08	9126.11	9044.48	13474.4	12311.7	10639	10093.7	9995.96	7422.68	7389.32	4775.42	3982.89	4004.52	4174.9	3884.89	4537.2	1705.49	4428.54	3786.75	2379.77	1712.65	1890.8	1618.26	1465.46	1707.25	2155	1725.75	1545.95	609.701	404.887	649.178	692.941	749.115	1038.47	737.013	446.128	561.101	407.708	4307.88
hsa-miR-423-5p	3513.2	3586.41	21585.8	2752.48	13050.3	3415.26	19348.1	16983.6	26603.9	27714.3	6393.33	4500.57	4425.2	11230.6	8302.64	12636.5	8986.11	8930.5	5138.7	5097.87	2490.19	2022.31	2321.03	2028.69	2675.34	1565.93	2941.74	2675.96	2775.97	3307	217.815	295.502	244.953	221.481	795.915	996.947	788.489	895.603	914.552	862.585	1356.32	779.558	838.798	1300.7	1174.28	846.887	812.12	1229.81	2503.98
hsa-miR-424-3p	46.8959	35.6752	144.995	35.0939	92.1752	27.3825	206.071	99.6778	94.4301	130.469	191.013	33.4445	37.1336	83.06	91.5689	171.069	72.8296	86.9609	69.1399	68.9258	49.474	44.2841	54.7882	42.3848	0	77.7948	0	36.3402	76.6191	34.3118	73.746	93.5068	110.392	113.115	0	3.1902	0	12.062	0	0	0	0	15.8264	34.9652	17.6319	0	0	80.2048	68.3182
hsa-miR-424-5p	55.876	72.3997	36.9079	70.1878	30.0105	65.1515	51.5177	28.7532	32.6873	41.2006	50.7377	74.2819	72.1653	68.0129	71.6116	53.8684	85.7265	80.9114	115.671	123.591	35.3386	44.2841	44.8267	21.1924	0	57.7188	51.8865	21.4737	42.2387	53.9185	49.4752	55.2775	56.6986	71.2203	0	11.1658	0	37.1912	101.617	88.0189	231.849	153.987	79.1319	59.4408	137.529	45.369	231.331	113.624	40.6839
hsa-miR-425-3p	262.417	232.938	139.723	227.313	152.196	238.889	128.794	124.597	90.7982	68.6676	37.3072	67.241	65.5093	87.8751	102.135	71.3393	152.487	115.696	61.5161	66.0208	398.148	586.429	283.903	267.795	214.781	283.575	356.438	396.438	434.175	509.775	43.2519	70.2592	54.0857	72.6168	46.5145	51.0437	53.5577	37.1912	191.943	193.642	173.887	211.732	321.803	122.378	186.898	211.722	172.268	207.196	386.88
hsa-miR-425-5p	2547.34	2675.64	1906.03	2738.12	2876.72	2718.42	2337.61	3318.12	1656.16	2863.44	791.285	1007.56	991.747	1120.71	1138.74	976.912	1332.93	1277.19	996.35	988.992	3397.22	3256.9	1793.07	1995.94	2818.53	1859.55	7597.99	3467.18	3818.18	4463.8	1108.06	1543.64	1440.72	1390.05	882.053	1057.56	898.58	641.296	2393.64	3133.47	2469.19	2367.55	2120.73	839.164	2316.83	2192.83	1658.69	2773.75	4344.73
hsa-miR-4251	0	0	0	0	0	0	0	0	0	0	0	0	0	0	0	0	0	0	0	0	0	0	0	0	0	0	0	0	0	0	0	0	0	0	0	0	0	0	0	0	0	0	0	0	0	0	0	0	0
hsa-miR-4252	0	0	0	0	0	0	0	0	0	0	0	0	0	0	0	0	0	0	0	0	0	0	0	0	0	0	0	0	0	0	0	0	0	0	0	0	0	0	0	0	0	0	0	0	0	0	0	0	0
hsa-miR-4253	0	0	0	0	0	0	0	0	0	0	0	0	0	0	0	0	0	0	0	0	0	0	0	0	0	0	0	0	0	0	0	0	0	0	0	0	0	0	0	0	0	0	0	0	0	0	0	0	0
hsa-miR-4254-3p	0	0	0	0	0	0	0	0	0	0	0	0	0	0	0	0	0	0	0	0	0	0	0	0	0	0	0	0	0	0	0	0	0	0	0	0	0	0	0	0	0	0	0	0	0	0	0	0	0
hsa-miR-4254-5p	0	0	0	0	0	0	0	0	0	0	0	0	0	0	0	0	0	0	0	0	0	0	0	0	0	0	0	0	0	0	0	0	0	0	0	0	0	0	0	0	0	0	0	0	0	0	0	0	0
hsa-miR-4255	0	0	0	0	0	0	0	0	0	0	0	0	0	0	0	0	0	0	0	0	0	0	0	0	0	0	0	0	0	0	0	0	0	0	0	0	0	0	0	0	0	0	0	0	0	0	0	0	0
hsa-miR-4256	0	0	0	0	0	0	0	0	0	0	0	0	0	0	0	0	0	0	0	0	0	0	0	0	0	0	0	0	0	0	0	0	0	0	0	0	0	0	0	0	0	0	0	0	0	0	0	0	0
hsa-miR-4257	0	0	0	0	0	0	0	0	0	0	0	0	0	0	0	0	0	0	0	0	0	0	0	0	0	0	0	0	0	0	0	0	0	0	0	0	0	0	0	0	0	0	0	0	0	0	0	0	0
hsa-miR-4258-3p	0	0	0	0	0	0	0	0	0	0	0	0	0	0	0	0	0	0	0	0	0	0	0	0	0	0	0	0	0	0	0	0	0	0	0	0	0	0	0	0	0	0	0	0	0	0	0	0	0
hsa-miR-4258-5p	0	0	0	0	0	0	0	0	0	0	0	0	0	0	0	0	0	0	0	0	0	0	0	0	0	0	0	0	0	0	0	0	0	0	0	0	0	0	0	0	0	0	0	0	0	0	0	0	0
hsa-miR-4259	0	0	0	0	0	0	0	0	0	0	0	0	0	0	0	0	0	0	0	0	0	0	0	0	0	0	0	0	0	0	0	0	0	0	0	0	0	0	0	0	0	0	0	0	0	0	0	0	0
hsa-miR-4260	0	0	0	0	0	0	0	0	0	0	0	0	0	0	0	0	0	0	0	0	0	0	0	0	0	0	0	0	0	0	0	0	0	0	0	0	0	0	0	0	0	0	0	0	0	0	0	0	0
hsa-miR-4261	0	0	0	0	0	0	0	0	0	0	0	0	0	0	0	0	0	0	0	0	0	0	0	0	0	0	0	0	0	0	0	0	0	0	0	0	0	0	0	0	0	0	0	0	0	0	0	0	0
hsa-miR-4262	0	0	0	0	0	0	0	0	0	0	0	0	0	0	0	0	0	0	0	0	0	0	0	0	0	0	0	0	0	0	0	0	0	0	0	0	0	0	0	0	0	0	0	0	0	0	0	0	0
hsa-miR-4263	0	0	0	0	0	0	0	0	0	0	0	0	0	0	0	0	0	0	0	0	0	0	0	0	0	0	0	0	0	0	0	0	0	0	0	0	0	0	0	0	0	0	0	0	0	0	0	0	0
hsa-miR-4264	0	0	0	0	0	0	0	0	0	0	0	0	0	0	0	0	0	0	0	0	0	0	0	0	0	0	0	0	0	0	0	0	0	0	0	0	0	0	0	0	0	0	0	0	0	0	0	0	0
hsa-miR-4265	0	0	0	0	0	0	0	0	0	0	0	0	0	0	0	0	0	0	0	0	0	0	0	0	0	0	0	0	0	0	0	0	0	0	0	0	0	0	0	0	0	0	0	0	0	0	0	0	0
hsa-miR-4266	0	0	0	0	0	0	0	0	0	0	0	0	0	0	0	0	0	0	0	0	0	0	0	0	0	0	0	0	0	0	0	0	0	0	0	0	0	0	0	0	0	0	0	0	0	0	0	0	0
hsa-miR-4267	0	0	0	0	0	0	0	0	0	0	0	0	0	0	0	0	0	0	0	0	0	0	0	0	0	0	0	0	0	0	0	0	0	0	0	0	0	0	0	0	0	0	0	0	0	0	0	0	0
hsa-miR-4268	0	0	0	0	0	0	0	0	0	0	0	0	0	0	0	0	0	0	0	0	0	0	0	0	0	0	0	0	0	0	0	0	0	0	0	0	0	0	0	0	0	0	0	0	0	0	0	0	0
hsa-miR-4269	0	0	0	0	0	0	0	0	0	0	0	0	0	0	0	0	0	0	0	0	0	0	0	0	0	0	0	0	0	0	0	0	0	0	0	0	0	0	0	0	0	0	0	0	0	0	0	0	0
hsa-miR-4270	0	0	0	0	0	0	0	0	0	0	0	0	0	0	0	0	0	0	0	0	0	0	0	0	0	0	0	0	0	0	0	0	0	0	0	0	0	0	0	0	0	0	0	0	0	0	0	0	0
hsa-miR-4271	0	0	0	0	0	0	0	0	0	0	0	0	0	0	0	0	0	0	0	0	0	0	0	0	0	0	0	0	0	0	0	0	0	0	0	0	0	0	0	0	0	0	0	0	0	0	0	0	0
hsa-miR-4272	0	0	0	0	0	0	0	0	0	0	0	0	0	0	0	0	0	0	0	0	0	0	0	0	0	0	0	0	0	0	0	0	0	0	0	0	0	0	0	0	0	0	0	0	0	0	0	0	0
hsa-miR-4273	0	0	0	0	0	0	0	0	0	0	0	0	0	0	0	0	0	0	0	0	0	0	0	0	0	0	0	0	0	0	0	0	0	0	0	0	0	0	0	0	0	0	0	0	0	0	0	0	0
hsa-miR-4274	0	0	0	0	0	0	0	0	0	0	0	0	0	0	0	0	0	0	0	0	0	0	0	0	0	0	0	0	0	0	0	0	0	0	0	0	0	0	0	0	0	0	0	0	0	0	0	0	0
hsa-miR-4275	0	0	0	0	0	0	0	0	0	0	0	0	0	0	0	0	0	0	0	0	0	0	0	0	0	0	0	0	0	0	0	0	0	0	0	0	0	0	0	0	0	0	0	0	0	0	0	0	0
hsa-miR-4276	0	0	0	0	0	0	0	0	0	0	0	0	0	0	0	0	0	0	0	0	0	0	0	0	0	0	0	0	0	0	0	0	0	0	0	0	0	0	0	0	0	0	0	0	0	0	0	0	0
hsa-miR-4277	0	0	0	0	0	0	0	0	0	0	0	0	0	0	0	0	0	0	0	0	0	0	0	0	0	0	0	0	0	0	0	0	0	0	0	0	0	0	0	0	0	0	0	0	0	0	0	0	0
hsa-miR-4278	0	0	0	0	0	0	0	0	0	0	0	0	0	0	0	0	0	0	0	0	0	0	0	0	0	0	0	0	0	0	0	0	0	0	0	0	0	0	0	0	0	0	0	0	0	0	0	0	0
hsa-miR-4279	0	0	0	0	0	0	0	0	0	0	0	0	0	0	0	0	0	0	0	0	0	0	0	0	0	0	0	0	0	0	0	0	0	0	0	0	0	0	0	0	0	0	0	0	0	0	0	0	0
hsa-miR-4280	0	0	0	0	0	0	0	0	0	0	0	0	0	0	0	0	0	0	0	0	0	0	0	0	0	0	0	0	0	0	0	0	0	0	0	0	0	0	0	0	0	0	0	0	0	0	0	0	0
hsa-miR-4281	0	0	0	0	0	0	0	0	0	0	0	0	0	0	0	0	0	0	0	0	0	0	0	0	0	0	0	0	0	0	0	0	0	0	0	0	0	0	0	0	0	0	0	0	0	0	0	0	0
hsa-miR-4282	0	0	0	0	0	0	0	0	0	0	0	0	0	0	0	0	0	0	0	0	0	0	0	0	0	0	0	0	0	0	0	0	0	0	0	0	0	0	0	0	0	0	0	0	0	0	0	0	0
hsa-miR-4283	0	0	0	0	0	0	0	0	0	0	0	0	0	0	0	0	0	0	0	0	0	0	0	0	0	0	0	0	0	0	0	0	0	0	0	0	0	0	0	0	0	0	0	0	0	0	0	0	0
hsa-miR-4284	0	0	0	0	0	0	0	0	0	0	0	0	0	0	0	0	0	0	0	0	0	0	0	0	0	0	0	0	0	0	0	0	0	0	0	0	0	0	0	0	0	0	0	0	0	0	0	0	0
hsa-miR-4285	0	0	0	0	0	0	0	0	0	0	0	0	0	0	0	0	0	0	0	0	0	0	0	0	0	0	0	0	0	0	0	0	0	0	0	0	0	0	0	0	0	0	0	0	0	0	0	0	0
hsa-miR-4286	70.8427	70.3012	208.266	64.6046	124.329	73.6495	173.872	241.527	210.652	96.1347	67.5259	91.1802	79.5219	51.762	70.829	131.031	175.246	186.777	46.0056	44.1019	87.1686	120.775	64.7497	57.7975	60.2893	85.3234	119.565	74.3321	112.964	188.715	113.575	126.053	94.5847	84.3472	0	0	0	0	203.234	123.226	301.404	125.114	152.988	129.371	102.265	136.107	113.205	26.7349	122.052
hsa-miR-4287	0	0	0	0	0	0	0	0	0	0	0	0	0	0	0	0	0	0	0	0	0	0	0	0	0	0	0	0	0	0	0	0	0	0	0	0	0	0	0	0	0	0	0	0	0	0	0	0	0
hsa-miR-4288	0	0	0	0	0	0	0	0	0	0	0	0	0	0	0	0	0	0	0	0	0	0	0	0	0	0	0	0	0	0	0	0	0	0	0	0	0	0	0	0	0	0	0	0	0	0	0	0	0
hsa-miR-4289	0	0	0	0	0	0	0	0	0	0	0	0	0	0	0	0	0	0	0	0	0	0	0	0	0	0	0	0	0	0	0	0	0	0	0	0	0	0	0	0	0	0	0	0	0	0	0	0	0
hsa-miR-429	0	6.2956	0	2.3928	0	0	0	0	0	0	5.5961	1.4082	2.4522	4.2132	0	9.4634	2.2759	1.5124	8.9382	8.1866	0	5.3678	0	0	0	0	0	0	0	0	0.9335	0	2.0903	2.2344	2348.12	2241.14	1895.35	1086.59	474.212	264.057	486.883	606.323	221.569	1940.57	550.115	468.813	693.993	314.135	0
hsa-miR-4290	0	0	0	0	0	0	0	0	0	0	0	0	0	0	0	0	0	0	0	0	0	0	0	0	0	0	0	0	0	0	0	0	0	0	0	0	0	0	0	0	0	0	0	0	0	0	0	0	0
hsa-miR-4291	0	0	0	0	0	0	0	0	0	0	0	0	0	0	0	0	0	0	0	0	0	0	0	0	0	0	0	0	0	0	0	0	0	0	0	0	0	0	0	0	0	0	0	0	0	0	0	0	0
hsa-miR-4292	0	0	0	0	0	0	0	0	0	0	0	0	0	0	0	0	0	0	0	0	0	0	0	0	0	0	0	0	0	0	0	0	0	0	0	0	0	0	0	0	0	0	0	0	0	0	0	0	0
hsa-miR-4293	0	0	0	0	0	0	0	0	0	0	0	0	0	0	0	0	0	0	0	0	0	0	0	0	0	0	0	0	0	0	0	0	0	0	0	0	0	0	0	0	0	0	0	0	0	0	0	0	0
hsa-miR-4294	0	0	0	0	0	0	0	0	0	0	0	0	0	0	0	0	0	0	0	0	0	0	0	0	0	0	0	0	0	0	0	0	0	0	0	0	0	0	0	0	0	0	0	0	0	0	0	0	0
hsa-miR-4295	0	0	0	0	0	0	0	0	0	0	0	0	0	0	0	0	0	0	0	0	0	0	0	0	0	0	0	0	0	0	0	0	0	0	0	0	0	0	0	0	0	0	0	0	0	0	0	0	0
hsa-miR-4296	0	0	0	0	0	0	0	0	0	0	0	0	0	0	0	0	0	0	0	0	0	0	0	0	0	0	0	0	0	0	0	0	0	0	0	0	0	0	0	0	0	0	0	0	0	0	0	0	0
hsa-miR-4297	0	0	0	0	0	0	0	0	0	0	0	0	0	0	0	0	0	0	0	0	0	0	0	0	0	0	0	0	0	0	0	0	0	0	0	0	0	0	0	0	0	0	0	0	0	0	0	0	0
hsa-miR-4298	0	0	0	0	0	0	0	0	0	0	0	0	0	0	0	0	0	0	0	0	0	0	0	0	0	0	0	0	0	0	0	0	0	0	0	0	0	0	0	0	0	0	0	0	0	0	0	0	0
hsa-miR-4299	0	0	0	0	0	0	0	0	0	0	0	0	0	0	0	0	0	0	0	0	0	0	0	0	0	0	0	0	0	0	0	0	0	0	0	0	0	0	0	0	0	0	0	0	0	0	0	0	0
hsa-miR-4300	0	0	0	0	0	0	0	0	0	0	0	0	0	0	0	0	0	0	0	0	0	0	0	0	0	0	0	0	0	0	0	0	0	0	0	0	0	0	0	0	0	0	0	0	0	0	0	0	0
hsa-miR-4301	0	0	0	0	0	0	0	0	0	0	0	0	0	0	0	0	0	0	0	0	0	0	0	0	0	0	0	0	0	0	0	0	0	0	0	0	0	0	0	0	0	0	0	0	0	0	0	0	0
hsa-miR-4302	0	0	0	0	0	0	0	0	0	0	0	0	0	0	0	0	0	0	0	0	0	0	0	0	0	0	0	0	0	0	0	0	0	0	0	0	0	0	0	0	0	0	0	0	0	0	0	0	0
hsa-miR-4303	0	0	0	0	0	0	0	0	0	0	0	0	0	0	0	0	0	0	0	0	0	0	0	0	0	0	0	0	0	0	0	0	0	0	0	0	0	0	0	0	0	0	0	0	0	0	0	0	0
hsa-miR-4304	0	0	0	0	0	0	0	0	0	0	0	0	0	0	0	0	0	0	0	0	0	0	0	0	0	0	0	0	0	0	0	0	0	0	0	0	0	0	0	0	0	0	0	0	0	0	0	0	0
hsa-miR-4305	0	0	0	0	0	0	0	0	0	0	0	0	0	0	0	0	0	0	0	0	0	0	0	0	0	0	0	0	0	0	0	0	0	0	0	0	0	0	0	0	0	0	0	0	0	0	0	0	0
hsa-miR-4306	0	0	0	0	0	0	0	0	0	0	0	0	0	0	0	0	0	0	0	0	0	0	0	0	0	0	0	0	0	0	0	0	0	0	0	0	0	0	0	0	0	0	0	0	0	0	0	0	0
hsa-miR-4307	0	0	0	0	0	0	0	0	0	0	0	0	0	0	0	0	0	0	0	0	0	0	0	0	0	0	0	0	0	0	0	0	0	0	0	0	0	0	0	0	0	0	0	0	0	0	0	0	0
hsa-miR-4308	0	0	0	0	0	0	0	0	0	0	0	0	0	0	0	0	0	0	0	0	0	0	0	0	0	0	0	0	0	0	0	0	0	0	0	0	0	0	0	0	0	0	0	0	0	0	0	0	0
hsa-miR-4309	0	0	0	0	0	0	0	0	0	0	0	0	0	0	0	0	0	0	0	0	0	0	0	0	0	0	0	0	0	0	0	0	0	0	0	0	0	0	0	0	0	0	0	0	0	0	0	0	0
hsa-miR-431-3p	0	0	0	0	0	0	0	0	0	0	0	0	0	0	0	0	0	0	0	0	18.8473	13.4194	0	11.5595	22.6085	0	0	0	11.7876	10.6203	17.7364	11.8821	16.1996	14.8027	0	0	0	0	0	0	0	0	0	0	0	0	0	0	0
hsa-miR-431-5p	0	0	0	0	0	0	0	0	0	0	0	0	0	0	0	0	0	0	0	0	110.728	83.2005	0	71.2835	56.5212	67.7568	108.285	105.717	88.4066	44.1152	4.9786	0	6.2708	6.4238	0	0	0	0	0	0	0	0	0	0	0	0	0	0	72.1563
hsa-miR-4310-3p	0	0	0	0	0	0	0	0	0	0	0	0	0	0	0	0	0	0	0	0	0	0	0	0	0	0	0	0	0	0	0	0	0	0	0	0	0	0	0	0	0	0	0	0	0	0	0	0	0
hsa-miR-4310-5p	0	0	0	0	0	0	0	0	0	0	0	0	0	0	0	0	0	0	0	0	0	0	0	0	0	0	0	0	0	0	0	0	0	0	0	0	0	0	0	0	0	0	0	0	0	0	0	0	0
hsa-miR-4311	0	0	0	0	0	0	0	0	0	0	0	0	0	0	0	0	0	0	0	0	0	0	0	0	0	0	0	0	0	0	0	0	0	0	0	0	0	0	0	0	0	0	0	0	0	0	0	0	0
hsa-miR-4312	0	0	0	0	0	0	0	0	0	0	0	0	0	0	0	0	0	0	0	0	0	0	0	0	0	0	0	0	0	0	0	0	0	0	0	0	0	0	0	0	0	0	0	0	0	0	0	0	0
hsa-miR-4313	0	0	0	0	0	0	0	0	0	0	0	0	0	0	0	0	0	0	0	0	0	0	0	0	0	0	0	0	0	0	0	0	0	0	0	0	0	0	0	0	0	0	0	0	0	0	0	0	0
hsa-miR-4314	0	0	0	0	0	0	0	0	0	0	0	0	0	0	0	0	0	0	0	0	0	0	0	0	0	0	0	0	0	0	0	0	0	0	0	0	0	0	0	0	0	0	0	0	0	0	0	0	0
hsa-miR-4315-3p	0	0	0	0	0	0	0	0	0	0	0	0	0	0	0	0	0	0	0	0	0	0	0	0	0	0	0	0	0	0	0	0	0	0	0	0	0	0	0	0	0	0	0	0	0	0	0	0	0
hsa-miR-4315-5p	0	0	0	0	0	0	0	0	0	0	0	0	0	0	0	0	0	0	0	0	0	0	0	0	0	0	0	0	0	0	0	0	0	0	0	0	0	0	0	0	0	0	0	0	0	0	0	0	0
hsa-miR-4316	0	0	0	0	0	0	0	0	0	0	0	0	0	0	0	0	0	0	0	0	0	0	0	0	0	0	0	0	0	0	0	0	0	0	0	0	0	0	0	0	0	0	0	0	0	0	0	0	0
hsa-miR-4317	0	0	0	0	0	0	0	0	0	0	0	0	0	0	0	0	0	0	0	0	0	0	0	0	0	0	0	0	0	0	0	0	0	0	0	0	0	0	0	0	0	0	0	0	0	0	0	0	0
hsa-miR-4318	0	0	0	0	0	0	0	0	0	0	0	0	0	0	0	0	0	0	0	0	0	0	0	0	0	0	0	0	0	0	0	0	0	0	0	0	0	0	0	0	0	0	0	0	0	0	0	0	0
hsa-miR-4319	0	0	0	0	0	0	0	0	0	0	0	0	0	0	0	0	0	0	0	0	0	0	0	0	0	0	0	0	0	0	0	0	0	0	0	0	0	0	0	0	0	0	0	0	0	0	0	0	0
hsa-miR-432-3p	0	0	0	0	0	0	0	0	0	0	0	0	0	0	0	0	0	0	0	0	0	0	0	0	0	0	0	0	0	0	0	0	0	0	0	0	0	0	0	0	0	0	0	0	0	0	0	0	0
hsa-miR-432-5p	0	0	0	0	0	2.8327	0	0	0	13.7335	0	0	0	0	0	0	0	0	0	0	83.6347	65.7552	29.8845	57.7975	48.9851	70.2663	126.332	54.5102	66.7961	89.0473	76.8577	100.223	90.9267	102.781	0	0	0	0	0	0	0	48.1209	0	0	0	0	0	0	64.4801
hsa-miR-4320	0	0	0	0	0	0	0	0	0	0	0	0	0	0	0	0	0	0	0	0	0	0	0	0	0	0	0	0	0	0	0	0	0	0	0	0	0	0	0	0	0	0	0	0	0	0	0	0	0
hsa-miR-4321	0	0	0	0	0	0	0	0	0	0	0	0	0	0	0	0	0	0	0	0	0	0	0	0	0	0	0	0	0	0	0	0	0	0	0	0	0	0	0	0	0	0	0	0	0	0	0	0	0
hsa-miR-4322	0	0	0	0	0	0	0	0	0	0	0	0	0	0	0	0	0	0	0	0	0	0	0	0	0	0	0	0	0	0	0	0	0	0	0	0	0	0	0	0	0	0	0	0	0	0	0	0	0
hsa-miR-4323	0	0	0	0	0	0	0	0	0	0	0	0	0	0	0	0	0	0	0	0	0	0	0	0	0	0	0	0	0	0	0	0	0	0	0	0	0	0	0	0	0	0	0	0	0	0	0	0	0
hsa-miR-4324	0	0	0	0	0	0	0	0	0	0	0	0	0	0	0	0	0	0	0	0	0	0	0	0	0	0	0	0	0	0	0	0	0	0	0	0	0	0	0	0	0	0	0	0	0	0	0	0	0
hsa-miR-4325	0	0	0	0	0	0	0	0	0	0	0	0	0	0	0	0	0	0	0	0	0	0	0	0	0	0	0	0	0	0	0	0	0	0	0	0	0	0	0	0	0	0	0	0	0	0	0	0	0
hsa-miR-4326	30.9313	24.1332	84.3608	27.9156	0	24.5498	80.4964	0	58.1108	0	14.5498	32.3883	34.3311	28.8904	24.2619	0	0	0	16.2991	8.7148	30.6268	36.2325	34.8652	38.5316	0	52.6997	0	39.6438	0	22.0576	8.7126	3.0997	6.6627	7.2617	18.9504	0	7.4386	0	56.4538	0	0	0	0	0	56.4221	0	0	0	30.7048
hsa-miR-4327	0	0	0	0	0	0	0	0	0	0	0	0	0	0	0	0	0	0	0	0	0	0	0	0	0	0	0	0	0	0	0	0	0	0	0	0	0	0	0	0	0	0	0	0	0	0	0	0	0
hsa-miR-4328	0	0	0	0	0	0	0	0	0	0	0	0	0	0	0	0	0	0	0	0	0	0	0	0	0	0	0	0	0	0	0	0	0	0	0	0	0	0	0	0	0	0	0	0	0	0	0	0	0
hsa-miR-4329	0	0	0	0	0	0	0	0	0	0	0	0	0	0	0	0	0	0	0	0	0	0	0	0	0	0	0	0	0	0	0	0	0	0	0	0	0	0	0	0	0	0	0	0	0	0	0	0	0
hsa-miR-433-3p	0	0	0	0	0	0	0	0	0	0	0	0	0	0	0	0	0	0	0	0	54.1859	18.7872	14.9422	57.7975	37.6808	62.7378	0	47.9029	46.1679	30.2271	37.6509	40.2957	33.8362	32.119	0	0	0	0	0	0	0	0	0	0	0	0	0	0	26.8667
hsa-miR-433-5p	0	0	0	0	0	0	0	0	0	0	0	0	0	0	0	0	0	0	0	0	0	0	0	0	0	0	0	0	0	0	1.867	0	0.6532	0.8379	0	0	0	0	0	0	0	0	0	0	0	0	0	0	0
hsa-miR-4330	0	0	0	0	0	0	0	0	0	0	0	0	0	0	0	0	0	0	0	0	0	0	0	0	0	0	0	0	0	0	0	0	0	0	0	0	0	0	0	0	0	0	0	0	0	0	0	0	0
hsa-miR-4418	0	0	0	0	0	0	0	0	0	0	0	0	0	0	0	0	0	0	0	0	0	0	0	0	0	0	0	0	0	0	0	0	0	0	0	0	0	0	0	0	0	0	0	0	0	0	0	0	0
hsa-miR-4420-3p	0	0	0	0	0	0	0	0	0	0	0	9.1532	0	0	0	0	0	0	0	0	0	0	0	0	0	0	0	0	0	0	0	0	0	0	0	0	0	0	0	0	0	0	0	0	0	0	0	0	0
hsa-miR-4420-5p	0	0	0	0	0	0	0	0	0	0	0	0	0	0	0	0	0	0	0	0	0	0	0	0	0	0	0	0	0	0	0	0	0	0	0	0	0	0	0	0	0	0	0	0	0	0	0	0	0
hsa-miR-4421	0	0	0	0	0	0	0	0	0	0	0	0	0	0	0	0	0	0	0	0	0	0	0	0	0	0	0	0	0	0	0	0	0	0	0	0	0	0	0	0	0	0	0	0	0	0	0	0	0
hsa-miR-4422-3p	0	0	0	0	0	0	0	0	0	0	0	0	0	0	0	0	0	0	0	0	0	0	0	0	0	0	0	0	0	0	0	0	0	0	0	0	0	0	0	0	0	0	0	0	0	0	0	0	0
hsa-miR-4422-5p	0	0	0	0	0	0	0	0	0	0	0	0	0	0	0	0	0	0	0	0	0	0	0	0	0	0	0	0	0	0	0	0	0	0	0	0	0	0	0	0	0	0	52.7546	0	35.2638	0	0	0	0
hsa-miR-4423-3p	0	0	0	0	0	0	0	0	0	0	0	0	0	0	0	0	1.5173	0	2.1031	1.5845	0	0	0	0	0	0	0	0	0	0	0	0	0	0	0	0	0	0	598.41	0	81.1472	134.738	79.1319	10.4895	102.265	68.0534	187.034	73.5211	0
hsa-miR-4423-5p	0	0	0	0	0	0	0	3.8338	0	0	1.4923	1.0561	0	0	0	7.2795	1.5173	2.2685	4.2062	3.169	0	0	0	0	0	0	0	0	0	0	0	0	0	0	0	0	0	3.0155	0	0	0	0	0	0	0	0	0	0	0
hsa-miR-4424	0	0	0	0	0	0	0	0	0	0	0	0	0	0	0	0	0	0	0.7887	1.0563	0	0	0	0	0	0	0	0	0	0	0	0	0	0	0	0	0	0	0	0	0	0	0	0	0	52.9305	0	0	0
hsa-miR-4425-3p	0	0	0	0	0	0	0	0	0	0	2.6115	0	0	0	0	0	0	0	1.3144	0	0	0	0	0	0	0	0	0	0	0	0	0	0	0	0	0	0	0	0	0	0	0	0	0	0	0	0	0	0
hsa-miR-4425-5p	0	0	0	0	0	0	0	0	0	0	0	0	0	0	0	0	0	0	0	0	0	0	0	0	0	0	0	0	0	0	0	0	0	0	0	0	0	0	0	0	0	0	0	0	0	0	0	0	0
hsa-miR-4426	0	0	0	0	0	0	0	0	0	0	0	0	0	0	0	0	0	0	0	0	0	0	0	0	0	0	0	0	0	0	0	0	0	0	0	0	0	0	0	0	0	0	0	0	0	0	0	0	0
hsa-miR-4427	0	0	0	0	0	0	0	0	0	0	0	0	0	0	0	0	0	0	0	0	0	0	0	0	0	0	0	0	0	0	0	0	0	0	0	0	0	0	0	0	0	0	0	0	0	0	0	0	0
hsa-miR-4428	0	0	0	0	0	0	0	0	0	0	0	0	0	0	0	0	0	0	0	0	0	0	0	0	0	0	0	0	0	0	0	0	0	0	0	0	0	0	0	0	0	0	0	0	0	0	0	0	0
hsa-miR-4429	0	0	0	0	0	0	0	0	0	0	0	0	0	0	0	0	0	0	0	0	0	0	0	0	0	0	0	0	0	0	0	0	0	0	0	0	0	0	0	0	0	0	0	0	0	0	0	0	0
hsa-miR-4430	0	0	0	0	0	0	0	0	0	0	0	0	0	0	0	0	0	0	0	0	0	0	0	0	0	0	0	0	0	0	0	0	0	0	0	0	0	0	0	0	0	0	0	0	0	0	0	0	0
hsa-miR-4431-3p	0	0	0	0	0	0	0	0	0	0	0	0	0	0	0	0	0	0	0	0	0	0	0	0	0	0	0	0	0	0	0	0	0	0	0	0	0	0	0	0	0	0	0	0	0	0	0	0	0
hsa-miR-4431-5p	0	0	0	0	0	0	0	0	0	0	0	0	0	0	0	0	0	0	0	0	0	0	0	0	0	0	0	0	0	0	0	0	0	0	0	0	0	0	0	0	0	0	0	0	0	0	0	0	0
hsa-miR-4432	0	0	0	0	0	0	0	0	0	0	0	0	0	0	0	0	0	0	0	0	0	0	0	0	0	0	0	0	0	0	0	0	0	0	0	0	0	0	0	0	0	0	0	0	0	0	0	0	0
hsa-miR-4433a-3p	0	0	0	0	0	0	0	0	0	0	0	0	0	0	0	0	0	0	0	0.5282	0	0	0	0	0	0	0	0	0	0	0	0	0	0	0	0	0	0	0	0	0	0	0	0	0	0	0	0	0
hsa-miR-4433a-5p	0	0	0	0	0	0	0	0	0	0	0	0	0	0	0	0	0	0	1.0516	0.7923	0	0	0	0	0	0	0	0	0	0	0	0	0	0	0	0	0	0	0	0	0	0	0	0	0	0	0	0	0
hsa-miR-4433b-3p	0	0	0	0	0	0	0	0	0	0	0	0	0	0	0	0	0	0	0	0	40.0504	197.266	39.846	77.0633	94.2021	130.495	207.546	109.02	81.5306	93.949	0	0	0	0	0	0	0	0	0	0	0	0	0	0	0	0	0	0	48.3601
hsa-miR-4433b-5p	0	0	0	0	0	0	0	0	0	0	0	0	0	0	0	0	0	0	0	0	631.383	621.32	99.615	416.142	546.372	238.404	994.868	541.799	344.786	572.68	0	0	0	0	0	0	0	0	0	0	0	0	0	0	0	0	0	0	536.566
hsa-miR-4434	0	0	0	0	0	0	0	0	0	0	0	0	0	0	0	0	0	0	0	0	0	0	0	0	0	0	0	0	0	0	0	0	0	0	0	0	0	0	0	0	0	0	0	0	0	0	0	0	0
hsa-miR-4435-3p	0	0	0	0	0	0	0	0	0	0	0	0	0	0	0	0	0	0	0	0	0	0	0	0	0	0	0	0	0	0	0	0	0	0	0	0	0	0	0	0	0	0	0	0	0	0	0	0	0
hsa-miR-4435-5p	0	0	0	0	0	0	0	0	0	0	0	1.4082	0.7006	0	1.9566	0	2.2759	0	0.7887	0	0	0	0	0	0	0	0	0	0	2.4508	0	1.0332	0	0	0	0	0	0	0	0	0	0	0	0	0	0	0	0	0
hsa-miR-4436a	0	0	0	0	0	0	0	0	0	0	0	0	0	0	0	0	0	0	0	0	0	0	0	0	0	0	0	0	0	0	0	0	0	0	0	0	0	0	0	0	0	0	0	0	0	0	0	0	0
hsa-miR-4436b-3p	0	0	0	0	0	0	0	0	0	0	0	0	0	0	0	0	0	0	0	0	0	0	0	0	0	0	0	0	0	0	0	0	0	0	0	0	0	0	0	0	0	0	0	0	0	0	0	0	0
hsa-miR-4436b-5p	0	0	0	0	0	0	0	0	0	0	0	0	0	0	0	0	0	0	0	0	0	0	0	0	0	0	0	0	0	0	0	0	0	0	0	0	0	0	0	0	0	0	0	0	0	0	0	0	0
hsa-miR-4437	0	0	0	0	0	0	0	0	0	0	0	0	0	0	0	0	0	0	0	0	0	0	0	0	0	0	0	0	0	0	0	0	0	0	0	0	0	0	0	0	0	0	0	0	0	0	0	0	0
hsa-miR-4438	0	0	0	0	0	0	0	0	0	0	0	0	0	0	0	0	0	0	0	0	0	0	0	0	0	0	0	0	0	0	0	0	0	0	0	0	0	0	0	0	0	0	0	0	0	0	0	0	0
hsa-miR-4439	0	0	0	0	0	0	0	0	0	0	0	0	0	0	0	0	0	0	0	0	0	0	0	0	0	0	0	0	0	0	0	0	0	0	0	0	0	0	0	0	0	0	0	0	0	0	0	0	0
hsa-miR-4440	0	0	0	0	0	0	0	0	0	0	0	0	0	0	0	0	0	0	0	0	0	0	0	0	0	0	0	0	0	0	0	0	0	0	0	0	0	0	0	0	0	0	0	0	0	0	0	0	0
hsa-miR-4441	0	0	0	0	0	0	0	0	0	0	0	0	0	0	0	0	0	0	0	0	0	0	0	0	0	0	0	0	0	0	0	0	0	0	0	0	0	0	0	0	0	0	0	0	0	0	0	0	0
hsa-miR-4442	0	0	0	0	0	0	0	0	0	0	0	0	0	0	0	0	0	0	0	0	0	0	0	0	0	0	0	0	0	0	0	0	0	0	0	0	0	0	0	0	0	0	0	0	0	0	0	0	0
hsa-miR-4443	0	0	18.4539	0	0	0	0	0	0	0	0	0	0	0	0	0	6.0691	0	0	0	0	25.4969	0	0	0	0	0	19.8219	0	7.3525	0	7.7492	0	0	0	0	0	0	0	0	0	0	0	0	0	0	0	0	0
hsa-miR-4444	0	0	0	0	0	0	0	0	0	0	0	0	0	0	0	0	0	0	0	0	0	0	0	0	0	0	0	0	0	0	0	0	0	0	0	0	0	0	0	0	0	0	0	0	0	0	0	0	0
hsa-miR-4445-3p	0	0	0	0	0	0	0	0	0	0	0	0	0	0	0	0	0	0	0	0	0	0	0	0	0	0	0	0	0	0	0	0	0	0	0	0	0	0	0	0	0	0	0	0	0	0	0	0	0
hsa-miR-4445-5p	0	0	0	0	0	0	0	0	0	0	0	0	0	0	0	0	0	0	0	0	0	0	0	0	0	0	0	0	0	0	0	0	0	0	0	0	0	0	0	0	0	0	31.6527	0	35.2638	0	19.6878	0	0
hsa-miR-4446-3p	0	0	0	0	0	0	0	0	0	0	0	0	0	0	0	0	0	0	0	0	34.1606	36.2325	0	34.6785	0	27.6046	36.095	28.081	50.0971	37.5796	0	0	0	0	0	0	5.9509	0	0	0	0	0	21.1018	0	0	0	0	0	28.4019
hsa-miR-4446-5p	0	0	0	0	0	0	0	0	0	0	0	0	0	0	0	0	0	0	0	0	0	0	0	0	0	0	6.7678	0	0	0	0	0	0	0	0	0	0	0	0	0	0	0	0	0	0	0	0	0	0
hsa-miR-4447	0	0	0	0	0	0	0	0	0	0	0	0	0	0	0	0	0	0	0	0	0	0	0	0	0	0	0	0	0	0	0	0	0	0	0	0	0	0	0	0	0	0	0	0	0	0	0	0	0
hsa-miR-4448	0	0	0	0	0	0	0	0	0	0	0	0	0	0	0	0	0	0	0	0	0	0	0	0	0	0	0	0	0	0	0	0	0	0	0	0	0	0	0	0	0	0	0	0	0	0	0	0	0
hsa-miR-4449	0	0	0	7.1783	0	0	0	7.6675	0	0	0	0	0	9.6301	6.6524	8.7354	0	3.7809	4.9949	9.507	0	0	0	0	0	0	0	0	0	0	0	0	0	0	0	0	7.4386	2.0103	0	0	0	0	0	0	0	0	0	0	0
hsa-miR-4450	0	0	0	0	0	0	0	0	0	0	0	0	0	0	0	0	0	0	0	0	0	0	0	0	0	0	0	0	0	0	0	0	0	0	0	0	0	0	0	0	0	0	0	0	0	0	0	0	0
hsa-miR-4451	0	0	0	0	0	0	0	0	0	0	0	0	0	0	0	0	0	0	0	0	0	0	0	0	0	0	0	0	0	0	0	0	0	0	0	0	0	0	0	0	0	0	0	0	0	0	0	0	0
hsa-miR-4452-3p	0	0	0	0	0	0	0	0	0	0	0	0	0	0	0	0	0	0	0	0	0	0	0	0	0	0	0	0	0	0	0	0	0	0	0	0	0	0	0	0	0	0	0	0	0	0	0	0	0
hsa-miR-4452-5p	0	0	0	0	0	0	0	0	0	0	0	0	0	0	0	0	0	0	0	0	0	0	0	0	0	0	0	0	0	0	0	0	0	0	0	0	0	0	0	0	0	0	0	0	0	0	0	0	0
hsa-miR-4453	0	0	0	0	0	0	0	0	0	0	0	0	0	0	0	0	0	0	0	0	0	0	0	0	0	0	0	0	0	0	0	0	0	0	0	0	0	0	0	0	0	0	0	0	0	0	0	0	0
hsa-miR-4454	13.969	14.6898	144.995	11.9638	60.0211	10.3865	186.752	107.345	163.437	75.5344	259.658	233.055	245.923	47.5489	82.9599	42.9492	21.242	20.4169	53.3665	51.7603	36.5166	100.646	24.9037	30.8253	0	30.1141	72.1899	47.9029	74.6545	64.5388	28.6272	31.5133	38.5394	33.5154	0	0	4.4631	0	180.652	281.66	127.517	240.604	158.264	447.554	148.108	105.861	196.877	307.452	76.762
hsa-miR-4455	0	0	0	0	0	0	0	0	0	0	0	0	0	0	0	0	0	0	0	0	0	0	0	0	0	0	0	0	0	0	0	0	0	0	0	0	0	0	0	0	0	0	0	0	0	0	0	0	0
hsa-miR-4456	0	0	0	0	0	0	0	0	0	0	0	0	0	0	0	0	0	0	0	0	0	0	0	0	0	0	0	0	0	0	0	0	0	0	0	0	0	0	0	0	0	0	0	0	0	0	0	0	0
hsa-miR-4457	0	0	0	0	0	0	0	0	0	0	0	0	0	0	0	0	0	0	0	0	0	0	0	0	0	0	0	0	0	0	0	0	0	0	0	0	0	0	0	0	0	0	0	0	0	0	0	0	0
hsa-miR-4458	0	0	0	0	0	0	0	0	0	0	0	0	0	0	0	0	0	0	0	0	0	0	0	0	0	0	0	0	0	0	0	0	0.6532	0	0	0	0	0	0	0	0	0	0	0	0	0	0	0	0
hsa-miR-4460	0	0	0	0	0	0	0	0	0	0	0	0	0	0	0	0	0	0	0	0	0	0	0	0	0	0	0	0	0	0	0	0	0	0	0	0	0	0	0	0	0	0	0	0	0	0	0	0	0
hsa-miR-4462	0	0	0	0	0	0	0	0	0	0	0	0	0	0	0	0	0	0	0	0	0	0	0	0	0	0	0	0	0	0	0	0	0	0	0	0	0	0	0	0	0	0	0	0	0	0	0	0	0
hsa-miR-4463	0	0	0	0	0	0	0	0	0	0	0	0	0	0	0	0	0	0	0	0	0	0	0	0	0	0	0	0	0	0	0	0	0	0	0	0	0	0	0	0	0	0	0	0	0	0	0	0	0
hsa-miR-4464-3p	0	0	0	0	0	0	0	0	0	0	0	0	0	0	0	0	0	0	0	0	0	0	0	0	0	0	0	0	0	0	0	0	0	0	0	0	0	0	0	0	0	0	0	0	0	0	0	0	0
hsa-miR-4464-5p	0	0	0	0	0	0	0	0	0	0	0	0	0	0	0	0	0	0	0	0	0	0	0	0	0	0	0	0	0	0	0	0	0	0	0	0	0	0	0	0	0	0	0	0	0	0	0	0	2.3029
hsa-miR-4465	0	0	0	0	0	0	0	0	0	0	0	0	0	0	0	0	0	0	0	0	0	0	0	0	0	0	0	0	0	0	0	0	0	0	0	0	0	0	0	0	0	0	0	0	0	0	0	0	0
hsa-miR-4466	0	0	0	0	0	0	0	0	0	0	0	0	0	0	0	0	0	0	0	0	0	0	0	0	0	0	0	0	0	0	0	0	0	0	0	0	0	0	0	0	0	0	0	0	0	0	0	0	0
hsa-miR-4467-3p	0	0	0	0	0	0	0	0	0	0	0	0	0	0	0	0	0	0	0	0	0	0	0	0	0	0	0	0	0	0	0	0	0	0	0	0	0	0	0	0	0	0	0	0	0	0	0	0	0
hsa-miR-4467-5p	0	0	0	0	0	0	0	0	0	0	0	0	0	0	0	0	0	0	0.7887	0	0	0	0	0	0	0	0	0	0	0	0	0	0	0	0	0	0	0	0	0	0	0	0	0	0	0	0	0	0
hsa-miR-4468	0	0	0	0	0	0	0	0	0	0	0	0	0	0	0	0	0	0	0	0	0	0	0	0	0	0	0	0	0	0	0	0	0	0	0	0	0	0	0	0	0	0	0	0	0	0	0	0	0
hsa-miR-4469-3p	0	0	0	0	0	0	0	0	0	0	0	0	0	0	0	0	0	0	0	0	0	0	0	0	0	0	0	0	0	0	0	0	0	0	0	0	0	0	0	0	0	0	0	0	0	0	0	0	0
hsa-miR-4469-5p	0	0	0	0	0	0	0	0	0	0	0	0	0	0	0	0	0	0	0	0	0	0	0	0	0	0	0	0	0	0	0	0	0	0	0	0	0	0	0	0	0	0	0	0	0	0	0	0	0
hsa-miR-4470-3p	0	0	0	0	0	0	0	0	0	0	0	0	0	0	0	0	0	0	0	0	0	0	0	0	0	0	0	0	0	0	0	0	2.0903	0	0	0	0	0	0	0	0	0	0	0	0	0	0	0	6.141
hsa-miR-4470-5p	0	0	0	0	0	0	0	0	0	0	0	0	0	0	0	0	0	2.2685	0	0	0	0	0	0	0	0	0	0	0	0	0	0	0	0	0	0	0	0	0	0	0	0	0	0	0	0	0	0	0
hsa-miR-4471	0	0	0	0	0	0	0	0	0	0	0	0	0	0	0	0	0	0	0	0	0	0	0	0	0	0	0	0	0	0	0	0	0	0	0	0	0	0	0	0	0	0	0	0	0	0	0	0	0
hsa-miR-4472	0	0	0	0	0	0	0	0	0	0	0	0	0	0	0	0	0	0	0	0	0	0	0	0	0	0	0	0	0	0	0	0	0	0	0	0	0	0	0	0	0	0	0	0	0	0	0	0	0
hsa-miR-4473-3p	0	0	0	0	0	0	0	0	0	0	1.8654	0	0	1.2038	1.9566	0	0	0	0	0	12.9575	16.1033	0	34.6785	41.4489	0	18.0475	59.4657	56.9732	29.4101	0.9335	0	0	0	0	0	0	0	0	0	0	0	0	0	0	0	0	0	33.0077
hsa-miR-4473-5p	0	0	0	0	0	0	0	0	0	0	0	0.7041	0	0	0	0	0	0	0	0	0	0	0	0	0	0	0	0	0	0	0	0	0	0	0	0	0	0	0	0	0	0	0	0	0	0	0	0	0
hsa-miR-4474-3p	0	0	0	0	0	0	0	0	0	0	0	0	0	0	0	0	0	0	0	0	0	0	0	0	0	0	0	0	0	0	0	0	0	0	0	0	0	0	0	0	0	0	0	0	0	0	0	0	0
hsa-miR-4474-5p	0	0	0	0	0	0	0	0	0	0	0	0	0	0	0	0	0	0	0	0	0	0	0	0	0	0	0	0	0	0	0	0	0	0	0	0	0	0	0	0	0	0	0	0	0	0	0	0	0
hsa-miR-4475	0	0	0	0	0	0	0	0	0	0	0	0	0	0	0	0	0	0	0	0	0	0	0	0	0	0	0	0	0	0	0	0	0	0	0	0	0	0	0	0	0	0	0	0	0	0	0	0	0
hsa-miR-4476	0	0	0	0	0	0	0	0	0	0	0	0	0	0	0	0	0	0	0	0	0	0	0	0	0	0	0	0	0	0	0	0	0	0	0	0	0	0	0	0	0	0	0	0	0	0	0	0	0
hsa-miR-4477a	0	0	0	0	0	0	0	0	0	0	0	0	0	0	0	0	0	0	0	0	0	0	0	0	0	0	0	0	0	0	0	0	0	0	0	0	0	0	0	0	0	0	0	0	0	0	0	0	0
hsa-miR-4477b-3p	0	0	0	0	0	0	0	0	0	0	0	1.0561	1.051	0	1.174	0	0	0	1.0516	1.3204	4.7118	0	0	0	0	0	0	6.6073	7.8584	4.0847	0	0	0	0	0	0	0	0	0	0	0	0	0	0	0	0	0	0	0
hsa-miR-4477b-5p	0	0	0	0	0	0	0	0	0	0	0	0	0	0	0	0	0	0	0	0	0	0	0	0	0	0	0	0	0	0	0	0	0	0	0	0	0	0	0	0	0	0	0	0	0	0	0	0	0
hsa-miR-4478	0	0	0	0	0	0	0	0	0	0	0	0	0	0	0	0	0	0	0	0	0	0	0	0	0	0	0	0	0	0	0	0	0	0	0	0	0	0	0	0	0	0	0	0	0	0	0	0	0
hsa-miR-4479-3p	0	0	0	0	0	0	0	0	0	0	0	0.7041	0	0	0	0	0	0	0	0	0	0	0	0	0	0	0	0	0	0	0	0	0	0	0	0	0	0	0	0	0	0	0	0	0	0	0	0	0
hsa-miR-4479-5p	0	0	0	0	0	0	0	0	0	0	0	0	0	0	0	0	0	0	0	0	0	0	0	0	0	0	0	0	0	0	0	0	0	0	0	0	0	0	0	0	0	0	0	0	0	0	0	0	0
hsa-miR-448	0	0	0	0	0	0	0	0	0	0	0	0	0	0	0	0	0	0	0	0	0	0	0	0	0	0	0	0	0	0	0	0	0	0	0	0	0	0	0	0	0	0	0	0	0	0	0	0	0
hsa-miR-4480	0	0	0	0	0	0	0	0	0	0	0	0	0	0	0	0	0	0	0	0	0	0	0	0	0	0	0	0	0	0	0	0	0	0	0	0	0	0	0	0	0	0	0	0	0	0	0	0	0
hsa-miR-4481	0	0	0	0	0	0	0	0	0	0	0	0	0	0	0	0	0	0	0	0	0	0	0	0	0	0	0	0	0	0	0	0	0	0	0	0	0	0	0	0	0	0	0	0	0	0	0	0	0
hsa-miR-4482-3p	0	0	0	0	0	0	0	0	18.1596	0	2.6115	0	0	0	3.5219	0	0	0	0	0	0	0	0	0	0	0	0	0	0	0	0	0	0	0	0	0	0	0	0	0	0	0	0	0	0	0	0	0	0
hsa-miR-4482-5p	0	0	0	0	0	0	0	0	0	0	0	0	0	0	0	0	0	0	0	0	0	0	0	0	0	0	0	0	0	0	0	0	0	0	0	0	0	0	0	0	0	0	0	0	0	0	0	0	0
hsa-miR-4483	0	0	0	0	0	0	0	0	0	0	0	0	0	0	0	0	0	0	0	0	0	0	0	0	0	0	0	0	0	0	0	0	0	0	0	0	0	0	0	0	0	0	0	0	0	0	0	0	0
hsa-miR-4484	0	0	0	0	0	0	0	0	0	0	0	0	0	0	0	0	0	0	0	0	0	0	0	0	0	0	0	0	0	0	0	0	0	0	0	0	0	0	0	0	0	0	0	0	0	0	0	0	0
hsa-miR-4485-3p	0	0	0	3.1904	0	0	0	5.7506	0	0	0	0	0	0	0	7.2795	0	0	1.3144	0.7923	0	0	0	0	0	0	0	0	0	0	6.8456	7.2326	6.5321	9.2167	0	0	0	0	248.397	211.245	452.106	307.974	606.678	388.113	303.269	302.46	324.848	407.708	0
hsa-miR-4485-5p	0	0	0	0	0	0	0	0	0	0	0	0	0	0	0	0	0	0	0	0	0	0	0	0	0	0	0	0	0	0	0	0	0.6532	0	0	0	0	0	0	0	0	0	0	0	0	0	0	0	0
hsa-miR-4486	0	0	0	0	0	0	0	0	0	0	0	0	0	0	0	0	0	0	0	0	0	0	0	0	0	0	0	0	0	0	0	0	0	0	0	0	0	0	0	0	0	0	0	0	0	0	0	0	0
hsa-miR-4487	0	0	28.999	0	0	0	0	0	0	0	0	0	0	0	0	5.8236	2.2759	0	0	0	0	0	0	0	0	0	0	0	0	0	0	0	0	0	0	0	0	0	0	0	0	0	0	0	0	0	0	0	0
hsa-miR-4488	0	0	0	0	0	0	0	0	0	0	0	0	0	0	0	0	0	0	0	0	0	0	0	0	0	0	0	0	0	0	0	0	15.8077	0	0	0	0	0	180.652	123.226	139.109	365.719	94.9582	24.4756	59.9484	136.107	167.346	153.726	0
hsa-miR-4489	0	0	0	0	0	0	0	0	0	0	0	0	0	0	0	0	0	0	0	0	0	0	0	0	0	0	0	0	0	0	0	0	0	0	0	0	0	0	0	0	0	0	0	0	0	0	0	0	0
hsa-miR-4490	0	0	0	0	0	0	0	0	0	0	0	0	0	0	0	0	0	0	0	0	0	0	0	0	0	0	0	0	0	0	0	0	0	0	0	0	0	0	0	0	0	0	0	0	0	0	0	0	0
hsa-miR-4491	0	0	0	0	0	0	0	0	0	0	0	0	0	0	0	0	0	0	0	0	0	0	0	0	0	0	0	0	0	0	0	0	0	0	0	0	0	0	0	0	0	0	0	0	0	0	0	0	1.5352
hsa-miR-4492	0	0	0	0	0	0	0	0	0	0	0	0	0	0	0	0	0	0	0	0	0	0	0	0	0	0	0	0	0	0	0	11.3655	0	8.9375	0	0	0	0	101.617	70.4151	57.9623	76.9934	58.03	31.4686	28.211	90.7379	63.9852	46.7861	0
hsa-miR-4493	0	0	0	0	0	0	0	0	0	0	0	0	0	0	0	0	0	0	0	0	0	0	0	0	0	0	0	0	0	0	0	0	0	0	0	0	0	0	0	0	0	0	0	0	0	0	0	0	0
hsa-miR-4494	0	0	0	0	0	0	0	0	0	0	0	0	0	0	0	0	0	0	0	0	0	0	0	0	0	0	0	0	0	0	0	0	0	0	0	0	0	0	0	0	0	0	0	0	0	0	0	0	0
hsa-miR-4495	0	0	0	0	0	0	0	0	0	0	0	0	0	0	0	0	0	0	0	0	0	0	0	0	0	0	0	0	0	0	0	0	0	0	0	0	0	0	0	0	0	0	0	0	0	0	0	0	0
hsa-miR-4496	0	0	0	0	0	0	0	0	0	0	0	0	0	0	0	0	0	0	0	0	0	0	0	0	0	0	0	0	0	0	0	0	0	0	0	0	0	0	0	0	0	0	0	0	0	0	0	0	0
hsa-miR-4497	0	0	0	0	0	0	0	0	0	0	0	0	0	0	0	0	0	0	0	0	0	0	0	0	0	0	0	0	0	0	56.9431	459.785	96.675	274.268	0	0	0	0	33.8723	0	127.517	48.1209	0	24.4756	0	0	44.2974	13.3675	0
hsa-miR-4498	0	0	0	0	0	0	0	0	0	0	0	0	0	0	0	0	0	0	0	0	0	0	0	0	0	0	0	0	0	0	0	0	0	0	0	0	0	0	0	0	0	0	0	0	0	0	0	0	0
hsa-miR-4499	0	0	0	0	0	0	0	0	0	0	0	0	0	0	0	0	0	0	0	0	0	0	0	0	0	0	0	0	0	0	0	0	0	0	0	0	0	0	0	0	0	0	0	0	0	0	0	0	0
hsa-miR-449a/449b-5p	16.9623	4.1971	7.9088	9.5711	0	18.8845	35.4184	3.8338	0	0	29.8457	4.2246	1.7516	0	0	20.3827	3.0346	2.2685	9.464	5.2817	0	0	0	0	0	0	0	0	0	0	0	0	0	2.2344	113.702	11.1658	19.3403	6.031	9958.45	16248.3	19104.4	15918.4	9327.01	1972.03	8710.16	8491.56	6644.62	15332.5	0
hsa-miR-449b-3p	0	0	0	0	0	0	0	0	0	0	0	0	0	0	0	0	0	0	0	0	0	0	0	0	0	0	0	0	0	0	0	0	0	0	0	0	0	0	67.7446	88.0189	81.1472	0	58.03	6.993	59.9484	83.1764	63.9852	73.5211	0
hsa-miR-449c-3p	0	0	0	0	0	0	0	0	0	0	0	0	0	0	0	0	0	0	0	0	0	0	0	0	0	0	0	0	0	0	0	0	0	0	0	0	0	0	0	0	46.3698	0	142.437	10.4895	137.529	0	0	0	0
hsa-miR-449c-5p	68.8472	30.4289	15.8177	30.3083	8.5744	36.8248	74.0567	21.0857	18.1596	68.6676	26.8612	0	3.8535	4.8151	14.4788	21.8386	0	1.5124	16.562	17.9577	0	0	0	0	0	0	0	0	0	0	2.8005	5.1661	2.0903	6.4238	75.8014	6.3805	4.4631	4.0207	180.652	140.83	46.3698	76.9934	15.8264	41.9582	59.9484	45.369	59.0633	80.2048	0
hsa-miR-4500	0	0	0	0	0	0	0	0	0	0	0	0	0	0	0	0	0	0	0	0	0	0	0	0	0	0	0	0	0	0	0	0	0	0	0	0	0	0	0	0	0	0	0	0	0	0	0	0	0
hsa-miR-4501	0	0	0	0	0	0	0	0	0	0	0	0	0	0	0	0	0	0	0	0	0	0	0	0	0	0	0	0	0	0	0	0	0	0	0	0	0	0	0	0	0	0	0	0	0	0	0	0	0
hsa-miR-4502	0	0	0	0	0	0	0	0	0	0	0	0	0	0	0	0	0	0	0	0	0	0	0	0	0	0	0	0	0	0	0	0	0	0	0	0	0	0	0	0	0	0	0	0	0	0	0	0	0
hsa-miR-4503	0	0	0	0	0	0	0	0	0	0	0	0	0	0	0	0	0	0	0	0	0	0	0	0	0	0	0	0	0	0	0	0	0	0	0	0	0	0	0	0	0	0	0	0	0	0	0	0	0
hsa-miR-4504-3p	0	0	0	0	0	0	0	0	0	0	0	0	0	0	0	0	0	0	0	0	0	0	0	0	0	0	0	0	0	0	0	0	1.3064	0	0	0	0	0	0	0	0	0	0	0	0	0	0	0	0
hsa-miR-4504-5p	0	0	0	0	0	0	0	0	0	0	0	0	0	0	0	0	0	0	0	0	0	0	0	0	0	0	0	0	0	0	0	0	0	0	0	0	0	0	0	0	0	0	0	0	0	0	0	0	0
hsa-miR-4505	0	0	0	0	0	0	0	0	0	0	0	0	0	0	0	0	0	0	0	0	0	0	0	0	0	0	0	0	0	0	0	0	0	0	0	0	0	0	0	0	0	0	0	0	0	0	0	0	0
hsa-miR-4506	0	0	0	0	0	0	0	0	0	0	0	0	0	0	0	0	0	0	0	0	0	0	0	0	0	0	0	0	0	0	0	0	0	0	0	0	0	0	0	0	0	0	0	0	0	0	0	0	0
hsa-miR-4507	0	0	0	0	0	0	0	0	0	0	0	0	0	0	0	0	0	0	0	0	0	0	0	0	0	0	0	0	0	0	0	0	0	0	0	0	0	0	0	0	0	0	0	0	0	0	0	0	0
hsa-miR-4508	0	0	0	0	0	0	0	0	0	0	1.4923	0	0	0	0	3.6398	0	0	0	0	0	0	0	0	0	0	0	0	0	0	0	12.9153	0	8.0996	0	0	0	0	135.489	88.0189	185.479	163.611	100.234	0	49.3693	60.492	132.892	153.726	0
hsa-miR-4509	0	0	0	0	0	0	0	0	0	0	0	0	0	0	0	0	0	0	0	0	0	0	0	0	0	0	0	0	0	0	0	0	0	0	0	0	0	0	0	0	0	0	0	0	0	0	0	0	0
hsa-miR-450a-1-3p	0	0	0	0	0	0	0	0	0	0	0	0	0	0	0	0	0	0	0	0	0	0	0	0	0	0	0	0	0	0	0	0	0.9145	2.2344	0	0	0	0	0	0	0	0	0	0	0	22.6845	0	0	0
hsa-miR-450a-2-3p	0	0	0	0	0	0	0	3.8338	0	0	0	0	0	0	1.5653	0	2.2759	0	0	0	0	0	0	0	0	0	0	0	0	13.0712	1.5558	1.0332	2.4822	1.9551	0	0	0	0	0	0	0	0	0	0	0	0	24.6097	0	0
hsa-miR-450a-5p	18.9579	22.0347	18.4539	31.1059	6.4308	21.7172	0	7.6675	14.5277	0	26.115	29.924	36.7833	34.9093	44.2192	44.4051	53.1049	62.7631	65.1965	72.6229	48.2961	49.6519	64.7497	61.6506	11.3042	85.3234	54.1425	51.2066	74.6545	111.105	118.554	119.854	138.35	138.81	0	0	0	8.0413	248.397	88.0189	289.811	173.235	100.234	111.888	169.266	60.492	137.814	120.307	79.8325
hsa-miR-450b-3p	0	0	0	0	0	0	0	0	0	0	0	0	0	0	0	0	0	0	0	0	0	0	0	0	0	0	0	0	0	0	0	0	0	0	0	0	0	0	0	0	0	0	0	0	0	0	0	0	0
hsa-miR-450b-5p	53.8804	79.7446	21.0902	82.9492	21.4361	93.4782	35.4184	17.2519	21.7916	13.7335	42.5302	80.2667	78.1207	98.1071	83.7425	132.487	67.5191	65.0316	127.501	115.933	124.863	163.717	134.48	159.906	94.2021	135.514	99.2612	150.316	226.91	376.613	57.8766	49.5947	68.3257	60.8864	0	6.3805	0	5.0258	124.198	140.83	81.1472	105.866	89.6828	17.4826	134.002	60.492	54.1413	93.5723	136.636
hsa-miR-4510	0	0	0	0	0	0	0	0	0	0	0	0	0	0	0	0	0	0	0	0	0	0	0	0	0	0	0	0	0	0	0	0	0	0	0	0	0	0	0	0	0	0	0	0	0	0	0	0	0
hsa-miR-4511-3p	0	0	0	0	0	0	0	0	0	0	0	0	0	0	0	0	0	0	0	0	0	0	0	0	0	0	0	0	0	0	0	0	0	0	0	0	0	0	0	0	0	0	0	0	0	0	0	0	0
hsa-miR-4511-5p	2.9934	0	0	1.5952	0	1.8884	0	5.7506	0	0	2.9846	2.8164	2.8025	0	3.9132	0	6.0691	3.0247	2.8918	2.1127	0	0	0	0	0	0	0	0	0	0	0	0	1.3064	0	0	0	0	0	0	0	0	0	0	0	0	0	0	60.1536	0
hsa-miR-4512-3p	0	0	0	0	0	0	0	0	0	0	1.4923	0	0	0	0	7.2795	0	0	1.5773	2.6408	0	0	0	0	0	0	0	0	0	0	0	0	0	0	0	0	0	0	0	0	0	0	0	0	0	0	0	0	0
hsa-miR-4512-5p	0	0	0	0	0	0	0	0	0	0	0	0	0	0	0	0	0	0	0	0	0	0	0	0	0	0	0	0	0	0	0	0	0	0	0	0	0	0	0	0	0	0	0	0	0	0	0	0	0
hsa-miR-4513	0	0	0	0	0	0	0	0	0	0	0	0	0	0	0	0	0	0	0	0	0	0	0	0	0	0	0	0	0	0	0	0	0	0	0	0	0	0	0	0	0	0	0	0	0	0	0	0	0
hsa-miR-4514	0	0	0	0	0	0	0	0	0	0	0	0	0	0	0	0	0	0	0	0	0	0	0	0	0	0	0	0	0	0	0	0	0	0	0	0	0	0	0	0	0	0	0	0	0	0	0	0	0
hsa-miR-4515	0	0	0	0	0	0	0	0	0	0	0	0	0	0	0	0	0	0	0	0	0	0	0	0	0	0	0	0	0	0	0	0	0	0	0	0	0	0	0	0	0	0	0	0	0	0	0	0	0
hsa-miR-4516	0	0	0	0	0	3.7769	12.8794	0	0	0	0	0	0	0	0	0	3.0346	0	0	0	0	0	0	0	0	0	0	0	0	0	0	0	0	0	0	0	0	0	0	158.434	127.517	0	0	0	52.8957	22.6845	127.97	73.5211	0
hsa-miR-4517	0	0	0	0	0	0	0	0	0	0	0	0	0	0	0	0	0	0	0	0	0	0	0	0	0	0	0	0	0	0	0	0	0	0	0	0	0	0	0	0	0	0	0	0	0	0	0	0	0
hsa-miR-4518	0	0	0	0	0	0	0	0	0	0	0	0	0.7006	0	0	0	0	0	0	0	0	0	0	0	0	0	0	0	0	0	0	0	0	0	0	0	0	0	0	0	0	0	0	0	0	0	0	0	0
hsa-miR-4519	0	0	0	0	0	0	0	0	0	0	0	0	0	0	0	0	0	0	0	0	0	0	0	0	0	0	0	0	0	0	0	0	0	0	0	0	0	0	0	0	0	0	0	0	0	0	0	0	0
hsa-miR-451a	2.9934	5.2464	0	6.3807	0	0	0	0	0	0	1.4923	1.7602	1.7516	1.2038	0	3.6398	0	2.2685	1.5773	1.8486	7483.54	4019.12	2500.34	3691.33	2618.82	1623.65	2598.84	7839.56	2560.85	15788.3	0	0	0	0	0	0	0	0	135.489	1144.25	46.3698	38.4967	3465.98	52.4477	119.897	22.6845	118.126	33.4187	8443.05
hsa-miR-451b-3p	0	0	0	0	0	0	0	0	0	0	0	0	0	0	0	0	0	0	0	0	0	0	0	0	0	0	0	0	0	0	0	0	0	0	0	0	0	0	0	0	0	0	0	0	0	0	0	0	0
hsa-miR-451b-5p	0	0	0	0	0	0	0	0	0	0	0	0	0	0	0	0	0	0	0	0	0	0	0	0	0	0	0	0	0	0	0	0	0	0	0	0	0	0	0	0	0	0	0	0	0	0	0	0	0
hsa-miR-452-3p	0	0	0	0	0	0	0	0	0	0	0	0	0	0	0	0	0	0	0	0	0	0	0	0	0	0	0	0	0	0	0	0	0	0	0	0	0	0	0	0	0	0	0	0	0	0	0	0	0
hsa-miR-452-5p	0	0	0	0	0	0	0	0	0	0	0	0	0	0	0	3.6398	0	0	0.5258	0	97.7701	57.7036	74.7112	34.6785	97.9701	45.1712	90.2374	99.1095	103.141	84.9625	464.258	1346.81	573.256	1040.38	227.404	197.794	209.768	147.76	146.78	193.642	46.3698	153.987	94.9582	101.399	116.371	68.0534	123.049	46.7861	109.77
hsa-miR-4520-2-3p/4520-3p	6.9845	12.5913	13.1814	5.5831	8.5744	8.498	0	3.8338	10.8958	13.7335	0	0	0	0	0	0	0	0	0	0	0	0	0	0	0	0	0	0	0	1.6339	0	0	0	0	0	0	0	0	0	0	0	0	0	6.993	0	0	0	0	0
hsa-miR-4520-5p	0	0	0	0	0	0	0	0	0	0	0	0	0	0	0	0	0	0	0	0	0	0	0	0	0	0	0	0	0	0	0	0	0	0	0	0	0	0	0	0	0	0	0	0	0	0	0	0	0
hsa-miR-4521	17.9601	5.2464	15.8177	10.3686	8.5744	9.4422	6.4397	11.5013	7.2639	27.4671	9.6999	7.745	4.9044	1.8057	9.0004	8.7354	0	0	3.9433	3.9613	0	0	0	0	0	0	0	0	9.823	8.1695	223.416	315.65	246.129	264.493	3.4455	7.9756	4.4631	4.0207	0	0	0	0	0	17.4826	0	60.492	49.2194	0	10.7467
hsa-miR-4522	0	0	0	0	0	0	0	0	0	0	0	0	0	0	0	0	0	0	0	0	0	0	0	0	0	0	0	0	0	0	0	0	0	0	0	0	0	0	0	0	0	0	0	0	0	0	0	0	0
hsa-miR-4523-3p	0	0	0	0	0	0	0	0	0	0	0	0	0	0	0	0	0	0	0	0	0	0	0	0	0	0	0	0	0	0	0	0	0	0	0	0	0	0	0	0	0	0	0	0	0	0	0	0	0
hsa-miR-4523-5p	0	0	0	0	0	0	0	0	0	0	0	2.4643	2.8025	0	0	0	0	0	0	0	0	0	0	0	0	0	0	0	0	0	0	0	0	0	0	0	0	0	0	0	0	0	0	0	0	0	0	0	0
hsa-miR-4524a-3p	0	0	7.9088	5.5831	0	2.8327	0	7.6675	10.8958	0	0	0	0	0	0	0	0	0	0	0	0	0	0	0	0	0	0	0	0	0	0	0	0	0	0	0	0	0	0	0	0	0	0	0	0	0	0	0	0
hsa-miR-4524a-5p	0	0	0	0	4.2872	0	0	0	0	0	0	0	0	0	0	0	0	0	0	0	0	0	0	0	0	0	0	0	0	0	0.6223	0	0	0	0	0	0	0	0	0	0	0	0	0	0	0	0	0	0
hsa-miR-4524b-3p	0	0	0	0	0	0	0	0	0	0	0	0	0	0	0	0	0	0	0	0	0	0	0	0	0	0	0	0	0	0	0	0	0	0	0	0	0	0	0	0	0	0	0	0	0	0	0	0	0
hsa-miR-4524b-5p	0	0	0	0	0	0	0	0	0	0	0	0	0	0	0	0	0	0	0	0	0	0	0	0	0	0	0	0	0	0	0	0	0	0	0	0	0	0	0	0	0	0	0	0	0	0	0	0	0
hsa-miR-4525-3p	0	0	0	0	0	0	0	0	0	0	0	0	0	0	0	0	0	0	0	0	0	0	0	0	0	0	0	0	0	0	0	0	0	0	3.4455	0	0	0	0	0	0	0	0	0	0	0	0	0	0
hsa-miR-4525-5p	0	0	0	0	0	0	0	0	0	0	0	0	0	0	0	0	0	0	0	0	0	0	0	0	0	0	0	0	0	0	0	0	0	0	0	0	0	0	0	0	0	0	0	0	0	0	0	0	0
hsa-miR-4526-3p	0	0	0	0	0	0	0	0	0	0	0	3.8725	0	0	0	2.9118	0	0	2.1031	0	0	0	0	0	0	0	0	0	0	0	0	0	0	0	0	0	0	0	0	0	0	0	0	0	0	0	0	0	0
hsa-miR-4526-5p	0	0	0	0	0	0	0	0	0	0	2.2384	1.0561	0	0	0	0	0	0	0	0	0	0	0	0	0	0	0	0	0	0	0	0	0	0	0	0	0	0	0	0	0	0	0	0	0	0	0	0	0
hsa-miR-4527	0	0	0	0	0	0	0	0	0	0	0	0	0	0	0	0	0	0	0	0	0	0	0	0	0	0	0	0	0	0	0	0	0	0	0	0	0	0	0	0	0	0	0	0	0	0	0	0	0
hsa-miR-4528-3p	0	0	0	0	0	0	0	0	0	0	0	0	0	0	0	0	0	0	0	0	0	0	0	0	0	0	0	0	0	0	0	0	0	0	0	0	0	0	0	0	0	0	0	0	0	0	0	0	0
hsa-miR-4528-5p	0	0	0	0	0	0	0	0	0	0	0	0	0	0	0	0	0	0	0	0	0	0	0	0	0	0	0	0	0	0	0	0	0	0	0	0	0	0	0	0	0	0	0	0	0	0	0	0	0
hsa-miR-4529-3p	0	0	0	0	0	0	0	0	0	0	0	0	0	0	0	0	0	0	0	0	0	0	0	0	0	0	0	0	0	0	0	0	0.9145	2.2344	0	0	0	0	0	0	0	0	0	0	0	0	0	0	0
hsa-miR-4529-5p	0	0	0	0	0	0	0	0	0	0	0	0	0	0	0	0	0	0	0	0	0	0	0	0	0	0	0	0	0	0	0	0	0	0	0	0	0	0	0	0	0	0	0	0	0	0	0	0	0
hsa-miR-4530	0	0	0	0	0	0	0	0	0	0	0	0	0	0	0	0	0	0	0	0	0	0	0	0	0	0	0	0	0	0	0	0	0	0	0	0	0	0	0	0	0	0	0	0	0	0	0	0	0
hsa-miR-4531	0	0	0	0	0	0	0	0	0	0	0	0	0	0	0	0	0	0	0	0	0	0	0	0	0	0	0	0	0	0	0	0	0	0	0	0	0	0	0	0	0	0	0	0	0	0	0	0	0
hsa-miR-4533-3p	0	0	0	0	0	0	0	0	0	0	0	0	0	0	0	0	0	0	0	0	0	0	0	0	0	0	0	0	0	0	0	0	0	0	0	0	0	0	0	0	0	0	0	0	0	0	0	0	0
hsa-miR-4533-5p	0	0	0	0	0	0	0	0	0	0	0	0	0	0	0	0	0	0	0	0	0	0	0	0	0	0	0	0	0	0	0	0	0	0	0	0	0	0	0	0	0	0	0	0	0	0	0	0	0
hsa-miR-4534	0	0	0	0	0	0	0	0	0	0	0	0	0	0	0	0	0	0	0	0	0	0	0	0	0	0	0	0	0	0	0	0	0	0	0	0	0	0	0	0	0	0	0	0	0	0	0	0	0
hsa-miR-4535	0	0	0	0	0	0	0	0	0	0	0	0	0	0	0	0	0	0	0	0	0	0	0	0	0	0	0	0	0	0	0	0	0	0	0	0	0	0	0	0	0	0	0	0	0	0	0	0	0
hsa-miR-4536-3p	0	0	0	0	0	0	0	0	0	0	0	0	0	0	0	0	0	0	0	0	0	0	0	0	0	0	0	0	0	0	0	0	0	0	0	0	0	0	0	0	0	0	0	0	0	0	0	0	0
hsa-miR-4536-5p	0	0	0	0	0	0	0	0	0	0	0	0	0	0	0	0	0	0	0	0	0	2.6839	0	0	0	0	0	0	0	0	0	0	0	0	0	0	0	0	0	0	0	0	0	0	0	0	0	0	1.5352
hsa-miR-4537	0	0	0	0	0	0	0	0	0	0	0	0	0	0	0	0	0	0	0	0	0	0	0	0	0	0	0	0	0	0	0	0	0	0	0	0	0	0	0	0	0	0	0	0	0	0	0	0	0
hsa-miR-4538	0	0	0	0	0	0	0	0	0	0	0	0	0	0	0	0	0	0	0	0	0	0	0	0	0	0	0	0	0	0	0	0	0	0	0	0	0	0	0	0	0	0	0	0	0	0	0	0	0
hsa-miR-4539	0	0	0	0	0	0	0	0	0	0	0	0	0	0	0	0	0	0	0	0	0	0	0	0	0	0	0	0	0	0	0	0	0	0	0	0	0	0	0	0	0	0	0	0	0	0	0	0	0
hsa-miR-454-3p	292.351	303.24	192.448	330.202	150.053	339.921	218.95	187.854	156.173	116.735	236.154	340.429	359.425	228.716	248.097	192.179	211.661	253.321	240.018	255.633	404.038	501.887	433.325	371.83	263.766	386.465	794.089	449.296	507.847	868.415	24.8932	19.1146	28.3493	32.6776	186.058	138.775	147.284	126.651	67.7446	0	0	0	0	87.4129	45.8429	52.9305	34.4536	53.4699	442.149
hsa-miR-454-5p	20.9535	27.2811	52.7255	23.9276	51.4466	44.3786	22.539	38.3376	65.3747	34.3338	23.1304	59.1439	51.8469	39.7244	25.8271	31.3019	34.8975	27.9787	17.3507	17.6936	17.6693	9.3936	0	0	0	20.0761	6.7678	23.1256	9.823	11.4373	6.2233	0	6.6627	3.3515	13.7821	17.5463	0	0	0	0	0	0	0	10.4895	28.211	37.8075	0	40.1024	15.3524
hsa-miR-4540	0	0	0	0	0	0	0	0	0	0	0	0	0	0	0	0	0	0	0	0	0	0	0	0	0	0	0	0	0	0	0	0	0	0	0	0	0	0	0	0	0	0	0	0	0	0	0	0	0
hsa-miR-455-3p	0	0	0	0	0	0	0	0	0	0	1.8654	3.1684	2.8025	1.2038	0	0	0	0	0	0	0	0	0	0	0	0	0	0	0	0	17.4252	21.6977	23.3849	34.3533	37.9007	46.2583	63.9717	137.708	101.617	52.8113	92.7396	105.866	89.6828	31.4686	28.211	83.1764	93.5168	73.5211	0
hsa-miR-455-5p	0	0	0	0	0	0	0	0	0	0	4.1038	1.7602	3.1529	0	0	0	0	0	1.0516	0.5282	2.3559	0	0	0	0	0	4.5119	0	0	0	802.183	883.406	993.401	968.596	93.029	154.726	102.652	139.718	67.7446	52.8113	69.5547	67.3692	89.6828	10.4895	24.6847	60.492	0	53.4699	3.8381
hsa-miR-4632-3p	1.9956	0	0	0	0	0	0	0	0	0	0	0	1.051	0	3.9132	3.6398	0	4.5371	1.0516	2.3768	0	0	0	0	0	0	0	0	0	0	0	0	0	0	0	0	0	0	0	0	0	0	0	0	0	0	0	0	1.5352
hsa-miR-4632-5p	0	0	0	0	0	0	0	0	0	0	0	0	0	0	0	0	0	0	0	0	0	0	0	0	0	0	0	0	0	0	0	0	0	0	0	0	0	0	0	0	0	0	0	0	0	0	0	0	0
hsa-miR-4633-3p	0	0	0	0	0	0	0	0	0	0	0	0	0	0	0	0	0	0	0	0	0	0	0	0	0	0	0	0	0	0	0	0	0	0	0	0	0	0	0	0	0	0	0	0	0	0	0	0	0
hsa-miR-4633-5p	0	0	0	0	0	0	0	0	0	0	0	0	0	0	0	0	0	0	0	0	0	0	0	0	0	0	0	0	0	0	0	0	0	0	0	0	0	0	0	0	0	0	0	0	0	0	0	0	0
hsa-miR-4634	0	0	0	0	0	0	0	0	0	0	0	0	0	0	0	0	0	0	0	0	0	0	0	0	0	0	0	0	0	0	0	0	0	0	0	0	0	0	0	0	0	0	0	0	0	0	0	0	0
hsa-miR-4635	0	0	0	0	0	0	0	0	0	0	0	0	0	0	0	0	0	0	0	0	0	0	0	0	0	0	0	0	0	0	0	0	0	0	0	0	0	0	0	0	0	0	0	0	0	0	0	0	0
hsa-miR-4636-3p	0	0	0	0	0	0	0	0	0	0	0	0	0	0	0	0	0	0	0	0	0	0	0	0	0	0	0	0	0	0	0	0	0	0	0	0	0	0	0	0	0	0	0	0	0	0	0	0	0
hsa-miR-4636-5p	0	0	0	0	0	0	0	0	0	0	0	0	0	0	0	0	0	0	0	0	0	0	0	0	0	0	0	0	0	0	0	0	0	0	0	0	0	0	0	0	0	0	0	0	0	0	0	0	0
hsa-miR-4637	0	0	0	0	0	0	0	0	0	0	0	1.4082	0	0	1.174	0	0	0	0	0	0	0	0	0	0	0	0	0	0	0	0	0	0	0	0	0	0	0	0	0	0	0	0	0	0	0	0	0	0
hsa-miR-4638-3p	0	0	0	0	0	0	0	0	0	0	0	0	0	0	0	0	0	0	0	0	0	0	0	0	0	0	0	0	0	0	0	0	0	0	0	0	0	0	0	0	0	0	0	0	0	0	0	0	0
hsa-miR-4638-5p	0	0	0	0	0	0	0	0	0	0	0	0	0	0	0	0	0	0	0	0	0	0	0	0	0	0	0	0	0	0	0	0	0	0	0	0	0	0	0	0	0	0	0	0	0	0	0	0	0
hsa-miR-4639-3p	0	0	0	0	0	0	0	0	0	0	0	0	0	0	0	0	0	0	0	0	0	0	0	0	0	0	0	0	0	0	0	0	0	0	0	0	0	0	0	0	0	0	0	0	0	0	0	0	0
hsa-miR-4639-5p	0	0	0	0	0	0	0	0	0	0	0	0	0.7006	0	0	0	0	0	0	0	0	0	0	0	0	0	0	0	0	0	0	0	0	0	0	0	0	0	0	0	0	0	0	0	0	0	0	0	0
hsa-miR-4640-3p	0	0	0	0	0	0	0	0	0	0	0	0	0	0	0	0	0	0	0	0	0	0	0	0	0	0	0	0	0	0	0	0	0	0	0	6.3805	0	0	0	0	0	0	0	0	0	0	0	0	0
hsa-miR-4640-5p	0	0	0	0	0	0	0	0	0	0	0	0	0	0	0	0	0	0	0	0	0	0	0	0	0	0	0	0	0	0	0	0	0	0	0	0	0	0	0	0	0	0	0	0	0	0	0	0	0
hsa-miR-4641	0	0	0	0	0	0	0	0	0	0	0	0.7041	0	0	0	0	0	0	0	0	0	0	0	0	0	0	0	0	0	0	0	0	0	0	0	0	0	0	0	0	0	0	0	0	0	0	0	0	0
hsa-miR-4642	0	0	0	0	0	0	0	0	0	0	0	0	0	0	0	0	0	0	0	0	0	0	0	0	0	0	0	0	0	0	0	0	0	0	0	0	0	0	0	0	0	0	0	0	0	0	0	0	0
hsa-miR-4643	0	0	0	0	0	0	0	0	0	0	0	0	0	0	0	0	0	0	0	0	0	0	0	0	0	0	0	0	0	0	0	0	0	0	0	0	0	0	0	0	0	0	0	0	0	0	0	0	0
hsa-miR-4644-3p	0	0	0	0	0	0	0	0	0	0	0	0	0	0	0	0	0	0	0	0	0	0	0	0	0	0	0	0	0	0	0	0	0	0	0	0	0	0	0	0	0	0	0	0	0	0	0	0	0
hsa-miR-4644-5p	0	0	0	0	0	0	0	0	0	0	0	0	0	0	0	0	0	0	0	0	0	0	0	0	0	0	0	0	0	0	0	0	0	0	0	0	0	0	0	0	0	0	0	0	0	0	0	0	0
hsa-miR-4645-3p	0	0	0	0	0	0	0	0	0	0	12.6844	12.3216	11.5605	6.0188	5.0872	7.2795	0	8.318	7.098	8.7148	16.4913	14.7614	0	19.2658	0	0	0	21.4737	38.3095	37.5796	2.1782	6.716	4.9644	5.8652	0	0	0	0	0	0	0	0	0	0	0	0	0	0	13.8172
hsa-miR-4645-5p	0	0	0	0	0	0	0	0	0	0	0	0	0	0	0	0	0	0	0	0	0	0	0	0	0	0	0	0	0	0	0	0	0	0	0	0	0	0	0	0	0	0	0	0	0	0	0	0	0
hsa-miR-4646-3p	0	0	0	0	0	0	0	0	0	0	0	0	0	0	0	0	0	0	0	0	0	0	0	0	0	0	0	0	0	0	0	0	0	0	0	0	0	0	0	0	0	0	0	0	0	0	0	0	0
hsa-miR-4646-5p	0	0	0	0	0	0	0	0	0	0	0	0	0	0	0	0	0	0	0	0	0	0	0	0	0	0	0	0	0	0	0	0	0	0	0	0	0	0	0	0	0	0	0	0	0	0	0	0	0
hsa-miR-4647-3p	0	0	0	0	0	0	0	0	0	0	0	0	0	0	0	0	0	0	0	0	0	0	0	0	0	0	0	0	0	0	0	0	0	0	0	0	0	0	0	0	0	0	0	0	0	0	0	0	0
hsa-miR-4647-5p	0	0	0	0	0	0	0	0	0	0	0	0	0	0	2.3479	0	0	0	0	1.8486	0	0	0	0	0	0	0	0	0	0	0	0	0	0	0	0	0	0	0	0	0	0	0	0	0	0	0	0	0
hsa-miR-4648	0	0	0	0	0	0	0	0	0	0	0	0	0	0	0	0	0	0	0	0	0	0	0	0	0	0	0	0	0	0	0	0	0	0	0	0	0	0	0	0	0	0	0	0	0	0	0	0	0
hsa-miR-4649-3p	0	0	0	0	0	0	0	0	0	0	0	0	0	0	0	0	0	0	0	0	0	0	0	0	0	0	0	0	0	0	0	0	0	0	0	0	0	0	0	0	0	0	0	0	0	0	0	0	0
hsa-miR-4649-5p	0	0	0	0	0	0	0	0	0	0	0	0	0	0	0	0	0	0	0	0	0	0	0	0	0	0	0	0	0	0	0	0	0	0	0	0	0	0	0	0	0	0	31.6527	0	0	0	59.0633	60.1536	0
hsa-miR-4650-3p	0	0	0	0	0	0	0	0	0	0	0	0	0	0	0	0	0	0	0	0	0	0	0	0	0	0	0	0	0	0	0	0	0	0	0	0	0	0	0	0	0	0	0	0	0	0	0	0	0
hsa-miR-4650-5p	0	0	0	0	0	0	0	0	0	0	0	0	0	0	0	0	0	0	0	0	0	0	0	0	0	0	0	0	0	0	0	0	0	0	0	0	0	0	0	0	0	0	0	0	0	0	0	0	0
hsa-miR-4651	0	0	0	0	0	0	0	0	0	0	0	0	0	0	0	0	0	0	0	0	0	0	0	0	0	0	0	0	0	0	0	0	0	0	0	0	0	0	0	0	0	0	0	0	0	0	0	0	0
hsa-miR-4652-3p	0	0	0	0	0	0	0	0	0	0	0	0	0	0	0	0	0	0	0	0	0	0	0	0	0	0	0	0	0	0	0	0	0	0	0	0	0	0	0	0	0	0	0	0	0	0	0	0	0
hsa-miR-4652-5p	0	0	0	0	0	0	0	0	0	0	0	0	0	0	0	0	0	0	0	0	0	0	0	0	0	0	0	0	0	0	0	0	0	0	5.1683	0	0	0	0	0	0	0	0	0	0	0	0	0	0
hsa-miR-4653-3p	0	0	0	0	0	0	0	0	0	0	0	0	0	0	0	0	0	0	0	0	0	0	0	0	0	0	0	0	0	0	0	0	0	0	0	0	0	0	0	0	0	0	0	0	0	0	0	0	0
hsa-miR-4653-5p	0	0	0	0	0	0	0	0	0	0	0	0	0	0	0	0	0	0	0	1.3204	0	0	0	0	0	0	0	0	0	0	0	0	0	0	0	0	0	0	0	0	0	0	0	0	0	0	0	0	0
hsa-miR-4654	0	0	0	0	0	0	0	0	0	0	0	0	0	0	0	0	0	0	0	0	0	0	0	0	0	0	0	0	0	0	0	0	0	0	0	0	0	0	0	0	0	0	0	0	0	0	0	0	0
hsa-miR-4655-3p	0	0	0	0	0	0	0	0	0	0	0	0	0	0	0	0	0	0	0	0	0	0	0	0	0	0	0	0	0	0	0	0	0	0	0	0	0	0	0	0	0	0	0	0	0	0	0	0	0
hsa-miR-4655-5p	0	0	0	0	0	0	0	0	0	0	0	0	0	0	0	0	0	0	0	0	0	0	0	0	0	0	0	0	0	0	0	0	0	0	0	0	0	0	0	0	0	0	0	0	0	0	0	0	0
hsa-miR-4656	0	0	0	0	0	0	0	0	0	0	0	0	0	0	0	0	0	0	0	0	0	0	0	0	0	0	0	0	0	0	0	0	0	0	0	0	0	0	0	0	0	0	0	0	0	0	0	0	0
hsa-miR-4657	0	0	0	0	0	0	0	0	0	0	0	0	0	0	0	0	0	0	0	0	0	0	0	0	0	0	0	0	0	0	0	0	0	0	0	0	0	0	0	0	0	0	0	0	0	0	0	0	0
hsa-miR-4658	0	0	0	0	0	0	0	0	0	0	0	0	0	0	0	0	0	0	0	0	0	0	0	0	0	0	0	0	0	0	0	0	0	0	0	0	0	0	0	0	0	0	0	0	0	0	0	0	0
hsa-miR-4659a-3p/4659b-3p	0	0	0	0	0	0	0	0	0	0	0	0	0	0	0	0	0	0	0	0	11.7795	13.4194	0	9.6329	0	5.019	0	0	11.7876	6.5356	0	0	0.6532	0	0	0	0	0	0	0	0	0	31.6527	0	7.0528	0	0	0	13.0495
hsa-miR-4659a-5p/4659b-5p	0	0	0	0	0	0	0	0	0	0	0	0	0	0	0	0	0	0	0	0	0	0	0	0	0	0	0	0	0	0	0	0	0	0	0	0	0	0	0	0	0	0	0	0	0	0	0	0	0
hsa-miR-466	0	0	0	0	0	0	0	0	0	0	0	0	0	0	0	0	0	0	0	0	0	0	0	0	0	0	0	0	0	0	0	0	0	0	0	0	0	0	0	0	0	0	0	0	0	0	0	0	0
hsa-miR-4660	3.9911	0	0	0	0	3.7769	0	0	10.8958	0	0	0	1.7516	2.4075	0	0	0	0	0	1.8486	0	0	0	0	0	0	0	0	0	0	0	0	0	0	0	0	0	0	0	0	0	0	0	0	0	0	0	0	0
hsa-miR-4661-3p	0	0	0	0	0	2.8327	0	0	0	0	0	0	0	0	0	0	0	1.5124	0	0	0	0	0	0	0	0	0	0	0	0	0	0	0	0	0	0	0	0	0	0	0	0	0	0	0	0	0	0	0
hsa-miR-4661-5p	7.9823	9.4434	10.5451	7.9759	19.2925	10.3865	0	11.5013	0	0	3.7307	5.6328	3.8535	6.6207	9.783	0	6.0691	4.5371	2.366	2.1127	0	0	0	0	0	0	9.0237	0	0	0	0	4.1329	1.829	0	0	0	0	0	0	0	278.219	0	73.8564	0	91.6859	90.7379	0	0	0
hsa-miR-4662a-3p	0	0	0	0	0	0	0	0	0	0	0	0	0	0	0	0	0	0	0.7887	1.3204	0	0	0	0	0	0	0	0	0	0	0	0	0	0	0	0	0	0	0	0	0	0	0	0	0	0	0	0	0
hsa-miR-4662a-5p	10.9756	16.7883	7.9088	19.9397	0	15.1076	0	11.5013	18.1596	0	33.2034	87.6597	85.8276	157.092	126.005	67.6995	115.314	95.2789	52.3149	59.1547	0	2.6839	0	0	0	0	0	0	7.8584	0	4.9786	2.0664	4.3112	1.9551	17.2276	17.5463	10.414	22.1137	135.489	88.0189	139.109	0	116.06	13.9861	52.8957	98.2994	59.0633	93.5723	5.3733
hsa-miR-4662b	0	0	0	0	0	0	0	0	0	0	0	0	0	0	0	0	0	0	0	0	0	0	0	0	0	0	0	0	0	0	0	0	0	0	0	0	0	0	0	0	81.1472	0	0	0	0	0	0	0	0
hsa-miR-4663	0	0	0	0	0	0	0	0	0	0	0	0	0	0	0	0	0	0	0	0	0	0	0	0	0	0	0	0	0	0	0	0	0	0	0	0	0	0	0	0	0	0	0	0	0	0	0	0	0
hsa-miR-4664-3p	0	10.4927	0	0	0	0	0	0	0	0	2.6115	0	0	0	0	0	0	0	0	0	0	0	0	0	0	0	0	11.5628	24.5574	8.1695	0	0	0	0	0	0	0	0	0	0	0	0	0	0	0	0	0	0	9.2114
hsa-miR-4664-5p	0	0	0	0	0	0	0	0	0	0	0	0	0	0	0	0	0	0	0	0	0	0	0	0	0	0	0	0	0	0	0	0	0	0	0	0	0	0	0	0	0	0	0	0	0	0	0	0	0
hsa-miR-4665-3p	0	0	0	0	0	0	0	0	0	0	0	0	0	0	0	0	0	0	0	0	0	0	0	0	0	0	0	0	0	0	0	0	0	0	0	0	0	0	0	0	0	0	0	0	0	0	0	0	0
hsa-miR-4665-5p	0	0	0	1.5952	0	0	0	0	0	0	0	0	0	0	0	0	0	0	0	0	0	0	0	0	0	0	0	0	0	0	0	0	0	0	0	0	0	0	0	0	0	0	0	0	0	0	0	0	0
hsa-miR-4666a-3p	0	0	0	0	0	0	0	0	0	0	0	0	0	0	0	0	0	0	0	0	0	0	0	0	0	0	0	0	0	0	0	0	0	0	0	0	0	0	0	0	0	0	0	0	0	0	0	0	0
hsa-miR-4666a-5p	0	0	0	0	0	0	0	0	0	0	0	0	0	0	0	0	0	0	0	0	0	0	0	0	0	0	0	0	0	0	0	0	0	0	0	0	0	0	0	0	0	0	0	0	0	0	0	0	0
hsa-miR-4666b	0	0	0	0	0	0	0	0	0	0	0	0	0	0	0	0	0	0	0	0	0	0	0	0	0	0	0	0	0	0	0	0	0	0	0	0	0	0	0	0	0	0	0	0	0	0	0	0	0
hsa-miR-4667-3p	0	0	0	0	0	0	0	0	0	0	0	0	0	0	0	0	0	0	0	0	0	0	0	0	0	0	0	0	0	0	0	0	0	0	0	0	0	0	0	0	0	0	0	0	0	0	0	0	0
hsa-miR-4667-5p	0	7.3449	0	0	0	0	0	0	0	0	0	0	0	0	3.1306	0	2.2759	0	0.5258	0	0	0	0	0	0	0	0	0	0	0	0	0	0	0	0	0	0	0	0	0	0	0	0	0	0	0	0	0	0
hsa-miR-4668-3p	0	0	0	0	0	0	0	0	0	0	0	0	0	0	0	0	0	0	0	0	0	0	0	0	0	0	0	0	0	0	0	0	0	0	0	0	0	0	0	0	0	0	0	0	0	0	0	0	0
hsa-miR-4668-5p	0	0	0	0	0	0	0	0	0	0	0	0	0	0	0	0	0	0	1.0516	0.5282	0	0	0	0	0	0	0	0	0	0	0	0	0	0	0	0	0	0	0	0	0	0	0	0	0	0	0	0	0
hsa-miR-4669	0	0	0	0	0	4.7211	0	0	0	0	0	0	1.4013	0	0	0	0	0	0	0	0	0	0	0	0	0	0	0	0	0	0	0	0	0	0	0	0	0	0	0	0	0	0	0	0	0	0	0	0
hsa-miR-4670-3p	0	0	0	0	0	0	0	0	0	0	0	0	0	0	0	0	0	0	0	0	0	0	0	0	0	0	0	0	0	0	0	0	0	0	0	0	0	0	0	0	0	0	0	0	0	0	0	0	0
hsa-miR-4670-5p	0	0	0	0	0	0	0	0	0	0	0	0	0	0	0	0	0	0	0.5258	0	0	0	0	0	0	0	0	0	0	0	0	0	0	0	0	0	0	0	0	0	0	0	0	0	24.6847	0	0	0	0
hsa-miR-4671-3p	3.9911	5.2464	15.8177	5.5831	0	1.8884	12.8794	9.5844	10.8958	20.6003	0	0	0	1.8057	3.5219	0	2.2759	0	0	1.8486	0	0	0	0	0	0	0	0	0	0	0	0	0	0	0	0	0	0	0	0	0	0	0	0	0	0	0	0	0
hsa-miR-4671-5p	6.9845	45.1187	0	2.3928	8.5744	0	0	5.7506	0	0	0	6.6889	0	0	0	0	0	0	0	4.2253	0	0	0	0	0	0	0	0	0	0	0	0	0	0	0	0	0	0	0	0	0	0	0	0	0	0	0	0	0
hsa-miR-4672-3p	0	0	0	0	0	0	0	0	0	0	0	0	0	0	0	0	0	0	0	0	0	0	0	0	0	0	0	0	0	0	0	0	0	0	0	0	0	0	0	0	0	0	0	0	0	0	0	0	0
hsa-miR-4672-5p	0	0	0	0	0	0	0	0	0	0	0	0	0	0	0	0	0	0	0	0	0	0	0	0	0	0	0	0	0	0	0	0	0	0	0	0	0	0	0	0	0	0	0	0	0	0	0	0	0
hsa-miR-4673	0	0	0	0	0	0	0	0	0	0	0	0	0	0	0	0	0	0	0	0	0	0	0	0	0	0	0	0	0	0	0	0	0	0	0	0	0	0	0	0	0	0	0	0	0	0	0	0	0
hsa-miR-4674	0	0	0	0	0	0	0	0	0	0	0	0	0	0	0	0	0	0	0	0	0	0	0	0	0	0	0	0	0	0	0	0	0	0	0	0	0	0	0	0	0	0	0	0	0	0	0	0	0
hsa-miR-4675	0	0	0	0	0	0	0	0	0	0	0	0	0	0	0	0	0	0	0	0	0	0	0	0	0	0	0	0	0	0	0	0	0	0	0	0	0	0	0	0	0	0	0	0	0	0	0	0	0
hsa-miR-4676-3p	0	0	0	0	0	0	0	0	0	0	1.4923	0	1.051	2.4075	2.7392	0	1.5173	0	1.5773	0	0	4.0258	0	0	0	0	0	9.911	1.9646	0	0.6223	0	1.6983	0	0	0	2.9754	0	0	0	0	0	0	0	0	0	0	0	6.9086
hsa-miR-4676-5p	0	0	0	0	0	0	0	0	0	0	0	0	0	0	0	0	0	0	0	0	0	4.0258	0	0	0	0	0	0	0	0	0	0	0	0	0	0	0	0	0	0	0	0	0	0	0	0	0	0	0
hsa-miR-4677-3p	32.9269	27.2811	5.2726	22.3325	17.1489	23.6056	22.539	9.5844	0	13.7335	38.7994	74.634	76.3691	33.1036	32.0883	43.6771	52.3463	40.8338	37.856	39.0843	23.5591	36.2325	29.8845	25.0456	45.217	27.6046	47.3747	26.4292	27.5043	24.5084	5.2898	0	7.0547	5.8652	5.1683	9.5707	11.9017	9.0465	56.4538	176.038	0	76.9934	79.1319	20.9791	45.8429	0	59.0633	26.7349	17.6553
hsa-miR-4677-5p	0	0	0	0	0	3.7769	0	0	0	0	4.8499	1.0561	1.4013	0	2.3479	11.6472	1.5173	3.0247	3.1547	2.3768	0	0	0	0	0	0	0	0	0	1.6339	0	0	0.9145	1.1172	0	0	0	0	0	0	0	0	0	0	0	0	0	0	0
hsa-miR-4678-3p	0	0	0	0	0	0	0	0	0	0	0	0	0	0	0	0	0	0	0	0	0	0	0	0	0	0	0	0	0	0	0	0	0	0	0	0	0	0	0	0	0	0	0	0	0	0	0	0	0
hsa-miR-4678-5p	0	0	0	0	0	0	0	0	0	0	0	0	0	0	0	0	0	0	0	0	0	0	0	0	0	0	0	0	0	0	0	0	0	0	0	0	0	0	0	0	0	0	0	0	0	0	0	0	0
hsa-miR-4679	0	0	0	0	0	0	0	0	0	0	0	0	0	0	0	0	0	0	0	0	0	0	0	0	0	0	0	0	0	0	0	0	0	0	0	0	0	0	0	0	0	0	0	0	0	0	0	0	1.5352
hsa-miR-4680-3p	0	0	0	0	0	0	0	0	0	0	0	0	0	0	0	0	0	0	0	0	0	0	0	0	0	0	0	0	0	0	0	0	0	0	0	0	0	0	0	0	0	0	0	0	0	0	0	0	0
hsa-miR-4680-5p	0	0	0	0	0	0	0	0	0	0	0	0	0	0	0	0	0	0	0	0	0	0	0	0	0	0	0	0	0	0	0	0	0	0	0	0	0	0	0	0	0	0	0	0	0	0	0	0	0
hsa-miR-4681-3p	0	0	0	0	0	0	0	0	0	0	0	0	0	0	0	0	0	0	0	0	0	0	0	0	0	0	0	0	0	0	0	0	0	0	0	0	0	0	0	0	0	0	0	0	0	0	0	0	0
hsa-miR-4681-5p	0	0	0	0	0	0	0	0	0	0	0	0	0	0	0	0	0	0	0	0	0	0	0	0	0	0	0	0	0	0	0	0	0	0	0	0	0	0	0	0	0	0	0	0	0	0	0	0	0
hsa-miR-4682-3p	0	0	0	0	0	0	0	0	0	0	0	0	0	0	0	0	0	0	0	0	0	0	0	0	0	0	0	0	0	0	0	0	0	0	0	0	0	0	0	0	0	0	0	0	0	0	0	0	0
hsa-miR-4682-5p	0	0	0	3.1904	0	0	0	0	0	0	0	0	0	0	0	0	0	0	0	0	0	0	0	0	0	0	0	0	0	0	0	0	0	0	0	0	0	0	0	0	0	0	0	0	0	0	0	0	0
hsa-miR-4683	0	0	0	0	0	0	0	0	0	0	0	0	0	0	0	0	0	0	0	0	0	0	0	0	0	0	0	0	0	0	0	0	0.9145	0	0	0	0	0	0	0	0	0	0	0	0	0	0	0	0
hsa-miR-4684-3p	0	0	0	0	0	0	0	0	0	0	1.8654	0	0	0	0	0	0	0	0	0	0	0	0	0	0	0	0	0	0	0	1.5558	3.6163	3.7886	6.7031	0	0	0	0	0	0	0	0	0	0	0	0	0	0	0
hsa-miR-4684-5p	0	0	0	0	0	0	0	0	0	0	0	0	0	0	0	0	0	0	0	0	0	0	0	0	0	0	0	0	0	0	1.2447	0	0.7839	0	0	0	0	0	0	0	0	0	0	0	0	0	0	0	0
hsa-miR-4685-3p	11.9734	15.7391	31.6353	11.1662	27.8669	17.9403	28.9787	23.0026	43.5831	0	6.3422	4.5766	2.8025	9.6301	6.2611	5.0957	16.6901	17.3922	4.9949	4.4894	0	0	0	0	0	0	0	0	0	4.0847	0	0	0	0	0	0	0	0	0	0	0	0	0	0	17.6319	0	0	0	0
hsa-miR-4685-5p	0	0	0	0	0	0	0	0	0	0	0	0	0	0	0	0	0	0	0	0	0	0	0	0	0	0	0	0	0	0	0	0	0	0	0	0	0	0	0	0	0	0	0	0	0	0	0	0	0
hsa-miR-4686	0	0	0	0	0	0	0	0	0	0	0	0	0	0	0	0	0	0	0	0	0	0	0	0	0	0	0	0	0	0	0	0	0	0	0	0	0	0	0	0	0	0	0	0	0	0	0	53.4699	0
hsa-miR-4687-3p	0	0	0	0	0	0	0	0	0	0	2.6115	0	0	0	0	0	3.0346	0	0	0	0	0	0	0	0	0	0	0	0	0	0	0	0	0	0	0	0	0	0	0	0	0	0	0	0	0	0	0	0
hsa-miR-4687-5p	9.9778	7.3449	21.0902	7.1783	8.5744	8.498	32.1985	11.5013	29.0554	0	0	3.5205	5.2548	7.8245	12.5222	0	12.1383	13.6113	4.2062	4.2253	0	0	0	0	0	0	0	0	0	0	0	0	0	0	0	0	0	0	0	0	0	0	0	0	0	0	0	0	0
hsa-miR-4688-3p/4688-5p	0	0	0	0	0	0	0	0	0	0	0	0	0	0	1.174	0	0	0	0	0	0	0	0	0	0	0	0	0	0	0	0	0	0	0	0	0	0	0	0	0	0	0	0	0	0	0	0	0	0
hsa-miR-4689-3p	0	0	0	0	0	0	0	0	0	0	0	0	0	0	0	0	0	0	0	0	0	0	0	0	0	0	0	0	0	0	0	0	0	0	0	0	0	0	0	0	0	0	0	0	0	0	0	0	0
hsa-miR-4689-5p	0	0	0	3.1904	0	0	0	0	0	0	0	0	0	0	0	0	0	0	0	0	0	0	0	0	0	0	0	0	0	0	0	0	0	0	0	0	0	0	0	0	0	0	0	0	0	0	0	0	0
hsa-miR-4690-3p	3.9911	0	0	0	0	0	0	0	0	0	0	2.4643	2.1019	0	0	0	0	0	0	2.3768	0	0	0	0	0	0	0	0	0	0	0	0	1.4371	0	0	0	0	0	0	0	0	0	0	0	0	0	0	0	0
hsa-miR-4690-5p	0	0	0	0	0	0	0	0	0	0	0	0	0	0	0	0	0	0	0	0	0	0	0	0	0	0	0	0	0	0	0	0	0	0.5586	0	0	0	0	0	0	0	0	0	0	0	0	0	0	0
hsa-miR-4691-3p	0	0	0	0	0	0	0	0	0	0	0	0	0	0	0	0	0	0	0	0	0	0	0	0	0	0	0	0	0	0	0	0	0	0	0	0	0	0	0	0	0	0	0	0	0	0	0	0	0
hsa-miR-4691-5p	0	0	0	0	0	0	0	0	0	0	0	0	0	0	0	0	0	0	0	0	0	0	0	0	0	0	0	0	0	0	0	0	0	0	0	0	0	0	0	0	0	0	0	0	0	0	0	0	0
hsa-miR-4692	0	0	0	0	0	0	0	0	0	0	0	0	0	0	0	0	0	0	0	0	0	0	0	0	0	0	0	0	0	0	0	0	0	0	0	0	0	0	0	0	0	0	0	0	0	0	0	0	0
hsa-miR-4693-3p	0	0	0	0	0	0	0	0	0	0	0	0	0	0	0	0	0	0	0	0	0	0	0	0	0	0	0	0	0	0	0	0	0	0	0	0	0	0	0	0	0	0	0	0	0	0	0	0	0
hsa-miR-4693-5p	0	0	0	0	0	0	0	0	0	0	0	0	0	0	0	0	0	0	0	0	0	0	0	0	0	0	0	0	0	0	0	0	0	0	0	0	0	0	0	0	0	0	0	0	0	0	0	0	0
hsa-miR-4694-3p	0	0	0	0	0	0	0	0	0	0	0	0	0	0	0	0	0	0	0	0	0	0	0	0	0	0	0	0	0	0	0	0	0	0	0	0	0	0	0	0	0	0	0	0	0	0	0	0	0
hsa-miR-4694-5p	0	0	0	0	0	0	0	0	0	0	0	0	0	0	0	0	0	0	0	0	0	0	0	0	0	0	0	0	0	0	0	0	0	0	0	0	0	0	0	0	0	0	0	0	0	0	0	0	0
hsa-miR-4695-3p	0	0	0	0	0	0	0	0	0	0	0	0	0	0	0	0	0	0	0	0	0	0	0	0	0	0	0	0	0	0	0	0	0	0	0	0	0	0	0	0	0	0	0	0	0	0	0	0	0
hsa-miR-4695-5p	0	0	0	0	0	0	0	0	0	0	0	0	0	0	0	0	0	0	0	0	0	0	0	0	0	0	0	0	0	0	0	0	0	0	0	0	0	0	0	0	0	0	0	0	0	0	0	0	0
hsa-miR-4696	0	0	0	0	0	0	0	0	0	0	0	0	0	0	0	0	0	0	0	0	0	0	0	0	0	0	0	0	0	0	0	0	0	0	0	0	0	0	0	0	0	0	0	0	0	0	0	0	0
hsa-miR-4697-3p	0	0	0	0	0	0	0	0	0	0	0	0	0	0	0	0	0	0	0	0	0	0	0	0	0	0	0	0	0	0	0	0	0	0	0	0	0	0	0	0	0	0	0	0	0	0	0	0	0
hsa-miR-4697-5p	0	0	0	0	0	0	0	0	0	0	0	0	0	0	0	0	0	0	0	0	0	0	0	0	0	0	0	0	0	0	0	0	0	0	0	0	0	0	0	0	0	0	0	0	0	0	0	0	0
hsa-miR-4698	0	0	0	0	0	0	0	0	0	0	0	0	0	0	0	0	0	0	0	0	0	0	0	0	0	0	0	0	0	0	0	0	0	0	0	0	0	0	0	0	0	0	0	0	0	0	0	0	0
hsa-miR-4699-3p	0	0	0	0	0	0	0	0	0	0	0	0	0	0	0	0	0	0	0	0	0	0	0	0	0	0	0	0	0	0	0	0	0	0	0	0	0	0	0	0	0	0	0	0	0	0	0	0	0
hsa-miR-4699-5p	0	0	0	0	0	0	0	0	0	0	0	0	0	0	0	0	0	0	0	0	0	0	0	0	0	0	0	0	0	0	0	0	0	0	0	0	0	0	0	0	0	0	0	0	0	0	0	0	0
hsa-miR-4700-3p	0	0	0	0	0	0	0	0	0	0	0	0	0	0	0	0	0	0	0	0	0	0	0	0	0	0	0	0	0	0	0	0	0	0	0	0	0	0	0	0	0	0	0	0	0	0	0	0	0
hsa-miR-4700-5p	0	0	0	0	0	0	0	0	0	0	0	0	0	0	0	0	0	0	0	0	0	0	0	0	0	0	0	0	0	0	0	0	0	0	0	0	0	0	0	0	0	134.738	0	0	0	0	0	0	0
hsa-miR-4701-3p	0	0	0	0	0	0	0	0	0	0	0	0	0	0	0	0	0	0	0	0	0	0	0	0	0	0	0	0	0	0	0	0	0	0	0	0	0	0	0	0	0	0	0	0	0	0	0	0	0
hsa-miR-4701-5p	0	0	0	0	0	0	0	0	0	0	0	0	0	0	0	0	0	0	0	0	0	0	0	0	0	0	9.0237	0	0	0	0	0	0	0	0	0	0	0	0	0	0	0	0	0	0	0	0	0	0
hsa-miR-4703-3p	0	0	0	0	0	0	0	0	0	0	0	0	0	0	0	0	0	3.7809	1.0516	0.7923	0	0	0	0	0	0	0	0	0	0	0	0	0	0	0	0	0	0	0	0	0	0	0	0	0	0	0	0	0
hsa-miR-4703-5p	0	0	0	0	0	0	0	0	0	0	0	0	0	0	0	0	0	0	0	0	0	0	0	0	0	0	0	0	0	0	0	0	0	0	0	0	0	0	0	0	0	0	0	0	0	0	0	0	0
hsa-miR-4704-3p	0	0	0	0	0	0	0	0	0	0	0	0	0	0	0	0	0	0	0	0	0	0	0	0	0	0	0	0	0	0	0	0	0	0	0	0	0	0	0	0	0	0	0	0	0	0	0	0	0
hsa-miR-4704-5p	0	0	0	0	0	0	0	0	0	0	0	0	0	0	0	0	0	0	0	0	0	0	0	0	0	0	0	0	0	0	0	0	0	0	0	0	0	0	0	0	0	0	0	0	0	0	0	0	0
hsa-miR-4705	0	0	0	0	0	0	0	0	0	0	0	0	0	0	0	0	0	0	0	0	0	0	0	0	0	0	0	0	0	0	0	0	0	0	0	0	0	0	237.106	422.491	185.479	125.114	205.743	27.9721	260.952	143.668	93.5168	40.1024	0
hsa-miR-4706-3p	0	0	0	0	0	0	0	0	0	0	0	0	0	0	0	0	0	0	0	0	0	0	0	0	0	0	0	0	0	0	0	0	0	0	0	0	0	0	0	0	0	0	0	0	0	0	0	0	0
hsa-miR-4706-5p	0	0	0	0	27.8669	0	0	0	0	0	0	0	0	0	0	0	0	0	0	0	0	0	0	0	0	0	0	0	0	0	0	0	0	0	0	0	0	0	0	0	0	0	0	0	0	0	0	0	0
hsa-miR-4707-3p	1.9956	0	0	0	0	0	0	0	0	0	0	1.7602	2.4522	1.8057	4.6958	0	0	0	0	0	0	2.6839	0	0	0	0	0	0	0	0	0	0	1.0451	0	0	0	0	0	0	0	0	0	0	0	0	0	0	0	0
hsa-miR-4707-5p	0	0	0	0	0	0	0	0	0	0	0	0	0	0	0	0	0	0	0	0	0	0	0	0	0	0	0	0	0	0	0	0	0	0	0	0	0	0	0	0	0	0	0	0	0	0	0	0	0
hsa-miR-4708-3p	0	0	0	0	0	0	0	0	0	0	0	0	0	0	0	0	0	0	0	0	0	0	0	0	0	0	0	0	0	0	0	0	0	0	0	0	0	0	0	0	0	0	0	0	0	0	0	0	0
hsa-miR-4708-5p	0	0	0	0	0	0	0	0	0	0	0	0	0	0	0	0	0	0	0	0	0	0	0	0	0	0	0	0	0	0	0	0	0	0	0	0	0	0	0	0	0	0	0	0	0	0	0	0	0
hsa-miR-4709-3p	4.9889	3.1478	7.9088	3.1904	0	0	0	3.8338	0	0	0	3.8725	2.1019	4.8151	8.2177	0	6.8278	4.5371	0	2.9049	0	0	0	0	0	0	0	0	0	0	0	0	0	0	0	0	0	3.0155	0	0	0	0	0	0	0	0	0	0	0
hsa-miR-4709-5p	0	3.1478	0	5.5831	0	0	0	0	0	0	3.3576	4.5766	3.1529	4.8151	3.5219	9.4634	6.8278	3.0247	3.1547	4.4894	0	0	0	0	0	0	0	0	0	0	0.6223	0	1.1758	2.2344	3.4455	0	0	2.0103	0	0	0	0	0	0	0	0	0	0	0
hsa-miR-4710	0	0	0	0	0	0	0	0	0	0	0	0	0	0	0	0	0	0	0	0	0	0	0	0	0	0	0	0	0	0	0	0	0	0	0	0	0	0	0	0	0	0	0	0	0	0	0	0	0
hsa-miR-4711-3p	0	0	0	0	0	0	0	0	0	0	0	0	0	0	0	0	0	0	0	0	0	0	0	0	0	0	0	0	0	0	0	0	0	0	0	0	0	0	0	0	0	0	0	0	0	0	0	0	0
hsa-miR-4711-5p	0	0	0	0	0	0	0	0	0	0	0	0	0	0	0	0	0	0	0	0	0	0	0	0	0	0	0	0	0	0	0	0	0	0	0	0	0	0	0	0	0	0	0	0	0	0	0	0	0
hsa-miR-4712-3p	0	0	0	0	0	0	0	0	0	0	0	0	0	0	0	0	0	0	0	0	0	0	0	0	0	0	0	0	0	0	0	0	0	0	0	0	0	0	0	0	0	0	0	0	0	0	0	0	0
hsa-miR-4712-5p	0	0	0	0	0	0	0	0	0	0	0	0	0	0	0	0	0	0	0	0	0	0	0	0	0	0	0	0	0	0	0	0	0	0	0	0	0	0	0	0	0	0	0	0	0	0	0	0	0
hsa-miR-4713-3p	0	0	0	0	0	0	0	0	0	0	0	0	0	0	0	0	0	0	0	0	0	0	0	0	0	0	0	0	0	0	0	0	0	0	0	0	0	0	0	0	0	0	0	0	0	0	0	0	0
hsa-miR-4713-5p	0	0	0	0	0	0	0	0	0	0	0	0	0	0	0	0	0	0	0	0	0	0	0	0	0	0	0	0	0	0	0	0	0	0	0	0	0	0	0	0	0	0	0	0	0	0	0	0	0
hsa-miR-4714-3p	0	0	0	0	0	0	0	0	0	0	0	0	0	0	0	0	2.2759	0	0	0	0	0	0	0	0	0	0	0	0	0	0	0	0	0	0	0	0	0	0	0	0	0	0	0	0	0	0	0	0
hsa-miR-4714-5p	0	0	0	0	0	0	0	0	0	0	0	0	0	0	0	0	0	0	0	0	0	0	0	0	0	0	0	0	0	0	0	0	0	0	0	0	0	0	0	0	0	0	0	0	0	0	0	0	0
hsa-miR-4715-3p	0	0	0	0	0	0	0	0	0	0	0	0	0	0	0	0	0	0	0	0	0	0	0	0	0	0	0	0	0	0	0	0	0	0	0	0	0	0	0	0	0	0	0	0	0	0	0	0	0
hsa-miR-4715-5p	0	0	0	0	0	0	0	0	0	0	0	0	0	0	0	0	0	0	0	0	0	0	0	0	0	0	0	0	0	0	0	0	0	0	0	0	0	0	0	0	0	0	0	0	0	0	0	0	0
hsa-miR-4716-3p	0	0	0	0	0	0	0	0	0	0	0	0	0	0	0	0	0	0	0	0	0	0	0	0	0	0	0	0	0	0	0	0	0	0	0	0	0	0	0	0	0	0	0	0	0	0	0	0	0
hsa-miR-4716-5p	0	0	0	0	0	0	0	0	0	0	0	0	0	0	0	0	0	0	0	0	0	0	0	0	0	0	0	0	0	0	0	0	0	0	0	0	0	0	0	0	0	0	0	0	0	0	0	0	0
hsa-miR-4717-3p	0	0	0	0	0	0	0	0	0	0	0	0	0	0	0	0	0	0	0	0	0	0	0	0	0	0	0	0	0	0	0	0	0	0	0	0	0	0	0	0	0	0	0	0	0	0	0	0	0
hsa-miR-4717-5p	0	0	0	0	0	0	0	0	0	0	0	0	0	0	0	0	0	0	0	0	0	0	0	0	0	0	0	0	0	0	0	0	0	0	0	0	0	0	0	0	0	0	0	0	0	0	0	0	0
hsa-miR-4718	0	0	0	0	0	0	0	0	0	0	0	0	0	0	0	0	0	0	0	0	0	0	0	0	0	0	0	0	0	0	0	0	0	0	0	0	0	0	0	0	0	0	0	0	0	0	0	0	0
hsa-miR-4719-3p	0	0	0	0	0	0	0	0	0	0	0	0	0	0	0	0	0	0	0	0	0	0	0	0	0	0	0	0	0	0	0	0	0	0	0	0	0	0	0	0	0	0	0	0	0	0	0	0	0
hsa-miR-4719-5p	0	0	0	0	0	0	0	0	0	0	0	0	0	0	0	0	0	0	0	0	0	0	0	0	0	0	0	0	0	0	0	0	0	0	0	0	0	0	0	0	0	0	0	0	0	0	0	0	0
hsa-miR-4720-3p	0	0	0	0	0	0	0	0	0	0	0	0	0	0	0	0	0	0	0	0	0	0	0	0	0	0	0	0	0	0	0	0	0	0	0	0	0	0	0	0	0	0	0	0	0	0	0	0	0
hsa-miR-4720-5p	0	0	0	0	0	0	0	0	0	0	0	0	0	0	0	0	0	0	0	0	0	0	0	0	0	0	0	0	0	0	0	0	0	0	0	0	0	0	0	0	0	0	0	0	0	0	0	0	0
hsa-miR-4721-3p/4721-5p	0	0	0	0	0	0	0	0	0	0	0	0	0	0	0	0	0	0	0	0	0	0	0	0	0	0	0	0	0	0	0	0	0	0	0	0	0	0	0	0	0	0	0	0	0	0	0	0	0
hsa-miR-4722-3p	0	0	0	0	0	0	0	0	0	0	0	0	0	0	0	0	0	0	0	0	0	0	0	0	0	0	0	0	0	0	0	0	0	0	0	0	0	0	0	0	0	0	0	0	0	0	0	0	0
hsa-miR-4722-5p	0	0	0	0	0	0	0	0	0	0	0	0	0	0	0	0	0	0	0	0	0	0	0	0	0	0	0	0	0	0	0	0	0	0	0	0	0	0	0	0	0	0	0	0	0	0	0	0	0
hsa-miR-4723-3p	0	0	7.9088	0	0	0	0	0	0	0	0	0	0	0	0	0	0	0	0	0	0	0	0	0	0	0	0	0	0	0	0	0	0	0	0	0	0	0	0	0	0	0	0	0	0	0	0	0	0
hsa-miR-4723-5p	0	0	0	0	0	0	0	0	0	0	0	0	0	0	0	0	0	0	0	0	0	0	0	0	0	0	0	0	0	0	0	0	0	0	0	0	0	0	0	0	0	0	0	0	0	0	0	0	0
hsa-miR-4724-3p	0	0	0	0	0	0	0	0	0	0	0	0	0	0	0	0	0	0	0	0	0	0	0	0	0	0	0	0	0	0	0	0	0	0	0	0	0	0	0	0	0	0	0	0	0	0	0	0	0
hsa-miR-4724-5p	0	0	0	0	0	0	0	0	0	0	0	0	0	0	0	0	0	0	0	0	0	0	0	0	0	0	0	0	4.9115	0	0	0	0	0	0	0	0	0	0	0	0	0	0	0	0	0	0	0	0
hsa-miR-4725-3p	0	0	0	0	0	0	0	0	0	0	0	0	0	1.8057	6.6524	10.1913	3.7932	3.7809	2.8918	0	0	0	0	0	0	0	0	0	0	0	0	0	0	0	0	0	0	0	0	0	0	0	0	0	0	0	0	0	0
hsa-miR-4725-5p	0	0	0	0	0	0	0	0	0	0	0	0	0	0	0	0	0	0	0	0	0	0	0	0	0	0	0	0	0	0	0	0	0	0	0	0	0	0	0	0	0	0	0	0	0	0	0	0	0
hsa-miR-4726-3p	0	0	0	0	0	0	0	0	0	0	0	0	0	0	0	0	0	0	0	0	0	0	0	0	0	0	0	0	0	0	0	0	0	0	0	0	0	0	0	0	0	0	0	0	0	0	0	0	0
hsa-miR-4726-5p	0	0	0	0	0	0	0	0	0	0	0	0	2.4522	0	0	0	0	0	2.1031	3.169	0	0	0	0	0	0	0	0	0	0	0	4.6495	1.6983	2.2344	0	0	0	0	0	0	0	0	0	0	0	0	0	0	0
hsa-miR-4727-3p	0	0	0	0	0	0	0	0	0	0	0	0	0	0	2.3479	0	0	0	0	0	0	0	0	0	0	0	0	0	0	0	0	0	1.1758	0	0	0	0	0	0	0	0	0	0	0	0	0	0	0	0
hsa-miR-4727-5p	0	0	0	0	0	0	0	0	0	0	0	0	0	0	0	0	0	0	0	0	0	0	0	0	0	0	0	0	0	0	0	0	0	0	0	0	0	0	0	0	0	0	0	0	0	0	0	0	0
hsa-miR-4728-3p	0	0	0	0	0	0	0	0	0	0	0	0	0	0	0	0	0	0	0	0	0	0	0	0	0	0	0	0	0	0	0	0	0	0	3.4455	0	0	0	0	0	0	0	0	0	0	0	0	0	0
hsa-miR-4728-5p	0	0	0	0	0	0	0	0	0	0	0	0	0	0	0	0	0	0	0	0	0	0	0	0	0	0	0	0	0	0	0	0	0	0	0	0	0	0	0	0	0	0	0	0	0	0	0	0	0
hsa-miR-4729-3p	0	0	0	0	0	0	0	0	0	0	0	0	0	0	0	0	0	0	0	0	0	0	0	0	0	0	0	0	0	0	0	0	0	0	0	0	0	0	0	0	0	0	0	0	0	0	0	0	0
hsa-miR-4729-5p	0	0	0	0	0	0	0	0	0	0	0	0	0	0	0	0	0	0	0	0	0	0	0	0	0	0	0	0	0	0	0	0	0	0	0	0	0	0	0	0	0	0	0	0	0	0	0	0	0
hsa-miR-4730-3p	0	0	0	0	0	0	0	0	0	0	0	0	0	0	0	0	0	0	0	0	0	0	0	0	0	0	0	0	0	0	0	0	0	0	0	0	0	0	0	0	0	0	0	0	0	0	0	0	0
hsa-miR-4730-5p	0	0	0	0	0	0	0	0	0	0	0	0	0	0	0	0	0	0	0	0	0	0	0	0	0	0	0	0	0	0	0	0	0	0	0	0	0	0	0	0	0	0	0	0	0	0	0	0	0
hsa-miR-4731-3p	0	0	0	0	0	0	0	0	0	0	0	2.4643	2.1019	0	0	0	0	1.5124	1.0516	1.3204	0	0	0	0	0	0	0	0	0	0	0	0	0	0	0	0	0	0	0	0	0	0	0	0	0	0	0	0	0
hsa-miR-4731-5p	0	0	0	0	0	0	0	0	0	0	0.7461	1.4082	0	0	0	0	0	0	0	0	0	0	0	0	0	0	0	0	0	0	0	0	0	0	0	0	0	0	0	0	0	0	0	0	0	0	0	0	0
hsa-miR-4732-3p	0	0	0	0	0	0	0	0	0	0	0	0	0	0	0	0	0	0	0	0	0	0	0	0	0	0	0	0	0	0	0	0	0	0	0	0	0	0	0	0	0	0	0	0	0	0	0	0	0
hsa-miR-4732-5p	0	0	0	0	0	0	0	0	0	0	0	0	0	0	0	0	0	0	0	0	0	0	0	0	0	0	0	0	0	0	0	0	0	0	0	0	0	0	0	0	0	0	0	0	0	0	0	0	0
hsa-miR-4733-3p	0	0	0	0	0	0	0	0	0	0	0	0	0	0	0	0	0	0	0	0	0	0	0	0	0	0	0	0	0	0	0	0	0	0	0	0	0	0	0	0	0	0	0	0	0	0	0	0	0
hsa-miR-4733-5p	0	0	0	0	0	0	0	0	0	0	0	0	0	0	0	0	0	0	0	0	0	0	0	0	0	0	0	0	0	0	0	0	0	0	0	0	0	0	0	0	0	0	0	0	0	0	0	0	0
hsa-miR-4734-3p	0	0	0	0	0	0	0	0	0	0	0	0	0	0	0	0	0	0	0	0	0	0	0	0	0	0	0	0	0	0	0	0	0	0	0	0	0	0	0	0	0	0	0	0	0	0	0	0	0
hsa-miR-4734-5p	0	0	0	0	0	0	0	0	0	0	0	0	0	0	0	0	0	0	0	0	0	0	0	0	0	0	0	0	0	0	0	0	0	0	0	0	0	0	0	0	0	0	0	0	0	0	0	0	0
hsa-miR-4735-3p	0	0	0	0	0	0	0	0	0	0	0	0	0	0	0	0	0	0	0	0	0	0	0	0	0	0	0	0	0	0	0	0	0	0	0	0	0	0	0	0	0	0	0	0	0	0	0	0	0
hsa-miR-4735-5p	0	0	0	0	0	0	0	0	0	0	0	0	0	0	0	0	0	0	0	0	0	0	0	0	0	0	0	0	0	0	0	0	0	0	0	0	0	0	0	0	0	0	0	0	0	0	0	0	0
hsa-miR-4736	0	0	0	0	0	0	0	0	0	0	0	0	0	0	0	0	0	0	0	0	0	0	0	0	0	0	0	0	0	0	0	0	0	0	0	0	0	0	0	0	0	0	0	0	0	0	0	0	0
hsa-miR-4737-3p	0	0	0	0	0	0	0	0	0	0	0	0	0	0	0	0	0	0	0	0	0	0	0	0	0	0	0	0	0	0	0	0	0	0	0	0	0	0	0	0	0	0	0	0	0	0	0	0	0
hsa-miR-4737-5p	1.9956	0	0	0	0	0	0	0	0	0	0	0	0	0	0	2.9118	0	0	2.366	1.8486	0	0	0	0	0	0	0	0	0	0	0	0	0	0	0	0	0	0	0	0	0	0	0	0	0	0	0	0	0
hsa-miR-4738-3p	0	0	0	0	0	0	0	0	0	0	0	0	0	0	0	0	0	0	0	0	0	0	0	0	0	0	0	0	0	0	0	0	0	0	0	0	0	0	0	0	0	0	0	0	0	0	0	0	0
hsa-miR-4738-5p	0	0	0	0	0	0	0	0	0	0	0	0	0	0	0	0	0	0	0	0	0	0	0	0	0	0	0	0	0	0	0	0	0	0	0	0	0	0	0	0	0	0	0	0	0	0	0	0	0
hsa-miR-4739	0	0	0	0	0	0	0	0	0	0	0	0	0	0	0	0	0	0	0	0	0	0	0	0	0	0	0	0	0	0	0	0	0	0	0	0	0	0	0	0	0	0	0	0	0	0	0	0	0
hsa-miR-4740-3p	0	0	0	0	0	0	0	0	0	0	0	0	0	0	0	0	0	0	0	0	0	0	0	0	0	0	0	0	0	0	0	0	0	0	0	0	0	0	0	0	0	0	0	0	0	0	0	0	0
hsa-miR-4740-5p	0	0	0	0	0	0	0	0	0	0	0	0	0	0	0	0	0	0	0	0	0	0	0	0	0	0	0	0	0	0	0	0	0	0	0	0	0	0	0	0	0	0	0	0	0	0	0	0	0
hsa-miR-4741	0	4.1971	68.5432	9.5711	0	0	19.3191	0	0	27.4671	0	2.4643	3.5032	0	4.3045	0	0	0	0	0	0	0	0	0	0	0	0	0	0	0	0	0	0	1.1172	0	0	0	0	0	0	0	0	0	0	0	0	0	0	0
hsa-miR-4742-3p	2.9934	0	0	0	0	5.6653	0	5.7506	0	0	1.8654	2.8164	2.1019	3.0094	4.3045	3.6398	6.0691	3.0247	2.1031	1.5845	0	0	0	0	0	0	0	0	0	10.6203	0.9335	0	0.9145	1.3965	0	0	0	2.0103	0	0	0	0	0	0	0	0	0	0	8.4438
hsa-miR-4742-5p	0	3.1478	0	1.5952	0	4.7211	9.6596	0	0	0	0	3.5205	0.7006	0	1.174	0	0	2.2685	0	1.0563	0	0	0	0	0	0	0	0	0	1.6339	1.2447	0	0.6532	0	0	0	0	0	0	0	0	0	0	0	0	0	0	0	0
hsa-miR-4743-3p	0	0	0	0	0	0	0	0	0	0	0	0	0	0	0	0	0	0	0	0	0	0	0	0	0	0	0	0	0	0	0	0	0	0	0	0	0	0	0	0	0	0	0	0	0	0	0	0	0
hsa-miR-4743-5p	0	0	0	0	0	0	0	0	0	0	0	0	0	0	0	0	0	0	0	0	0	0	0	0	0	0	0	0	0	0	0	0	0	0	0	0	0	0	0	0	0	0	0	0	0	0	0	0	0
hsa-miR-4744	0	0	0	0	0	0	0	0	0	0	0	0	0	0	0	0	0	0	0	0	0	0	0	0	0	0	0	0	0	0	0	0	0	0	0	0	0	0	0	0	0	0	0	0	0	0	0	0	0
hsa-miR-4745-3p	0	0	0	0	0	0	0	0	0	0	0	0	0	0	0	0	0	0	0	0	0	0	0	0	0	0	0	0	0	0	0	0	0	0	0	0	0	0	0	0	0	0	0	0	0	0	0	0	0
hsa-miR-4745-5p	0	0	0	0	12.8617	0	0	5.7506	14.5277	0	0	0	0	0	0	0	0	0	0	0	0	0	0	0	0	0	0	0	0	0	0	0	0	0	0	0	0	0	0	0	0	0	0	0	0	0	0	0	0
hsa-miR-4746-3p	0	0	0	0	0	0	0	0	0	0	0	0	0	0	0	0	0	0	0	0	0	0	0	0	0	0	0	0	0	0	0	0	0	0	0	0	0	0	0	0	0	0	0	0	0	0	0	0	0
hsa-miR-4746-5p	7.9823	9.4434	0	7.9759	4.2872	0	9.6596	7.6675	21.7916	0	8.9537	11.2655	14.363	8.4264	7.8264	0	14.4142	9.8304	3.1547	2.1127	5.8898	0	0	0	0	0	0	0	5.8938	0	1.867	0	0.7839	1.6758	0	4.7853	0	0	0	0	0	0	0	0	0	0	0	0	7.6762
hsa-miR-4747-3p	0	0	0	0	0	0	0	0	0	0	0	0	0	0	0	0	0	0	0	0	0	0	0	0	0	0	0	0	0	0	0	0	0	0	0	0	0	0	0	0	0	0	0	0	0	0	0	0	0
hsa-miR-4747-5p	0	0	0	0	0	0	0	0	0	0	0	0	0	0	0	0	0	0	0	0	0	0	0	0	0	0	0	0	0	0	0	0	0	0	0	0	0	0	0	0	0	0	0	0	0	0	0	0	0
hsa-miR-4748-3p	0	0	0	0	0	0	0	0	0	0	0	0	0	0	0	0	0	0	0	0	0	0	0	0	0	0	0	0	0	0	0	0	0	0	0	0	0	0	0	0	0	0	0	0	0	0	0	0	0
hsa-miR-4748-5p	0	0	0	0	0	0	0	0	0	0	0	0	0	2.4075	0	0	0	0	0	0	0	0	0	0	0	0	0	0	0	0	0	0	0	0	0	0	0	0	0	0	0	0	0	0	0	0	0	0	0
hsa-miR-4749-3p	0	0	0	0	0	0	0	0	0	0	0	0	0	0	0.7826	0	0	0	0	0	0	0	0	0	0	0	0	0	0	0	0	0	0	0	0	0	0	0	0	0	0	0	0	0	0	0	0	0	0
hsa-miR-4749-5p	0	0	0	0	0	0	0	0	0	0	0	0	0	0	0	0	0	0	0	0	0	0	0	0	0	0	0	0	0	0	0	0	0	0	0	0	0	0	0	0	0	0	0	0	0	0	0	0	0
hsa-miR-4750-3p	0	0	0	0	0	0	0	0	0	0	0	0	0	0	0	0	0	0	0	0	0	0	0	0	0	0	0	0	0	0	0	0	0	0	0	0	0	0	0	0	0	0	0	0	0	0	0	0	0
hsa-miR-4750-5p	0	0	0	0	0	0	16.0993	0	0	0	0	0	0	0	0	0	2.2759	0	2.1031	0	0	0	0	0	0	0	0	0	0	0	0	0	0	0	0	0	0	0	0	0	0	0	0	0	0	0	0	0	0
hsa-miR-4751	0	0	0	0	0	0	0	0	0	0	0	0	0	0	0	0	0	0	0	0	0	0	0	0	0	0	0	0	0	0	0	0	0	0	0	0	0	0	0	0	0	0	0	0	0	0	0	0	0
hsa-miR-4752	0	0	0	0	0	0	0	0	0	0	0	0	0	0	0	0	0	0	0	0	0	0	0	0	0	0	0	0	0	0	0	0	0	0	0	0	0	0	0	0	0	0	0	0	0	0	0	0	0
hsa-miR-4753-3p	0	0	0	0	0	0	0	0	0	0	0	0	0	0	0	0	0	0	0	0	2.3559	0	0	0	0	0	0	0	0	0	0	0	0	0	0	0	0	0	0	0	0	0	0	0	0	0	0	0	0
hsa-miR-4753-5p	0	4.1971	0	0	0	0	0	0	0	0	0.7461	0	0	0	0	0	0	2.2685	0	0	0	0	0	0	0	0	0	0	0	0	0	0	0	0	0	0	0	0	0	0	0	0	0	0	0	0	0	0	0
hsa-miR-4754-3p	0	0	0	0	0	0	0	0	0	0	0	0	0	0	0	0	0	0	0	0	0	0	0	0	0	0	0	0	0	0	0	0	0	0	0	0	0	0	0	0	0	0	0	0	0	0	0	0	0
hsa-miR-4754-5p	0	0	0	0	0	0	0	0	0	0	0	0	0	0	0	0	0	0	0	0	0	0	0	0	0	0	0	0	0	0	0	0	0	0	0	0	0	0	0	0	0	0	0	0	0	0	0	0	0
hsa-miR-4755-3p	0	0	0	0	0	0	0	0	0	0	0	0	0	0	4.6958	0	0	0	0	0	0	0	0	0	0	0	0	0	0	0	0	0	0	0	0	0	0	0	0	0	0	0	0	0	0	0	0	0	0
hsa-miR-4755-5p	0	0	0	0	0	0	0	0	0	0	0	0	0	0	0	0	0	0	0	0	0	0	0	0	0	0	0	0	0	0	0	0	0	0	0	0	0	0	0	0	0	0	0	0	0	0	0	0	0
hsa-miR-4756-3p	0	0	0	0	0	0	0	0	0	0	0	0	0	0	0	0	0	0	0	0	0	0	0	0	0	0	0	0	0	0	0	0	0	0	0	0	0	0	0	0	0	0	0	0	0	0	0	0	0
hsa-miR-4756-5p	0	0	0	0	0	0	0	0	0	0	0	0	0	0	0	0	0	0	0	0	0	0	0	0	0	0	0	0	0	0	0	0	0	0	0	0	0	0	0	0	0	0	0	0	0	0	0	0	0
hsa-miR-4757-3p	0	0	0	0	0	0	0	0	0	0	0	0	0	1.2038	0	0	0	0	1.8402	1.3204	0	0	0	0	0	0	0	0	0	0	0	0	0	0	0	0	0	0	0	0	0	0	0	0	0	0	0	0	0
hsa-miR-4757-5p	0	0	0	0	0	0	0	0	0	0	0	0	0	0	3.1306	2.9118	0	0	0	0	0	0	0	0	0	0	0	0	0	0	0	0	0	0	0	0	0	0	0	0	0	0	0	0	0	0	0	0	0
hsa-miR-4758-3p	0	0	0	0	0	0	0	0	0	0	0	0	0	0	0	0	0	0	0	0	0	0	0	0	0	0	0	0	0	0	0	0	0	0	0	0	0	0	0	0	0	0	0	0	0	0	0	0	0
hsa-miR-4758-5p	0	0	0	0	0	0	0	0	0	0	0	0	0	0	0	0	0	0	0	0	0	0	0	0	0	0	0	0	0	0	0	0	0	0	0	0	0	0	0	0	0	0	0	0	0	0	0	0	0
hsa-miR-4759	0	0	0	0	0	0	0	0	0	0	0	0	0	0	0	0	0	0	0	0	0	0	0	0	0	0	0	0	0	0	0	0	0	0	0	0	0	0	0	0	0	0	0	0	0	0	0	0	0
hsa-miR-4760-3p	0	0	0	0	0	0	0	0	0	0	0	0	0	0	0	0	0	0	0	0	0	0	0	0	0	0	0	0	0	0	0	0	0	0	0	0	0	0	0	0	0	0	0	0	0	0	0	0	0
hsa-miR-4760-5p	0	0	0	0	0	0	0	0	0	0	0	0	0	0	0	0	0	0	0	0	0	0	0	0	0	0	0	0	0	0	0	0	0	0	0	0	0	0	0	0	0	0	0	0	0	0	0	0	0
hsa-miR-4761-3p	0	0	0	0	0	0	0	0	0	0	0	0	0	0	0	5.0957	3.0346	1.5124	1.0516	1.8486	0	0	0	0	0	0	0	0	0	0	0	0	0	0	0	0	0	0	0	0	0	0	0	0	0	0	0	0	0
hsa-miR-4761-5p	0	0	0	0	0	0	0	0	0	0	0	0	0	0	0	0	0	0	0	0	0	0	0	0	0	0	0	0	0	0	0	0	0	0	0	0	0	0	0	0	0	0	0	0	0	0	0	0	0
hsa-miR-4762-3p	0	0	0	0	0	0	0	0	0	0	0	0	0	0	0	0	0	0	0	0	0	0	0	0	0	0	0	0	0	0	2.1782	0	0	0	0	0	0	0	0	0	0	0	0	0	0	0	0	0	0
hsa-miR-4762-5p	0	0	0	0	0	0	0	0	0	0	0	1.7602	0	0	1.174	0	1.5173	0	0	1.0563	0	0	0	0	0	0	0	0	0	0	0	0	0	0	0	0	0	0	0	0	0	0	0	0	0	0	0	0	0
hsa-miR-4763-3p	0	0	0	0	0	0	0	0	0	0	0	0	0	0	0	0	0	0	0	0	0	0	0	0	0	0	0	0	0	0	0	0	0	0	0	0	0	0	0	0	0	0	0	0	0	0	0	0	0
hsa-miR-4763-5p	0	0	0	0	0	0	0	0	0	0	0	0	0	0	0	0	0	0	0	0	0	0	0	0	0	0	0	0	0	0	0	0	0	0	0	0	0	0	0	0	0	0	0	0	0	0	0	0	0
hsa-miR-4764-3p	0	0	0	0	0	0	0	0	0	0	0	0	0	0	0	0	0	0	0	0	0	0	0	0	0	0	0	0	0	0	0	0	0	0	0	0	0	0	0	0	0	0	0	0	0	0	0	0	0
hsa-miR-4764-5p	0	0	0	0	0	0	0	0	0	0	0	0	0	0	0	0	0	0	0	0	0	0	0	0	0	0	0	0	0	0	0	0	0	0	0	0	0	0	0	0	0	0	0	0	0	0	0	0	0
hsa-miR-4765-3p	0	0	0	0	0	0	0	0	0	0	0	0	0	0	0	0	0	0	0	0	0	0	0	0	0	0	0	0	0	3.2678	0	0	0	0	0	0	0	0	0	0	0	0	0	0	0	0	0	0	0
hsa-miR-4765-5p	0	0	0	0	0	0	0	0	0	0	0	0	0	0	0	0	0	0	0	0	0	0	0	0	0	0	0	0	0	0	0	0	0	0	0	0	0	0	0	0	0	0	0	0	0	0	0	0	0
hsa-miR-4766-3p	0	0	0	0	0	0	0	0	0	0	0.7461	0.7041	0	0	0	0	0	0	1.0516	0	0	0	0	0	0	0	0	0	0	0	0	0	0	0	0	0	0	0	0	0	0	0	0	0	0	0	0	0	0
hsa-miR-4766-5p	0	0	0	0	0	0	0	0	0	0	0	0	0	0	0	0	0	0	0	0	0	0	0	0	0	0	0	0	0	0	0	0	0	0	0	0	0	0	0	0	0	0	0	0	0	0	0	0	0
hsa-miR-4767	0	6.2956	0	6.3807	0	0	9.6596	0	0	0	1.1192	1.0561	3.5032	0	6.6524	6.5516	0	0	3.6804	4.2253	0	0	0	0	0	0	0	0	0	0	0	0	0	0	0	0	0	0	0	0	0	0	0	0	0	0	0	0	0
hsa-miR-4768-3p	0	0	0	0	0	0	0	0	0	0	0	0	0	0	0	0	0	0	0	0	0	0	0	0	0	0	0	0	0	0	0	0	0	0	0	0	0	0	0	0	0	0	0	0	0	0	0	0	0
hsa-miR-4768-5p	0	0	0	0	0	0	0	0	0	0	0	0	0	0	0	0	0	0	0	0	0	0	0	0	0	0	0	0	0	0	0	0	0	0	0	0	0	0	0	0	0	0	0	0	0	0	0	0	0
hsa-miR-4769-3p	0	0	0	0	0	0	0	0	0	0	0	0	0	0	0	0	0	0	0	0	0	0	0	0	0	0	0	0	0	0	0	0	0	0	0	0	0	0	0	0	0	0	0	0	0	0	0	0	0
hsa-miR-4769-5p	0	0	0	0	0	0	0	0	0	0	0	0	0	0	0	0	0	0	0	0	0	0	0	0	0	0	0	0	0	0	0	0	0	0	0	0	0	0	0	0	0	0	0	0	0	0	0	0	0
hsa-miR-4770	0	0	0	0	0	0	0	0	0	0	0	0	0	0	0	0	0	0	0	0	0	0	0	0	0	0	0	0	0	0	0	0	0	0	0	0	0	0	0	0	0	0	0	0	0	0	0	0	0
hsa-miR-4771-3p	0	0	0	0	0	0	0	0	0	0	0	0	0	0	0	0	0	0	0	0	0	0	0	0	0	0	0	0	0	0	0	0	0	0	0	0	0	0	0	0	0	0	0	0	0	0	0	0	0
hsa-miR-4771-5p	0	0	0	0	0	0	0	0	0	0	0	0	0	0	0	0	0	0	0	0	0	0	0	0	0	0	0	0	0	0	0	0	0	0	0	0	0	0	0	0	0	0	0	0	0	0	0	0	0
hsa-miR-4772-3p	0	0	0	0	0	0	0	0	0	0	0	0	0	0	0	0	0	0	0	0	4.7118	9.3936	0	0	7.5362	12.5476	0	14.8664	26.522	1.6339	0	0	0.3919	0	0	0	0	0	0	0	0	0	0	0	0	0	0	0	6.9086
hsa-miR-4772-5p	0	0	0	0	0	0	0	0	0	0	0	0	0	0	0	0	0	0	0	0.5282	8.2457	5.3678	0	0	0	20.0761	31.5831	14.8664	28.4866	11.4373	0	0	0	0	0	0	0	0	0	0	0	0	0	0	0	0	0	0	12.2819
hsa-miR-4773	0	0	0	0	0	0	0	0	0	0	3.3576	0	0	0	2.7392	0	0	0	1.5773	3.169	0	0	0	0	0	0	0	0	0	0	0	0	0	0	0	0	0	0	0	0	0	0	0	13.9861	49.3693	0	24.6097	0	0
hsa-miR-4774-3p	0	0	0	0	0	0	0	0	0	0	0	0	0	0	0	0	0	0	0	0	0	0	0	0	0	0	0	0	0	0	0	0	0	0	0	0	0	0	0	0	0	0	0	0	0	0	0	0	0
hsa-miR-4774-5p	0	0	0	0	0	1.8884	0	0	0	0	0	0.7041	0	0	0	0	0	0	0	0	0	0	0	0	0	0	0	0	0	0	0	0	0	0	0	0	0	0	0	0	0	0	0	0	0	0	0	0	0
hsa-miR-4775	26.9402	28.3303	10.5451	25.5228	10.718	23.6056	16.0993	5.7506	18.1596	0	47.7532	33.4445	32.5795	21.0659	34.8275	19.6547	18.966	13.6113	33.124	33.2745	0	5.3678	0	0	0	0	0	0	0	0	0	0	0.6532	0	22.3959	14.356	16.3649	13.0672	0	0	0	0	0	0	0	0	0	0	0
hsa-miR-4776-3p	0	0	0	0	0	0	0	0	0	0	0	0	0	0	0	0	0	0	0	0	0	0	0	0	0	0	0	0	0	0	0	0	0	0	0	0	0	0	0	0	0	0	0	0	0	0	0	0	0
hsa-miR-4776-5p	0	0	0	0	0	0	0	0	0	0	0	0	0	0	0	0	0	0	0	0	0	0	0	0	0	0	0	0	0	0	0	0	0	0	0	0	0	0	0	0	0	0	0	0	0	0	0	0	0
hsa-miR-4777-3p	0	0	0	0	0	0	0	0	0	0	3.7307	3.8725	2.8025	0	0	0	2.2759	0	1.0516	1.3204	0	0	0	0	0	0	0	0	0	0	0	0	0	0	0	0	0	0	0	0	0	0	0	0	0	0	0	0	0
hsa-miR-4777-5p	0	0	0	0	0	0	0	0	0	0	0	0	0	0	0	0	0	0	0	0	0	0	0	0	0	0	0	0	0	0	0	0	0	0	0	0	0	0	0	0	0	0	0	0	0	0	0	0	0
hsa-miR-4778-3p	0	0	0	0	0	0	0	0	0	0	0	0	0	0	0	0	0	0	0	0	0	0	0	0	0	0	0	0	0	0	0	0	0	0	0	0	0	0	0	0	0	0	0	0	0	0	0	0	0
hsa-miR-4778-5p	0	0	0	0	0	0	0	0	0	0	0	0	0	0	0	0	0	0	0	0	0	0	0	0	0	0	0	0	0	0	0	0	0	0	0	0	0	0	0	0	0	0	0	0	0	0	0	0	0
hsa-miR-4779-3p	0	0	0	0	0	0	0	0	0	0	0	0	0	0	0	0	0	0	0	0	0	0	0	0	0	0	0	0	0	0	0	0	0	0	0	0	0	0	0	0	0	0	0	0	0	0	0	0	0
hsa-miR-4779-5p	0	0	0	0	0	0	0	0	0	0	0	0	0	0	0	0	0	0	0	0	0	0	0	0	0	0	0	0	0	0	0	0	0	0	0	0	0	0	0	0	0	0	0	0	0	0	0	0	0
hsa-miR-4780	0	0	0	0	0	0	0	0	0	0	0	0	0	0	0	0	0	0	0	0	0	0	0	0	0	0	0	0	0	0	0	0	0	0	0	0	0	0	0	0	0	0	0	0	0	0	0	0	0
hsa-miR-4781-3p	1.9956	15.7391	7.9088	3.9879	8.5744	12.2749	0	7.6675	0	0	1.8654	2.8164	2.4522	4.2132	0	8.7354	4.5519	5.2933	4.9949	4.2253	0	0	0	0	0	0	0	0	3.9292	0	0	0	0	0	0	0	0	0	0	52.8113	57.9623	0	0	0	0	0	0	0	0
hsa-miR-4781-5p	0	0	0	0	0	0	0	0	0	0	0	0	0	0	0	0	0	0	0	0	0	0	0	0	0	0	0	0	0	0	0	0	0	0	0	0	0	0	0	0	0	0	0	0	0	0	0	0	0
hsa-miR-4782-3p	0	0	0	0	0	0	0	0	0	0	0	0	0	0	0	0	0	0	0	0	0	0	0	0	0	0	0	0	0	0	0	0	0	0	0	0	0	0	0	0	0	0	0	0	0	0	0	0	0
hsa-miR-4782-5p	0	0	0	0	0	0	0	0	0	0	0	0	0	0	0	0	0	0	0	0	0	0	0	0	0	0	0	0	0	0	0	0	0	0	0	0	0	0	0	0	0	0	0	0	0	0	0	0	0
hsa-miR-4783-3p	0	0	0	0	0	0	0	0	0	0	0	0	0	0	0	0	0	0	0	0	0	0	0	0	0	0	0	0	0	0	0	0	0	0	0	0	0	0	0	0	0	0	0	0	0	0	0	0	0
hsa-miR-4783-5p	0	0	0	0	0	0	0	0	0	0	0	0	0	0	0	0	0	0	0	0	0	0	0	0	0	0	0	0	0	0	0	0	0	0	0	0	0	0	0	0	0	0	0	0	0	0	0	0	0
hsa-miR-4784	0	0	0	0	0	0	0	0	0	0	0	0	0	0	0	0	0	0	0	0	0	0	0	0	0	0	0	0	0	0	0	0	0	0	0	0	0	0	0	0	0	0	0	0	0	0	0	0	0
hsa-miR-4785	4.9889	0	0	3.1904	0	0	0	0	0	0	1.8654	4.2246	0	3.0094	7.4351	2.9118	5.3105	3.7809	1.5773	1.8486	0	0	0	0	0	0	0	0	0	0	0	2.5831	0.7839	0	0	0	0	0	0	0	0	0	0	0	0	0	0	0	0
hsa-miR-4786-3p	0	0	0	0	0	0	0	0	0	0	0	0	0	0	0	0	0	0	0	0	0	0	0	0	0	0	0	0	0	0	0	0	0	0	0	0	0	0	0	0	0	0	0	0	0	0	0	0	0
hsa-miR-4786-5p	1.9956	6.2956	0	4.7855	0	3.7769	0	0	0	0	1.8654	1.7602	0	2.4075	0	0	0	3.0247	1.0516	1.3204	0	0	0	0	0	0	0	0	0	0	0	0	0	0	0	0	0	0	0	0	0	0	0	0	0	0	0	0	0
hsa-miR-4787-3p	7.9823	10.4927	15.8177	9.5711	10.718	7.5538	0	0	0	0	1.8654	0	0	4.8151	4.6958	0	4.5519	5.2933	3.1547	3.9613	0	0	0	0	0	0	0	0	0	0	0	0	0	0	0	0	0	0	0	0	0	0	0	0	0	0	0	0	0
hsa-miR-4787-5p	0	0	0	0	0	0	0	0	0	0	0	0	0	0	0	0	0	0	0	0	0	0	0	0	0	0	0	0	0	0	0	0	0	0	0	0	0	0	0	0	0	0	0	0	0	0	0	0	0
hsa-miR-4788	0	0	0	0	0	0	0	0	0	0	0	0	0	0	0	0	0	0	0	0	0	0	0	0	0	0	0	0	0	0	0	0	0	0	0	0	0	0	0	0	0	0	0	0	0	0	0	0	0
hsa-miR-4789-3p	0	0	0	0	0	0	0	0	0	0	0	0	0	0	0	0	0	0	0	0	0	0	0	0	0	0	0	0	0	0	0	0	0	0	0	0	0	0	0	0	0	0	0	0	0	0	0	0	0
hsa-miR-4789-5p	0	0	0	0	0	0	0	0	0	0	0	0	0	0	0	0	0	0	0	0	0	0	0	0	0	0	0	0	0	0	0	0	0	0	0	0	0	0	0	0	0	0	0	0	0	0	0	0	0
hsa-miR-4790-3p	0	0	0	0	0	0	0	0	0	0	0	0	0	0	0	0	0	0	0	0	0	0	0	0	0	0	0	0	0	0	0	0	0	0	0	0	0	0	0	0	0	0	0	0	0	0	0	0	0
hsa-miR-4790-5p	0	0	0	0	0	0	0	0	0	0	0	0	0	0	0	0	0	0	0	0	0	0	0	0	0	0	0	0	0	0	0	0	0	0	0	0	0	0	0	0	0	0	0	0	0	0	0	0	0
hsa-miR-4791	0	0	0	0	0	0	0	0	0	0	0	0	0	0	0	0	0	0	1.0516	0	0	16.1033	0	19.2658	18.8404	10.038	27.0712	9.911	6.8761	6.5356	0	0	1.0451	0	0	0	0	0	0	0	0	0	0	0	0	0	0	0	10.7467
hsa-miR-4793-3p	0	0	0	0	0	0	0	0	0	0	0	0	0	0	0	0	0	0	0	0	0	0	0	0	0	0	0	0	0	0	0	0	0	0	0	0	0	0	0	0	0	0	0	0	0	0	0	0	0
hsa-miR-4793-5p	0	0	0	0	0	0	0	0	0	0	0	0	0	0	0	0	0	0	0	0	0	0	0	0	0	0	0	0	0	0	0	0	0	0	0	0	0	0	0	0	0	0	0	0	0	52.9305	0	0	0
hsa-miR-4794	0	0	0	0	0	0	0	0	0	0	0	0	0	0	0	0	0	0	0	0	0	0	0	0	0	0	0	0	0	0	0	0	0	0	0	0	0	0	0	0	0	0	0	0	0	0	0	0	0
hsa-miR-4795-3p	0	0	0	0	0	0	0	0	0	0	0	0	0	0	0	0	0	0	0	0	0	0	0	0	0	0	0	0	0	0	0	0	0	0	0	0	0	0	0	0	0	0	0	0	0	0	0	0	0
hsa-miR-4795-5p	0	0	0	0	0	0	0	0	0	0	0	0	0	0	0	0	0	0	0	0	0	0	0	0	0	0	0	0	0	0	0	0	0	0	0	0	0	0	0	0	0	0	0	0	0	0	0	0	0
hsa-miR-4796-3p	0	0	0	0	0	0	0	0	0	0	0	0	0	0	3.1306	0	0	0	0	0	0	0	0	0	0	0	0	0	0	0	0	0	0	0	0	0	0	0	0	0	0	0	0	0	35.2638	0	0	0	0
hsa-miR-4796-5p	0	0	0	0	0	0	0	0	0	0	0	0	0	0	0	0	0	0	0	0	0	0	0	0	0	0	0	0	0	0	0	0	0	0	0	0	0	0	0	0	0	0	0	0	0	0	0	0	0
hsa-miR-4797-3p	0	0	0	0	0	0	0	0	0	0	0	0	0	0	0	0	0	0	0	0	0	0	0	0	0	0	0	0	0	0	0	0	0	0	0	0	0	0	112.908	0	0	105.866	0	0	0	0	0	93.5723	0
hsa-miR-4797-5p	0	0	0	0	0	0	0	0	0	0	0	0	0	0	0	0	0	0	0	0	0	0	0	0	0	0	0	0	0	0	0.9335	0	1.4371	0	0	0	0	0	0	0	0	0	0	0	0	0	0	0	0
hsa-miR-4798-3p	0	0	0	0	0	0	0	0	0	0	0	0	0	0	0	0	0	0	0	0	0	0	0	0	0	0	0	0	0	0	0	0	0	0	0	0	0	0	0	0	0	0	0	0	0	0	0	0	0
hsa-miR-4798-5p	0	0	0	0	0	0	0	0	0	0	0	0	0	0	0	0	0	0	0	0	0	0	0	0	0	0	0	0	0	0	0	0	0	0	0	0	0	0	0	0	0	0	0	0	0	0	0	0	0
hsa-miR-4799-3p	0	0	0	0	0	0	0	0	0	0	0	0	0	0	0	0	0	0	0	0	0	0	0	0	0	0	0	0	0	0	0	0	0	0	0	0	0	0	0	0	0	0	0	0	0	0	0	0	0
hsa-miR-4799-5p	2.9934	3.1478	0	2.3928	4.2872	4.7211	0	3.8338	0	0	0	0	0	1.8057	0	0	0	1.5124	0	0	0	0	0	0	0	0	0	0	3.9292	4.0847	0	0	0	0	0	0	0	0	0	0	0	0	0	0	0	0	0	0	0
hsa-miR-4800-3p	0	0	0	0	0	0	0	0	0	0	1.8654	0	0	0	0	0	0	0	0	0	0	0	0	0	0	0	0	0	0	0	0	0	0	0	0	0	0	0	0	0	0	0	0	0	0	0	0	0	0
hsa-miR-4800-5p	0	0	0	0	0	0	0	0	0	0	0	0	0	0	0	0	0	0	0	0	0	0	0	0	0	0	0	0	0	0	0	0	0	0	0	0	0	0	0	0	0	0	0	0	0	0	0	0	0
hsa-miR-4801-3p	0	0	0	0	0	0	0	0	0	0	0	0	0	0	0	0	0	0	0	0	0	0	0	0	0	0	0	0	0	0	0	0	0	0	0	0	0	0	0	0	0	0	0	0	0	0	0	0	0
hsa-miR-4801-5p	0	0	0	0	0	0	0	0	0	0	0	0	0	0	0	0	0	0	0	0	0	0	0	0	0	0	0	0	0	0	0	0	0	0	0	0	0	0	0	0	0	0	0	0	0	0	0	0	0
hsa-miR-4802-3p	5.9867	9.4434	0	3.9879	0	6.6096	0	0	0	0	3.7307	18.3064	19.6177	8.4264	50.089	8.7354	11.3796	11.3427	9.7269	12.676	0	0	0	0	0	0	0	0	0	0	0	0	0	0	0	0	0	0	45.163	0	0	0	0	0	0	37.8075	0	0	0
hsa-miR-4802-5p	2.9934	0	0	0	0	0	0	0	0	0	2.2384	1.7602	3.1529	2.4075	2.3479	9.4634	1.5173	0	2.6289	2.3768	0	0	0	0	0	0	0	0	0	0	0	0	0	0	0	0	0	0	0	0	0	0	0	0	0	0	0	0	0
hsa-miR-4803	0	0	0	0	0	0	0	0	0	0	0	0	0	0	0	0	0	0	0	0	0	0	0	0	0	0	0	0	0	0	0	0	0	0	0	0	0	0	0	0	0	0	0	0	0	0	0	0	0
hsa-miR-4804-3p	0	0	0	0	0	0	0	0	0	0	0	0	0	0	0	0	0	0	0	0	0	0	0	0	0	0	0	0	0	0	0	0	0	0	0	0	0	0	0	0	0	0	0	0	0	0	0	0	0
hsa-miR-4804-5p	0	0	0	3.1904	0	0	0	0	0	0	0.7461	0	1.7516	1.8057	9.0004	5.8236	3.0346	0	2.1031	0	0	0	0	0	0	0	0	0	0	0	0	0	0.6532	0	0	0	0	0	0	0	0	0	0	0	0	0	0	0	0
hsa-miR-483-3p	0	0	0	0	0	0	0	0	0	0	0	0	0	0	0	0	0	0	0	0	0	0	0	0	0	0	0	0	0	0	0	0	1.829	0	0	0	0	0	0	0	0	0	0	0	0	0	0	0	0
hsa-miR-483-5p	0	0	0	0	0	0	0	0	0	0	0	0	0	0	0	0	0	0	0	0	0	0	0	0	0	0	0	0	0	0	2.4893	2.5831	4.0499	0	0	0	0	0	0	0	0	0	0	0	0	0	0	0	0
hsa-miR-484	1308.1	1218.2	1072.96	1214.73	848.869	1273.76	1081.87	862.596	1013.31	652.343	963.644	1400.09	1408.27	1248.91	1319.53	1155.26	1647.77	1656.79	808.384	798.588	1339.33	1500.29	781.978	1076.96	798.833	1104.18	658.733	1177.75	1359.5	1049.78	173.319	127.087	242.994	163.667	172.276	212.15	205.305	150.775	248.397	193.642	220.257	327.222	427.312	611.89	282.11	264.652	152.58	93.5723	1360.99
hsa-miR-485-3p	0	0	0	0	0	0	0	0	0	0	0	0	0	0	0	0	0	0	0	0	56.5418	38.9164	0	46.238	41.4489	37.6427	40.6068	46.2511	57.9555	40.0304	40.7626	42.8788	38.8006	26.8124	0	0	0	0	0	0	0	0	0	0	42.3165	0	0	0	34.5429
hsa-miR-485-5p	0	0	0	0	0	0	0	0	0	0	0	0	0	0	2.7392	0	1.5173	0	0	0	11.7795	10.7355	0	0	0	0	20.3034	23.1256	13.7521	27.7762	87.1261	88.8572	38.67	34.6326	0	0	2.9754	0	0	0	0	0	0	0	0	0	29.5316	0	13.0495
hsa-miR-486-3p	7.9823	0	15.8177	0	8.5744	1.8884	0	0	25.4235	0	3.3576	1.7602	3.1529	3.6113	4.6958	2.9118	3.7932	5.2933	6.0465	3.9613	12.9575	21.4711	0	0	0	37.6427	36.095	16.5183	13.7521	7.3525	0	0	0	0	5.1683	0	2.9754	0	0	0	34.7774	0	15.8264	13.9861	24.6847	45.369	0	20.0512	28.4019
hsa-miR-486-5p	546.786	522.537	1803.21	483.338	1219.71	467.391	1629.25	900.934	1725.16	1078.08	137.29	157.717	168.853	170.333	239.097	208.922	225.317	217.024	160.888	162.411	1728.06	1847.86	522.979	1523.93	1503.46	1131.79	1256.56	1765.8	1490.14	3454.05	4.6675	6.1993	5.095	6.7031	490.986	417.92	702.201	169.873	948.424	334.472	591.215	259.853	2722.14	311.19	1015.6	763.711	403.599	995.876	1841.52
hsa-miR-487a-3p	0	0	0	0	0	0	0	0	0	0	0	0	0	0	0	0	0	0	0	0	20.0252	13.4194	9.9615	25.0456	0	20.0761	24.8153	14.8664	15.7167	12.2542	14.0024	9.8156	13.1948	11.1718	0	0	0	0	0	0	0	0	79.1319	0	17.6319	30.246	0	0	16.12
hsa-miR-487a-5p	0	0	0	0	0	0	0	0	0	0	0	0	0	0	0	0	0	0	0	0	0	0	0	0	0	0	0	0	0	0	1.867	5.1661	3.1354	1.3965	0	0	0	0	0	0	0	0	0	0	0	0	0	0	0
hsa-miR-487b-3p	0	0	0	0	0	2.8327	0	0	0	0	0.7461	0	0	1.2038	2.7392	7.2795	1.5173	0	0	0	102.482	97.9619	24.9037	92.4759	41.4489	112.928	97.0052	79.2876	92.3358	77.61	30.183	32.5466	52.6487	47.2009	0	0	0	0	67.7446	0	0	28.8725	21.1018	10.4895	17.6319	45.369	24.6097	60.1536	93.6496
hsa-miR-487b-5p	0	0	0	0	0	0	0	0	0	0	0	0	0	0	0	0	0	0	0	0	0	0	0	0	0	0	0	0	0	0	2.1782	1.5498	1.3064	0	0	0	0	0	0	0	0	0	0	0	0	0	0	0	0
hsa-miR-488-3p	0	0	0	0	0	0	0	0	0	0	0	0	0	0	0	0	0	0	0	0	0	0	0	0	0	0	0	0	0	0	0	0	0	0	0	0	0	0	0	0	34.7774	182.859	184.641	20.9791	91.6859	166.353	63.9852	147.042	0
hsa-miR-488-5p	0	0	0	0	0	0	0	0	0	0	0	0	0	0	0	0	0	0	0	0	0	0	0	0	0	0	0	0	0	0	0	0	0	0	0	0	0	0	0	0	0	0	0	6.993	0	0	0	0	0
hsa-miR-489-3p	6.9845	5.2464	7.9088	8.7735	12.8617	9.4422	19.3191	9.5844	0	34.3338	12.3114	15.4901	16.1146	22.2697	23.0879	18.9268	21.242	20.4169	12.8816	17.1654	0	0	0	0	0	0	0	0	0	0	0	0	0	0	3.4455	0	0	0	0	0	0	0	0	0	0	0	0	0	0
hsa-miR-489-5p	0	0	0	0	0	0	0	0	0	0	0	0	0	0	0	0	0	0	0	0	0	0	0	0	0	0	0	0	0	0	0	0	0	0	0	0	0	0	0	0	0	0	0	0	0	0	0	0	0
hsa-miR-490-3p	0	0	0	0	0	0	0	0	0	0	0	0	0	0	0	0	0	0	0	0	0	5.3678	0	0	0	0	0	0	0	11.4373	0	0	0	0	0	0	0	0	0	0	0	0	0	0	0	0	0	0	0
hsa-miR-490-5p	0	0	0	0	0	0	0	0	0	0	0	0	0	0	0	0	0	0	0	0	0	0	0	0	0	0	0	0	0	0	0	0	0	0	0	0	0	0	0	0	0	0	0	0	0	0	0	0	0
hsa-miR-491-3p	0	0	0	0	0	2.8327	0	0	0	0	0	0	1.4013	0	0	0	0	0	0	1.0563	0	0	0	0	0	0	0	0	0	0	0	2.0664	0.7839	0	0	0	0	0	0	0	0	0	0	0	0	0	0	0	0
hsa-miR-491-5p	0	4.1971	0	3.9879	0	0	0	0	0	0	1.4923	3.1684	2.8025	3.6113	0	0	0	0	0	1.5845	0	10.7355	0	0	7.5362	0	60.9103	0	6.8761	19.6067	1.2447	2.5831	1.0451	0	0	0	0	0	0	0	0	28.8725	0	24.4756	0	0	14.7658	0	8.4438
hsa-miR-492	0	0	0	0	0	0	0	0	0	0	0	0	0	0	0	0	0	0	0	0	0	0	0	0	0	0	0	0	0	0	0	0	0	0	0	0	0	0	0	0	0	0	0	0	0	0	0	0	0
hsa-miR-493-3p	0	0	0	0	0	0	0	0	0	0	0	0	0	0	0	0	0	0	0	0	230.879	128.827	0	132.934	184.636	105.4	74.4459	163.531	152.256	102.935	159.316	54.2443	175.191	63.6793	0	0	5.9509	0	0	0	0	0	0	0	0	0	0	0	184.996
hsa-miR-493-5p	1.9956	0	0	0	0	0	0	0	0	0	0	0	0	0	0	0	0	0	0	0	669.077	477.732	159.384	680.083	810.138	574.678	300.039	419.564	563.838	473.013	101.751	30.9967	106.865	26.5331	0	0	0	0	67.7446	211.245	115.925	38.4967	68.581	31.4686	59.9484	52.9305	137.814	86.8885	504.326
hsa-miR-494-3p	0	0	0	0	0	0	0	0	0	0	0	0	0	1.2038	4.3045	0	0	0	0	0	339.251	308.647	54.7882	290.914	90.434	393.993	78.9578	295.677	345.768	199.335	110.775	103.322	167.875	134.062	0	0	0	0	0	52.8113	0	0	36.9282	31.4686	31.7374	37.8075	19.6878	0	272.505
hsa-miR-494-5p	0	0	0	0	0	0	0	0	0	0	0	0	0	0	0	0	0	0	0	0	0	0	0	0	0	0	0	0	0	0	2.4893	1.5498	0	0	0	0	0	0	0	0	0	0	0	0	0	0	0	0	0
hsa-miR-495-3p	0	0	0	0	0	0	0	0	0	0	0	0	0	0	0	0	0	0	0	0	256.794	122.117	0	252.382	214.781	175.666	767.018	218.041	206.282	210.772	161.806	225.759	255.927	279.016	0	0	0	0	101.617	52.8113	69.5547	86.6176	131.887	17.4826	98.7386	98.2994	78.751	80.2048	266.364
hsa-miR-495-5p	0	0	0	0	0	0	0	0	0	0	0	0	0	0	0	0	0	0	0	0	0	0	0	0	0	0	0	0	0	0	0	0	0	0	0	0	0	0	0	0	0	0	0	0	0	0	0	0	0
hsa-miR-496	0	0	0	0	0	0	0	0	0	0	0	0	0	0	0	0	0	0	0	0	0	0	0	0	0	0	0	0	0	0	1.5558	0	1.9596	2.2344	0	0	0	0	0	0	0	0	0	0	0	0	0	0	3.8381
hsa-miR-497-3p	0	0	0	0	0	0	0	0	0	0	0	0	0	0	0	0	0	0	0	0	0	0	0	0	0	0	0	0	0	0	0	0	0	1.3965	0	0	0	0	0	0	0	0	0	0	0	0	0	0	0
hsa-miR-497-5p	0	0	0	0	0	0	0	0	0	0	1.8654	0	0	4.8151	3.9132	0	4.5519	2.2685	7.3609	5.5458	0	6.7097	0	0	0	15.0571	0	0	5.8938	3.2678	8.0903	11.3655	6.5321	16.4784	0	0	0	2.0103	180.652	140.83	150.702	76.9934	63.3055	80.4199	102.265	90.7379	127.97	20.0512	3.0705
hsa-miR-498-3p	0	0	0	0	0	0	0	0	0	0	0	0	0	0	0	0	0	0	0	0	0	0	0	0	0	0	0	0	0	0	0	0	0	0	0	0	0	0	0	70.4151	0	0	0	0	0	22.6845	0	40.1024	0
hsa-miR-498-5p	0	0	0	0	0	0	0	0	0	0	0	0	0	0	0	0	0	0	0	0	0	0	0	0	0	0	0	0	0	0	0	0	0	0	0	0	0	0	0	0	0	0	0	0	31.7374	0	0	0	0
hsa-miR-4999-3p	0	0	0	0	0	0	0	0	0	0	0	0	0	0	0	0	0	0	0	0	0	0	0	0	0	0	0	0	0	0	0	0	0	0	0	0	0	0	0	0	0	0	0	0	0	37.8075	0	0	0
hsa-miR-4999-5p	0	0	0	0	0	0	0	0	0	0	0	0	0	0	0	0	0	0	2.366	0	0	0	0	0	0	0	0	6.6073	3.9292	4.9017	0	3.0997	1.9596	1.9551	0	0	0	0	0	0	0	0	0	0	0	0	0	0	3.8381
hsa-miR-499a-3p	0	0	0	0	0	0	0	0	0	0	0	0	0	0	0	0	0	0	0	0	0	0	0	0	0	0	0	0	0	0	0	0	0	0	0	0	0	0	79.0353	0	34.7774	0	52.7546	0	70.5276	0	19.6878	26.7349	0
hsa-miR-499a-5p	0	0	0	0	0	2.8327	0	0	0	0	3.7307	2.1123	1.4013	2.4075	1.9566	4.3677	4.5519	1.5124	2.8918	3.4331	31.8047	28.1808	0	28.8987	15.0723	35.1332	36.095	47.9029	32.4158	10.6203	4.9786	4.1329	6.4015	3.3515	0	0	0	0	3748.53	6777.45	4428.32	3358.84	4083.2	769.234	3579.27	2669.21	2805.5	4063.71	44.522
hsa-miR-499b-3p	0	0	0	0	0	0	0	0	0	0	0	0	0	0	0	0	0	0	0	0	0	0	0	0	0	0	0	0	0	0	0	0	0	0	0	0	0	0	0	0	0	0	0	0	0	0	0	0	0
hsa-miR-499b-5p	0	0	0	0	0	0	0	0	0	0	0	0	0	0	0	0	0	0	0	0	0	0	0	0	0	0	0	0	0	0	0	0	0	0	0	0	0	0	0	0	0	0	0	0	0	0	0	0	0
hsa-miR-5000-3p	0	0	0	1.5952	0	0	0	0	0	0	0	0	1.051	0	0	0	0	0	0.7887	1.5845	0	0	0	0	0	0	0	0	0	1.6339	0	0	1.3064	0	0	0	0	0	101.617	0	0	0	0	0	0	0	0	0	0
hsa-miR-5000-5p	0	0	0	0	0	0	0	0	0	0	0	0	0	0	0	0	0	0	0	0	0	0	0	0	0	0	0	0	0	0	0	0	0	0	0	0	0	0	0	0	0	0	0	0	0	0	0	0	0
hsa-miR-5001-3p	17.9601	0	0	0	0	25.4941	0	0	0	0	13.0575	8.4491	0	0	0	8.0075	0	0	11.3042	7.9225	0	0	0	0	0	0	0	0	0	0	0	0	0	0	0	0	0	0	0	0	0	0	0	0	0	0	0	0	6.141
hsa-miR-5001-5p	0	0	0	0	0	0	0	0	0	0	0	0	0	0	3.9132	0	0	0	0	2.9049	0	0	0	0	0	0	0	0	0	0	0	0	0	0	0	0	0	0	0	0	0	0	0	0	0	0	0	0	0
hsa-miR-5002-3p	0	0	0	0	0	0	0	0	0	0	0	0	0	0	0	0	0	0	0	0	0	0	0	0	0	0	0	0	0	0	0	0	0	0	0	0	0	0	0	0	0	0	0	0	0	0	0	0	0
hsa-miR-5002-5p	0	0	0	0	0	0	0	0	0	0	0	0	0	0	0	0	0	0	0	0	0	0	0	0	0	0	0	0	0	0	0	0	0	1.3965	0	0	0	0	0	0	0	0	0	0	0	0	0	0	0
hsa-miR-5003-3p	0	0	0	0	0	0	0	0	0	0	0	0	0	0	0	0	0	0	0	0	0	0	0	0	0	0	0	0	0	0	0	0	0	0	0	0	0	0	0	0	0	0	0	0	0	0	0	0	0
hsa-miR-5003-5p	0	0	0	0	0	0	0	0	0	0	0	0	0	0	0	0	0	0	0	0	0	0	0	0	0	0	0	0	0	0	0	0	0	0	0	0	0	0	0	0	0	0	0	0	0	0	0	0	0
hsa-miR-5004-3p	0	0	0	0	0	0	0	0	0	0	0	0	0	0	0	0	0	0	0	0	0	0	0	0	0	0	0	0	0	0	0	0	0	0	0	0	0	0	0	0	0	0	0	0	0	0	0	0	0
hsa-miR-5004-5p	0	0	0	0	0	0	0	0	0	0	0	0	0	0	0	0	0	0	0	0	0	0	0	0	0	0	0	0	0	0	0	0	0	0	0	0	0	0	0	0	0	0	0	0	0	0	0	0	0
hsa-miR-5006-3p	0	0	0	0	0	0	0	0	0	0	0	0	0	0	0	0	0	0	0	0	0	0	0	0	0	0	0	0	0	0	0	0	0	0	0	0	0	0	0	0	0	0	0	0	0	0	0	0	0
hsa-miR-5006-5p	0	0	0	0	0	0	0	0	0	0	0	0	0	0	0	0	0	0	0	0	0	0	0	0	0	0	0	0	0	0	0	0	0	0	0	0	0	0	0	0	0	0	0	0	0	0	0	0	0
hsa-miR-5007-3p	0	0	0	0	0	0	0	0	0	0	0	0	0	0	0	0	0	0	0	0	0	0	0	0	0	0	0	0	0	0	0	0	0	0	0	0	0	0	0	0	0	0	0	0	0	0	0	0	0
hsa-miR-5007-5p	0	0	0	0	0	0	0	0	0	0	0	0	0	0	0	0	0	0	0	0	0	0	0	0	0	0	0	0	0	0	0	0	0	0	0	0	0	0	0	0	0	0	0	0	0	0	0	0	0
hsa-miR-5008-3p	0	0	0	0	0	0	0	0	0	0	0	0	0	0	0	0	0	0	0	0	0	0	0	0	0	0	0	0	0	0	0	0	0	0	0	0	0	0	0	0	0	0	0	0	0	0	0	0	0
hsa-miR-5008-5p	0	0	0	0	0	0	0	0	0	0	0	0	0	0	0	0	0	0	0	0	0	0	0	0	0	0	0	0	0	0	0	0	0	0	0	0	0	0	0	0	0	0	0	0	0	0	0	0	0
hsa-miR-5009-3p	0	0	0	0	0	0	0	0	0	0	0	0	2.8025	0	0	0	0	0	0	0	0	0	0	0	0	0	0	0	0	0	0	0	0	0	0	0	0	0	0	0	0	0	0	0	0	0	0	0	0
hsa-miR-5009-5p	0	0	0	0	0	2.8327	0	0	0	0	0	0	1.4013	1.8057	3.5219	0	0	3.0247	2.1031	1.8486	0	0	0	0	0	0	0	0	0	0	0	0	0	0	0	0	0	0	0	0	0	0	0	0	0	0	0	0	0
hsa-miR-500a-3p/502-3p	3170.96	3134.17	4083.59	2940.71	3226.13	3068.73	3603.02	3258.7	3631.93	2561.3	349.941	1680.32	1662.95	1733.43	1807.12	1034.42	2385.17	2309.38	817.848	812.32	277.997	288.518	338.691	262.015	293.91	311.179	286.504	313.847	355.591	251.62	49.164	84.2077	68.587	63.4	382.453	342.95	438.876	241.24	632.283	686.547	660.77	452.336	669.983	440.561	747.592	657.85	1038.53	648.322	254.85
hsa-miR-500a-5p/500b-5p	11.9734	20.9854	10.5451	15.1542	4.2872	21.7172	6.4397	3.8338	14.5277	20.6003	8.5806	18.6585	12.2611	11.4358	21.9139	14.559	28.0697	20.4169	13.9331	13.2042	20.0252	5.3678	0	0	0	0	42.8628	9.911	18.6636	21.2406	9.3349	5.1661	10.4513	11.1718	0	3.1902	7.4386	5.0258	0	0	0	0	31.6527	24.4756	0	0	14.7658	0	23.0286
hsa-miR-500b-3p	0	0	0	0	0	0	0	0	0	0	0	0	0	0	0	0	0	0	0	0	0	0	0	0	0	0	0	0	0	0	0	0	0	0	0	0	0	0	0	0	0	0	0	0	24.6847	0	54.1413	0	0
hsa-miR-501-3p	609.647	592.838	985.967	517.635	658.088	547.65	985.276	684.326	857.135	824.012	139.902	349.231	349.616	337.055	374.885	254.055	384.631	395.483	180.868	188.82	83.6347	81.8585	49.8075	55.8709	82.8978	62.7378	65.4221	89.1986	73.6722	58.8202	11.2019	12.3987	11.2352	12.289	31.0097	30.3072	44.6314	20.1033	1016.17	844.981	962.174	558.202	886.277	412.589	863.963	824.203	1023.76	929.039	93.6496
hsa-miR-501-5p	56.8737	40.9216	55.3618	47.0577	53.5902	47.2112	35.4184	65.1739	29.0554	27.4671	5.5961	14.786	13.6624	21.0659	17.6094	10.9193	45.5185	46.8832	11.0413	12.1478	4.7118	0	0	0	0	0	0	0	3.9292	5.7186	4.3563	7.7492	6.2708	5.5859	0	0	4.4631	0	0	0	0	0	0	6.993	0	0	0	0	10.7467
hsa-miR-5010-3p	32.9269	22.0347	36.9079	39.0818	23.5797	27.3825	32.1985	63.257	47.215	34.3338	16.0421	46.8222	52.8979	41.53	30.1317	29.1181	57.6568	39.3214	11.83	13.7323	0	73.8069	0	0	0	0	0	0	0	80.8778	17.4252	0	17.3754	0	0	0	0	0	0	0	0	0	0	0	0	0	0	0	0
hsa-miR-5010-5p	2.9934	0	7.9088	3.1904	6.4308	3.7769	0	15.335	0	0	1.8654	2.4643	3.5032	21.0659	9.783	9.4634	9.1037	16.636	4.9949	3.9613	0	0	0	0	0	0	0	0	0	0	0	0	0	0	0	0	0	0	0	0	0	0	0	0	0	0	0	0	0
hsa-miR-5011-3p	0	0	0	0	0	0	0	0	0	0	0	0	0	0	0	0	0	0	0	0	0	0	0	0	0	0	0	0	0	0	0	0	0	0	0	0	0	0	0	0	0	0	0	0	0	0	0	0	0
hsa-miR-5011-5p	0	0	0	0	0	0	0	0	0	0	0	0	0	0	0	0	0	0	0	0	0	0	0	0	0	0	0	0	0	0	0	0	0	0	0	0	0	0	0	0	0	0	0	0	0	0	0	0	0
hsa-miR-502-5p	20.9535	19.9362	7.9088	20.7373	30.0105	20.7729	19.3191	15.335	0	13.7335	4.4769	9.8573	5.9554	15.0471	16.8268	14.559	33.3802	27.2225	11.83	10.0352	0	0	0	0	0	10.038	20.3034	4.9555	2.9469	4.0847	3.4228	3.6163	3.658	3.9101	5.1683	3.1902	0	0	0	105.623	0	0	0	0	0	0	0	0	2.3029
hsa-miR-503-3p	0	0	21.0902	3.1904	4.2872	0	12.8794	0	0	0	0	1.4082	1.051	0	3.1306	4.3677	4.5519	3.0247	0	0	0	0	0	0	0	0	0	0	0	0	0	1.5498	1.6983	1.3965	0	0	0	0	0	0	0	0	0	0	0	0	0	0	0
hsa-miR-503-5p	26.9402	16.7883	0	16.7493	0	11.3307	0	11.5013	0	0	5.9691	3.8725	3.5032	0	13.3049	0	15.1728	17.3922	2.366	3.4331	36.5166	56.3616	0	30.8253	0	42.6617	0	44.5993	66.7961	53.9185	80.9028	106.939	126.723	137.413	0	0	0	0	0	0	0	0	84.4073	0	67.0012	0	54.1413	53.4699	52.1982
hsa-miR-504-3p	0	0	0	0	0	0	0	0	0	0	0	0	0	0	0	0	0	0	0	0	0	0	0	0	0	0	0	0	0	0	0	0	0	0	0	0	0	0	0	0	0	0	0	0	0	0	0	0	0
hsa-miR-504-5p	0	0	0	0	0	0	6.4397	11.5013	0	0	2.2384	2.1123	5.9554	6.6207	4.6958	13.1031	7.5864	12.0989	3.1547	1.3204	10.6016	12.0775	0	0	0	0	0	4.9555	4.9115	18.7898	0	0	0	0	0	3.1902	0	2.0103	0	0	0	38.4967	58.03	31.4686	38.7902	0	44.2974	0	6.9086
hsa-miR-5047	0	0	0	0	0	0	0	0	0	0	0	0	0	0	0	0	0	0	0	0	0	0	0	0	0	0	0	0	0	0	0	0	0	0	0	0	0	0	0	0	0	0	0	0	0	0	0	0	0
hsa-miR-505-3p	81.8184	77.6461	89.6334	74.9733	94.3188	78.3706	32.1985	118.847	98.062	96.1347	32.4572	59.1439	54.6494	108.339	127.57	162.333	224.558	237.441	78.341	79.7532	84.8126	95.278	84.6727	75.1367	48.9851	107.909	78.9578	120.583	94.3004	90.6812	80.5917	67.1595	88.7058	89.6538	31.0097	7.9756	16.3649	19.0982	124.198	140.83	104.332	115.49	121.335	55.9443	91.6859	52.9305	123.049	0	105.164
hsa-miR-505-5p	5.9867	23.084	26.3628	7.1783	23.5797	18.8845	38.6383	32.587	32.6873	0	6.7153	8.0971	4.2038	9.6301	11.7396	44.4051	19.7247	18.1484	7.6238	6.6021	8.2457	0	0	0	0	0	0	8.2591	0	0	1.867	1.5498	3.266	3.3515	0	0	0	0	0	0	0	0	0	0	0	0	39.3755	0	4.6057
hsa-miR-506-3p	0	0	0	0	0	0	0	0	0	0	0	0	0	0	0	0	0	0	0	0	0	0	0	0	0	0	0	0	0	0	0	0	0	0	0	0	0	0	1411.35	933	602.808	529.33	443.139	444.058	1117.86	567.112	1978.62	1296.64	0
hsa-miR-506-5p	0	0	0	0	0	0	0	0	0	0	0	0	0	0	0	0	0	0	0	0	0	0	0	0	0	0	0	0	0	0	0	0	0	0	0	0	0	0	22.5815	0	0	0	0	0	24.6847	0	34.4536	0	0
hsa-miR-507	0	0	0	0	0	0	0	0	0	0	0	0	0	0	0	0	0	0	0	0	0	0	0	0	0	0	0	0	0	0	0	0	0	0	0	0	0	0	0	0	0	0	0	0	0	0	68.9071	0	0
hsa-miR-508-3p	0	0	0	0	0	0	0	0	0	0	0	0	0	0	0	0	0	0	0	0	0	6.7097	0	0	0	0	0	0	3.9292	4.9017	0	0	0	0	0	0	0	0	440.34	281.66	428.921	481.209	279.599	332.169	617.116	378.075	846.573	534.699	0
hsa-miR-508-5p	0	0	0	0	0	0	0	0	0	0	0	0	0	0	0	0	0	0	0	0	0	0	0	0	0	0	0	0	0	0	0	0	0	0	0	0	0	0	33.8723	0	115.925	76.9934	31.6527	0	77.5803	30.246	113.205	66.8373	0
hsa-miR-5087	0	0	0	0	0	0	0	0	0	0	0	0	0	0	0	0	0	0	0	0	0	0	0	0	0	0	0	0	0	0	0	0	0	0	0	0	0	0	0	0	0	0	0	0	0	0	0	0	0
hsa-miR-5088-3p	0	0	0	0	0	0	0	0	0	0	0	0	0	0	0	0	0	0	0	0	0	0	0	0	0	0	0	0	0	0	0	0	0	0	0	0	0	0	0	0	0	0	0	0	0	0	0	0	0
hsa-miR-5088-5p	0	0	0	0	0	0	0	0	0	0	0	0	0	0	0	0	0	0	0	0	0	0	0	0	0	0	0	0	0	0	0	0	0	0	0	0	0	0	0	0	0	0	0	0	0	0	0	0	0
hsa-miR-5089-3p	0	0	0	0	0	0	0	0	0	0	0	0	0	0	0	0	0	0	0	0	0	0	0	0	0	0	0	0	0	0	0	0	0	0	0	0	0	0	0	0	0	0	0	0	0	0	0	0	0
hsa-miR-5089-5p	0	0	0	0	0	0	0	0	0	0	0	0	0	0	0	0	0	0	0	0	0	0	0	0	0	0	0	0	0	0	0	0	0	0	0	0	0	0	0	0	0	0	0	0	0	0	0	0	0
hsa-miR-509-3-5p	0	0	0	0	0	0	0	0	0	0	0	0	0	0	0	0	0	0	0	0	0	20.1291	0	0	0	0	0	6.6073	25.5397	23.6915	0	0	0	0	0	0	0	0	666.155	457.698	405.736	404.215	311.252	213.287	1086.12	725.903	846.573	568.117	6.141
hsa-miR-509-3p	0	0	0	0	0	0	0	0	0	0	0	0	0	0	0	0	0	0	0	0	0	0	0	0	0	0	0	0	0	0	0	0	0	0	0	0	0	3.0155	361.304	211.245	220.257	240.604	147.713	94.4059	331.48	226.845	383.911	367.605	3.8381
hsa-miR-509-5p	0	0	0	0	0	0	0	0	0	0	0	0	0	0	0	0	0	0	0	0	0	2.6839	0	0	0	0	0	0	0	0	0	0	0	0	0	0	0	0	225.815	176.038	104.332	86.6176	73.8564	59.4408	91.6859	30.246	201.799	160.41	0
hsa-miR-5090-3p	0	0	0	0	0	0	0	0	0	0	0	0	0	0	0	0	0	0	0	0	0	0	0	0	0	0	0	0	0	0	0	0	0	0	0	0	0	0	0	0	0	0	0	0	0	0	0	0	0
hsa-miR-5090-5p	0	0	0	0	0	0	0	0	0	0	0	0	0	0	0	0	0	0	0	0	0	0	0	0	0	0	0	0	0	0	0	0	0	0	0	0	0	0	0	0	0	0	0	0	0	0	0	0	0
hsa-miR-5091	0	0	0	0	0	0	0	0	0	0	0	1.0561	1.4013	0	0	0	0	0	0	0	0	0	0	0	0	0	18.0475	4.9555	10.8053	4.0847	0	0	0	0	0	0	0	0	0	0	0	0	0	0	0	0	0	0	8.4438
hsa-miR-5092-3p	0	0	0	0	0	0	0	0	0	0	0	0	0	0	0	0	0	0	0	0	0	0	0	0	0	0	0	0	0	0	0	0	0	0	0	0	0	0	0	0	0	0	0	0	49.3693	0	0	0	0
hsa-miR-5092-5p	0	0	0	0	0	0	0	0	0	0	0	0	0	0	0	0	0	0	0	0	0	0	0	0	0	0	0	0	0	0	0	0	0	0	0	0	0	0	0	0	0	0	0	0	0	0	0	0	0
hsa-miR-5093	0	0	0	0	0	0	0	0	0	0	0	0	0	0	0	0	0	0	0	0	0	0	0	0	0	0	0	0	0	0	0	0	0	0	0	0	0	0	0	0	0	0	0	0	0	0	0	0	0
hsa-miR-5094-3p	0	0	0	0	0	0	0	0	0	0	0	0	0	0	0	0	0	0	0	0	0	0	0	0	0	0	0	0	0	0	0	0	0	0	0	0	0	0	0	0	0	0	0	0	0	0	0	0	0
hsa-miR-5094-5p	0	0	0	0	0	0	0	0	0	0	0	2.1123	0	0	0	0	0	0	0	1.5845	0	0	0	3.8532	0	0	0	0	0	0	0	0	0.9145	0	0	0	0	0	0	0	0	0	0	0	28.211	22.6845	0	0	0
hsa-miR-510-3p	0	0	0	0	0	0	0	0	0	0	0	0	0	0	0	0	0	0	0	0	0	0	0	0	0	0	0	0	0	0	0	0	0	0	0	0	0	0	0	0	0	0	26.3773	0	42.3165	0	39.3755	53.4699	0
hsa-miR-510-5p	0	0	0	0	0	0	0	0	0	0	0	0	0	0	0	0	0	0	0	0	0	0	0	0	0	0	0	0	0	0	0	0	0	0	0	0	0	0	124.198	35.2075	0	0	15.8264	27.9721	59.9484	15.123	132.892	100.256	0
hsa-miR-5100	0	0	0	0	0	0	0	0	0	0	0	0	0	0	0	3.6398	0	0	0	0	0	13.4194	0	0	0	0	0	0	10.8053	0	4.6675	8.7824	6.7934	6.9824	0	0	0	0	0	0	0	0	10.5509	0	28.211	0	19.6878	0	0
hsa-miR-511-3p	69.8449	72.3997	21.0902	94.913	25.7233	76.4822	22.539	23.0026	7.2639	13.7335	32.4572	47.5263	52.8979	14.4452	16.0441	21.8386	36.4148	35.5405	45.7427	47.2709	0	0	0	0	0	0	0	0	0	0	0	0	0	0	0	0	0	0	0	0	0	0	0	0	0	0	0	26.7349	0
hsa-miR-511-5p	1675.28	1719.76	1600.22	1540.14	1241.15	1724.15	1481.13	1096.46	1699.74	1517.55	321.588	431.962	407.419	432.755	345.536	524.125	568.223	567.136	319.673	336.442	0	0	0	0	0	0	0	0	0	0	0	0	0	0	0	0	0	0	0	0	0	0	58.03	0	0	0	34.4536	0	0
hsa-miR-512-3p	0	0	0	0	0	0	0	0	0	0	0	0	0	0	0	0	0	0	0	0.5282	0	0	0	0	0	0	0	0	0	0	0	0	0	0	0	0	0	0	169.361	0	69.5547	76.9934	84.4073	62.9373	116.371	189.037	127.97	86.8885	0
hsa-miR-512-5p	0	0	0	0	0	0	0	0	0	0	0	0	0	0	0	0	0	0	0	0	0	0	0	0	0	0	0	0	0	0	0	0	0	0	0	0	0	0	112.908	0	0	0	42.2037	0	52.8957	0	0	0	0
hsa-miR-513a-3p/513c-3p	0	0	0	0	0	0	0	0	0	0	0	0	0	0	0	0	0	0	0	0	0	0	0	0	0	0	0	0	0	0	0	0	0	0	0	0	0	0	45.163	123.226	92.7396	192.483	100.234	20.9791	134.002	151.23	216.565	147.042	0
hsa-miR-513a-5p	0	0	0	0	0	0	0	0	0	0	0	0	0	0	0	0	0	0	0	0	0	0	0	0	0	0	0	0	0	0	0	0	0	0	0	0	0	0	33.8723	52.8113	46.3698	0	0	13.9861	38.7902	0	63.9852	33.4187	0
hsa-miR-513b-3p	0	0	0	0	0	0	0	0	0	0	0	0	0	0	0	0	0	0	0	0	0	0	0	0	0	0	0	0	0	0	0	0	0	0	0	0	0	0	56.4538	0	0	19.2484	0	0	0	0	24.6097	0	0
hsa-miR-513b-5p	0	0	0	0	0	0	0	0	0	0	0	0	0	0	0	0	0	0	0	0	0	0	0	0	0	0	0	0	0	0	0	0	0	0	0	0	0	0	0	0	0	0	47.4791	10.4895	35.2638	0	29.5316	40.1024	0
hsa-miR-513c-5p	0	0	0	0	0	0	0	0	0	0	0	0	0	0	0	0	0	0	0	0	0	0	0	0	0	0	0	0	0	0	0	0	0	0	0	0	0	0	90.3261	52.8113	0	0	31.6527	10.4895	42.3165	0	63.9852	13.3675	0
hsa-miR-514a-3p	0	0	0	0	0	0	0	0	0	0	0	0	0	0	0	0	0	0	0	0	5.8898	37.5744	0	9.6329	48.9851	12.5476	81.2137	18.1701	29.4689	55.5524	0	0	2.4822	0	0	0	0	0	1151.66	880.189	985.359	692.941	474.791	416.085	1368.24	657.85	3996.61	1764.51	29.9372
hsa-miR-514a-5p	0	0	0	0	0	0	0	0	0	0	0	0	0	0	0	0	0	0	0	0	0	0	0	0	0	0	0	0	0	0	0	0	0	0	0	0	0	0	67.7446	0	69.5547	38.4967	36.9282	31.4686	84.6331	0	123.049	53.4699	0
hsa-miR-514b-3p	0	0	0	0	0	0	0	0	0	0	0	0	0	0	0	0	0	0	0	0	0	0	0	0	0	0	0	0	0	0	0	0	0	0	0	0	0	0	0	105.623	0	0	0	0	0	0	0	0	0
hsa-miR-514b-5p	0	0	0	0	0	0	0	0	0	0	0	0	0	0	0	0	0	0	0	0	0	0	0	0	0	0	0	0	0	0	0	0	0	0	0	0	0	0	0	0	0	0	0	0	0	0	0	0	0
hsa-miR-515-3p	0	0	0	0	0	0	0	0	0	0	0	0	0	0	0	0	0	0	0	0	0	0	0	0	0	0	0	0	0	0	0	0	0	0	0	0	0	0	45.163	0	0	0	21.1018	0	17.6319	0	39.3755	0	0
hsa-miR-515-5p	0	0	0	0	0	0	0	0	0	0	0	0	0	0	0	0	0	0	0	0	0	0	0	0	0	0	0	0	0	0	0	0	0	0	0	0	0	0	1027.46	2130.06	846.249	827.679	881.001	262.239	1086.12	1572.79	821.964	1223.12	0
hsa-miR-516a-3p/516b-3p	0	0	0	0	0	0	0	0	0	0	0	0	0	0	0	0	0	0	0	0	0	0	0	0	0	0	0	0	0	0	0	0	0	0	0	0	0	0	0	0	0	0	0	0	0	0	0	0	0
hsa-miR-516a-5p	0	0	0	0	0	0	0	0	0	0	0	0	0	0	0	0	0	0	0	0	0	0	0	0	0	0	0	0	0	0	0	0	0.9145	0	0	0	0	0	3003.34	3696.79	3257.48	2531.16	3650.62	853.15	3004.47	4302.49	2515.11	3950.09	0
hsa-miR-516b-5p	0	0	0	0	0	0	0	0	0	0	0	0	0	0	0	0	0	0	0	0	0	0	0	0	0	0	0	0	0	0	0	0	0	0	0	0	0	0	632.283	580.925	834.657	577.451	844.073	146.854	528.957	914.941	723.525	661.689	0
hsa-miR-517-5p	0	0	0	0	0	0	0	0	0	0	0	0	0	0	0	0	0	0	0	0	0	0	0	0	0	0	0	0	0	0	0	0	0	0	0	0	0	0	79.0353	52.8113	81.1472	0	105.509	17.4826	63.4748	136.107	78.751	53.4699	0
hsa-miR-517a-3p/517b-3p	0	0	0	0	0	0	0	0	0	0	0	0	0	0	0	0	0	0	0	0	0	0	0	0	0	0	0	0	0	0	0	0	0	0	0	0	0	0	654.864	1320.28	985.359	558.202	701.636	153.847	486.64	793.957	457.74	648.322	0
hsa-miR-517c-3p	0	0	0	0	0	0	0	0	0	0	0	0	0	0	0	0	0	0	0	0	0	0	0	0	0	0	0	0	0	0	0	0	0	0	0	0	0	0	169.361	211.245	127.517	125.114	142.437	17.4826	137.529	211.722	63.9852	120.307	0
hsa-miR-5186	0	0	0	0	0	0	0	0	0	0	0	0	0	0	0	0	0	0	0	0	0	0	0	0	0	0	0	0	0	0	0	0	0	0	0	0	0	0	0	0	0	0	0	0	0	0	0	0	0
hsa-miR-5187-3p	0	0	0	0	0	0	0	0	0	0	0	0	0	0	0	0	0	0	0	0	0	0	0	0	0	0	0	0	0	0	0	0	0	0	0	0	0	0	0	0	0	0	0	0	0	0	0	0	0
hsa-miR-5187-5p	2.9934	20.9854	0	0	0	19.8287	0	0	0	0	0	0	0	0	0	0	0	0	0	0	0	0	0	0	0	0	0	0	0	0	0	0	0	0	0	0	0	0	0	0	0	0	0	0	0	0	0	0	0
hsa-miR-5188-3p	0	2.0985	0	0	0	0	0	0	0	0	0	1.7602	0	0	0	0	0	0	0	0	0	0	0	0	0	0	0	0	0	3.2678	0	0	0	0	0	0	0	0	0	0	0	0	0	0	0	0	0	0	0
hsa-miR-5188-5p	0	0	0	0	0	0	0	0	0	0	0	0	0	0	0	0	0	0	0	0	0	0	0	0	0	0	0	0	0	0	0	0	0	0	0	0	0	0	0	0	0	0	0	0	0	0	0	0	0
hsa-miR-5189-3p	0	0	0	0	0	0	0	0	0	0	0	0	0	0	0	0	0	0	0	0	0	6.7097	0	0	0	0	0	0	0	0	0	0	0	0	0	0	0	0	0	0	0	0	0	0	0	0	0	0	2.3029
hsa-miR-5189-5p	0	0	0	0	0	0	0	0	0	0	0	0	0	0	0	0	0	0	0	0	0	0	0	0	0	0	0	0	0	0	0	0	0	0	0	0	0	0	0	0	0	0	0	0	0	0	0	0	0
hsa-miR-518a-3p	0	0	0	0	0	0	0	0	0	0	0	0	0	0	0	0	0	0	0	0	0	0	0	0	0	0	0	0	0	0	0	0	0	0	0	0	0	0	0	0	57.9623	0	58.03	13.9861	49.3693	37.8075	59.0633	0	0
hsa-miR-518a-5p/527-5p	0	0	0	0	0	0	0	0	0	0	0	0	0	0	0	0	0	0	0	0	0	0	0	0	0	0	0	0	0	0	0	0	0	0	0	0	0	0	0	0	0	19.2484	21.1018	0	10.5791	0	0	13.3675	0
hsa-miR-518b	0	0	0	0	0	0	0	0	0	0	0	0	0	0	0	0	0	0	0	0	0	0	0	0	0	0	0	0	0	0	0	0	0	0	0	0	0	0	0	0	0	0	15.8264	13.9861	21.1583	0	0	0	0
hsa-miR-518c-3p/518f-3p	0	0	0	0	0	0	0	0	0	0	0	0	0	0	0	0	0	0	0	0	0	0	0	0	0	0	0	0	0	0	0	0	0	0	0	0	0	0	0	0	0	67.3692	63.3055	6.993	38.7902	37.8075	0	0	0
hsa-miR-518c-5p	0	0	0	0	0	0	0	0	0	0	0	0	0	0	0	0	0	0	0	0	0	0	0	0	0	0	0	0	0	0	0	0	0	0	0	0	0	0	90.3261	0	0	0	0	0	38.7902	0	0	0	0
hsa-miR-518d-3p	0	0	0	0	0	0	0	0	0	0	0	0	0	0	0	0	0	0	0	0	0	0	0	0	0	0	0	0	0	0	0	0	0	0	0	0	0	0	0	0	0	0	0	0	0	0	0	0	0
hsa-miR-518d-5p/518f-5p/520c-5p/526a-5p	0	0	0	0	0	0	0	0	0	0	0	0	0	0	0	0	0	0	0	0	0	0	0	0	0	0	0	0	0	0	0	0	0	0	0	0	0	0	146.78	228.849	92.7396	163.611	247.946	41.9582	222.162	287.337	162.424	227.247	0
hsa-miR-518e-3p	0	0	0	0	0	0	0	0	0	0	0	0	0	0	0	0	0	0	0	0	0	0	0	0	0	0	0	0	0	0	0	0	0	0	0	0	0	0	0	0	150.702	38.4967	47.4791	10.4895	56.4221	136.107	44.2974	20.0512	0
hsa-miR-518e-5p/519a-5p/519b-5p/519c-5p/522-5p/523-5p	0	0	0	0	0	0	0	0	0	0	0	0	0	0	0	0	0	0	0	0	0	0	0	0	0	0	0	0	0	0	0	0	0	0	0	0	0	0	79.0353	299.264	127.517	163.611	395.659	94.4059	282.11	302.46	177.19	187.144	0
hsa-miR-5190-3p	0	0	0	0	0	0	0	0	0	0	0	0	0	0	0	0	0	0	0	0	0	0	0	0	0	0	0	0	0	0	0	0	0	0	0	0	0	0	0	0	0	0	0	0	0	0	0	0	0
hsa-miR-5190-5p	0	0	0	0	0	0	0	0	0	0	0	0	0	0	0	0	0	0	0	0	0	0	0	0	0	0	0	0	0	0	0	0	0	0	0	0	0	0	0	0	0	0	0	0	0	0	0	0	0
hsa-miR-5191-3p	0	0	0	0	0	0	0	0	0	0	0	0	0	0	0	0	0	0	0	0	0	0	0	0	0	0	0	0	0	0	0	0	0	0	0	0	0	0	0	0	0	0	0	0	0	0	0	0	0
hsa-miR-5191-5p	0	0	0	0	0	0	0	0	0	0	0	0	0	0	0	0	0	0	0	0	0	0	0	0	0	0	0	0	0	0	0	0	0	0	0	0	0	0	0	0	0	0	0	0	0	0	0	0	0
hsa-miR-5192-3p	0	0	0	0	0	0	0	0	0	0	0	0	0	0	0	0	0	0	0	0	0	0	0	0	0	0	0	0	0	0	0	0	0	0	0	0	0	0	0	0	0	0	0	0	0	0	0	0	0
hsa-miR-5192-5p	0	0	0	0	0	0	0	0	0	0	0	0	0	0	0	0	0	0	0	0	0	0	0	0	0	0	0	0	0	0	0	0	0	0	0	0	0	0	0	0	0	0	0	0	0	0	0	0	0
hsa-miR-5193-3p	0	0	0	0	0	0	0	0	0	0	0	0	0	0	0	0	0	0	0	0	10.6016	0	0	9.6329	7.5362	7.5285	11.2797	0	9.823	10.6203	0	0	0	0	0	0	0	0	0	0	0	0	0	0	0	0	0	0	13.8172
hsa-miR-5193-5p	0	0	0	0	0	0	0	0	0	0	0	0	0	0	0	0	0	0	0	0	0	0	0	0	0	0	0	0	0	0	0	0	0	0	0	0	0	0	0	0	0	0	0	0	0	0	0	0	0
hsa-miR-5194-3p	0	0	0	0	0	0	0	0	0	0	0	0	0	0	0	0	0	0	0	0	0	0	0	0	0	0	0	0	0	0	0	0	0	0	0	0	0	0	0	0	0	0	0	0	0	0	0	0	0
hsa-miR-5194-5p	0	0	0	0	0	0	0	0	0	0	0	0	0	0	0	0	0	0	0	0	0	0	0	0	0	0	0	0	0	0	0	0	0	0	0	0	0	0	0	0	0	0	0	0	0	0	0	0	0
hsa-miR-5195-3p	0	0	0	0	0	0	0	0	0	0	0	0	0	0	0	0	0	0	0	0	0	0	0	0	0	0	0	0	0	0	0	0	0	0	0	0	0	0	0	0	0	0	0	0	0	0	0	0	0
hsa-miR-5195-5p	0	0	0	0	0	0	0	0	0	0	0	0	0	0	0	0	0	0	0	0	0	0	0	0	0	0	0	0	0	0	0	0	0	0	0	0	0	0	0	0	0	0	0	0	0	0	0	0	0
hsa-miR-5196-3p	0	0	0	0	0	0	0	0	0	0	0	0	0	0	0	0	0	0	0	0	0	0	0	0	0	0	0	0	0	0	0	0	0	0	0	0	0	0	0	0	0	0	0	0	0	0	0	0	0
hsa-miR-5196-5p	0	0	0	0	0	0	0	0	0	0	0	0	0	0	0	0	0	0	0	0	0	0	0	0	0	0	0	0	0	0	0	0	0	0	0	0	0	0	0	0	0	0	0	0	0	0	0	0	0
hsa-miR-5197-3p	0	0	0	0	0	0	0	0	0	0	0	0	0	0	0	0	0	0	0	0	0	0	0	0	0	0	0	0	0	0	0	0	0	0	0	0	0	0	0	0	0	0	0	0	0	0	0	0	0
hsa-miR-5197-5p	0	0	0	0	0	0	0	0	0	0	0	0	0	0	0	0	0	0	0	0	0	0	0	0	0	0	0	0	0	0	0	0	0	0	0	0	0	0	0	0	0	0	0	0	0	0	0	0	0
hsa-miR-519a-2-5p/520b-5p	0	0	0	0	0	0	0	0	0	0	0	0	0	0	0	0	0	0	0	0	0	0	0	0	0	0	0	0	0	0	0	0	0	0	0	0	0	0	56.4538	0	46.3698	38.4967	68.581	20.9791	38.7902	30.246	34.4536	0	0
hsa-miR-519a-3p/519b-3p	0	0	0	0	0	0	0	0	0	0	0	0	0	0	0	0	0	0	0	0	0	0	0	0	0	0	0	0	0	0	0	0	0	0	0	0	0	0	0	316.868	46.3698	96.2418	68.581	13.9861	105.791	52.9305	103.361	40.1024	0
hsa-miR-519c-3p	0	0	0	0	0	0	0	0	0	0	0	0	0	0	0	0	0	0	0	0	0	0	0	0	0	0	0	0	0	0	0	0	0	0	0	0	0	0	0	0	115.925	67.3692	47.4791	17.4826	74.054	60.492	44.2974	0	0
hsa-miR-519d-3p	0	0	0	0	0	0	0	0	0	0	0	0	0	0	0	0	0	0	0	0	0	0	0	0	0	0	0	0	0	0	0	0	0	0	0	0	0	0	158.071	140.83	173.887	86.6176	147.713	13.9861	84.6331	204.16	98.4388	133.675	0
hsa-miR-519d-5p	0	0	0	0	0	0	0	0	0	0	0	0	0	0	0	0	0	0	0	0	0	0	0	0	0	0	0	0	0	0	0	0	0	0	0	0	0	0	0	0	0	0	0	0	21.1583	0	0	0	0
hsa-miR-519e-3p	0	0	0	0	0	0	0	0	0	0	0	0	0	0	0	0	0	0	0	0	0	0	0	0	0	0	0	0	0	0	0	0	0	0	0	0	0	0	0	0	0	0	0	0	0	0	0	0	0
hsa-miR-519e-5p	0	0	0	0	0	0	0	0	0	0	0	0	0	0	0	0	0	0	0	0	0	0	0	0	0	0	0	0	0	0	0	0	0	0	0	0	0	0	0	0	0	0	0	0	0	30.246	14.7658	0	0
hsa-miR-520a-3p	0	0	0	0	0	0	0	0	0	0	0	0	0	0	0	0	0	0	0	0	0	0	0	0	0	0	0	0	0	0	0	0	0	0	0	0	0	0	451.63	598.528	278.219	182.859	332.354	45.4547	239.794	355.39	344.536	274.033	0
hsa-miR-520a-5p	0	0	0	0	0	0	0	0	0	0	0	0	0	0	0	0	0	0	0	0	0	0	0	0	0	0	0	0	0	0	0	0	0	0	0	0	0	0	677.446	968.208	730.325	481.209	960.133	97.9024	532.483	839.326	762.9	661.689	0
hsa-miR-520b-3p/520c-3p/520f-3p/526b-3p	0	0	0	0	0	0	0	0	0	0	0	0	0	0	0	0	0	0	0	0	0	0	0	0	0	0	0	0	0	0	0	0	0	0	0	0	0	0	79.0353	176.038	69.5547	57.7451	0	38.4617	95.2122	75.6149	73.8291	100.256	0
hsa-miR-520d-3p	0	0	0	0	0	0	0	0	0	0	0	0	0	0	0	0	0	0	0	0	0	0	0	0	0	0	0	0	0	0	0	0	0	0	0	0	0	0	0	0	0	0	0	0	0	0	0	0	0
hsa-miR-520d-5p	0	0	0	0	0	0	0	0	0	0	0	0	0	0	0	0	0	0	0	0	0	0	0	0	0	0	0	0	0	0	0	0	0	0	0	0	0	0	56.4538	0	0	0	36.9282	0	21.1583	22.6845	59.0633	20.0512	0
hsa-miR-520e-3p	0	0	0	0	0	0	0	0	0	0	0	0	0	0	0	0	0	0	0	0	0	0	0	0	0	0	0	0	0	0	0	0	0	0	0	0	0	0	0	0	0	0	0	0	0	0	44.2974	0	0
hsa-miR-520e-5p	0	0	0	0	0	0	0	0	0	0	0	0	0	0	0	0	0	0	0	0	0	0	0	0	0	0	0	0	0	0	0	0	0	0	0	0	0	0	0	0	0	0	0	0	0	0	0	0	0
hsa-miR-520f-5p	0	0	0	0	0	0	0	0	0	0	0	0	0	0	0	0	0	0	0	0	0	0	0	0	0	0	0	0	0	0	0	0	0	0	0	0	0	0	0	0	0	0	0	0	0	0	0	0	0
hsa-miR-520g-3p/520h	0	0	0	0	0	0	0	0	0	0	0	0	0	0	0	0	0	0	0	0	0	0	0	0	0	0	0	0	0	0	0	0	0	0	0	0	0	0	101.617	176.038	0	48.1209	42.2037	6.993	17.6319	120.984	63.9852	26.7349	0
hsa-miR-520g-5p	0	0	0	0	0	0	0	0	0	0	0	0	0	0	0	0	0	0	0	0	0	0	0	0	0	0	0	0	0	0	0	0	0	0	0	0	0	0	67.7446	105.623	0	57.7451	79.1319	6.993	38.7902	37.8075	44.2974	26.7349	0
hsa-miR-521-3p	0	0	0	0	0	0	0	0	0	0	0	0	0	0	0	0	0	0	0	0	0	0	0	0	0	0	0	0	0	0	0	0	0	0	0	0	0	0	0	0	0	0	52.7546	10.4895	56.4221	30.246	0	20.0512	0
hsa-miR-521-5p	0	0	0	0	0	0	0	0	0	0	0	0	0	0	0	0	0	0	0	0	0	0	0	0	0	0	0	0	0	0	0	0	0	0	0	0	0	0	0	0	0	0	142.437	0	0	105.861	0	0	0
hsa-miR-522-3p	0	0	0	0	0	0	0	0	0	0	0	0	0	0	0	0	0	0	0	0	0	0	0	0	0	0	0	0	0	0	0	0	0	0	0	0	0	0	304.851	193.642	243.442	394.591	327.078	69.9303	204.53	340.267	206.721	314.135	0
hsa-miR-523-3p	0	0	0	0	0	0	0	0	0	0	0	0	0	0	0	0	0	0	0	0	0	0	0	0	0	0	0	0	0	0	0	0	0	0	0	0	0	0	0	0	23.1849	19.2484	26.3773	0	0	22.6845	0	0	0
hsa-miR-524-3p	0	0	0	0	0	0	0	0	0	0	0	0	0	0	0	0	0	0	0	0	0	0	0	0	0	0	0	0	0	0	0	0	0	0	0	0	0	0	0	0	0	0	0	0	0	0	0	0	0
hsa-miR-524-5p	0	0	0	0	0	0	0	0	0	0	0	0	0	0	0	0	0	0	0	0	0	0	0	0	0	0	0	0	0	0	0	0	0	0	0	0	0	0	158.071	404.887	139.109	182.859	205.743	31.4686	190.424	241.968	162.424	126.991	0
hsa-miR-525-3p	0	0	0	0	0	0	0	0	0	0	0	0	0	0	0	0	0	0	0	0	0	0	0	0	0	0	0	0	0	0	0	0	0	0	0	0	0	0	0	0	0	0	0	0	0	0	0	0	0
hsa-miR-525-5p	0	0	0	0	0	0	0	0	0	0	0	0	0	0	0	0	0	0	0	0	0	0	0	0	0	0	0	0	0	0	0	0	0	0	0	0	0	0	56.4538	0	115.925	153.987	68.581	13.9861	84.6331	189.037	127.97	73.5211	0
hsa-miR-526a-3p	0	0	0	0	0	0	0	0	0	0	0	0	0	0	0	0	0	0	0	0	0	0	0	0	0	0	0	0	0	0	0	0	0	0	0	0	0	0	0	0	0	0	0	0	0	0	0	0	0
hsa-miR-526b-5p	0	0	0	0	0	0	0	0	0	0	0	0	0	0	0	0	0	0	0	0	0	0	0	0	0	0	0	0	0	0	0	0	0	0	0	0	0	0	101.617	105.623	127.517	76.9934	94.9582	10.4895	74.054	83.1764	88.5949	33.4187	0
hsa-miR-527-3p	0	0	0	0	0	0	0	0	0	0	0	0	0	0	0	0	0	0	0	0	0	0	0	0	0	0	0	0	0	0	0	0	0	0	0	0	0	0	0	0	0	0	0	0	0	0	0	0	0
hsa-miR-532-3p	117.739	107.026	297.899	140.375	235.797	142.578	241.489	212.774	257.867	185.403	66.7798	64.7766	52.5475	146.258	158.093	134.671	328.492	309.278	55.2067	70.7743	21.2032	17.4453	19.923	11.5595	0	42.6617	42.8628	33.0365	22.5928	29.4101	13.3801	21.6977	17.506	12.8476	24.1186	27.117	46.1191	21.1085	67.7446	0	104.332	28.8725	36.9282	38.4617	38.7902	0	39.3755	0	26.8667
hsa-miR-532-5p	2032.49	2283.22	1803.21	2053.79	2990.33	2287.86	2022.07	2248.5	1746.96	3007.64	2843.55	2159.1	2160.05	2527.31	2966.99	3114.91	3111.19	3144.96	2145.44	2140.92	1408.83	1238.61	1210.32	1219.53	1043.76	988.747	1161.81	1266.95	1110.98	1069.38	1440.69	1447.03	1485.79	1396.48	468.591	668.353	644.18	313.612	406.467	211.245	498.476	250.229	369.282	251.749	292.69	340.267	300.238	274.033	1027.08
hsa-miR-539-3p	0	0	0	0	0	0	0	0	0	0	0	0	0	0	0	0	0	0	0	0	47.1181	22.813	0	28.8987	0	62.7378	20.3034	24.7774	32.4158	9.8034	25.5155	12.3987	22.7317	15.3612	0	0	4.4631	0	112.908	0	92.7396	0	0	13.9861	42.3165	0	44.2974	0	40.6839
hsa-miR-539-5p	0	0	0	0	0	0	0	0	0	0	0	0	0	0	0	0	0	0	0	0	10.6016	0	0	0	0	0	0	11.5628	8.8407	10.6203	11.5131	5.6827	8.2304	8.0996	0	0	0	0	0	0	0	0	0	0	0	0	0	0	7.6762
hsa-miR-541-3p	0	0	0	0	0	0	0	0	0	0	0	0	0	0	0	0	0	0	0	0	0	0	0	0	0	0	0	0	0	0	0	0	0	1.9551	0	0	0	0	0	0	0	0	0	0	0	0	0	0	0
hsa-miR-541-5p	0	0	0	0	0	0	0	0	0	0	0	0	0	0	0	0	0	0	0	0	0	0	0	0	0	0	0	0	0	0	0	0	0	0	0	0	0	0	0	0	0	0	0	0	0	0	0	0	0
hsa-miR-542-3p	15.9646	13.6405	0	22.3325	8.5744	22.6614	9.6596	0	0	0	10.446	21.4749	17.1655	16.8528	10.957	8.7354	12.8969	12.0989	31.5467	26.9365	63.6095	83.2005	59.769	55.8709	33.9127	70.2663	74.4459	66.073	125.734	139.698	99.2615	160.15	134.822	160.036	0	0	0	0	0	0	0	0	26.3773	0	17.6319	0	24.6097	0	79.0649
hsa-miR-542-5p	3.9911	0	0	6.3807	0	3.7769	0	0	0	0	4.1038	5.9848	4.2038	3.0094	3.9132	9.4634	7.5864	9.8304	7.3609	5.8098	0	0	0	0	0	0	0	0	0	1.6339	0	0	0	0	0	0	0	0	0	0	0	0	0	0	0	0	0	0	0
hsa-miR-543	0	0	0	0	0	0	0	0	0	0	0	0	0	0	0	0	0	0	0	0	124.863	111.381	19.923	223.483	169.564	198.251	20.3034	140.405	131.628	28.5932	388.022	144.651	326.213	158.919	0	0	0	0	45.163	88.0189	46.3698	38.4967	52.7546	10.4895	42.3165	68.0534	39.3755	26.7349	85.9734
hsa-miR-544a	0	0	0	0	0	0	0	0	0	0	0	0	0	0	0	0	0	0	0	0	0	0	0	0	0	0	0	0	0	0	0	0	0	0	0	0	0	0	0	0	0	0	0	0	0	0	0	0	0
hsa-miR-544b-3p	0	0	0	0	0	0	0	0	0	0	0	0	0	0	0	0	0	0	0	0	0	0	0	0	0	0	0	0	0	0	0	0	0	0	0	0	0	0	0	0	0	0	0	0	0	0	0	0	0
hsa-miR-544b-5p	0	0	0	0	0	0	0	0	0	0	0	0	0	0	0	0	0	0	0	0	0	0	0	0	0	0	0	0	0	0	0	0	0	0	0	0	0	0	0	0	0	0	0	0	0	0	0	0	0
hsa-miR-545-3p	0	0	0	0	0	0	0	0	0	0	2.2384	0	0	0	0	0	0	0	2.366	1.3204	0	0	0	0	0	0	0	0	0	0	0	0	2.0903	0	0	0	0	0	0	0	0	0	0	0	0	0	0	0	0
hsa-miR-545-5p	0	0	0	0	0	0	0	0	0	0	7.8345	5.9848	8.0573	3.0094	3.1306	0	4.5519	1.5124	8.4125	9.507	0	0	0	0	0	0	0	0	0	0	0	0	0	0	0	0	0	0	0	0	0	0	0	0	0	0	0	0	0
hsa-miR-548a-3p	0	0	0	0	0	0	0	0	0	0	0	4.2246	2.8025	0	0	2.9118	3.0346	3.7809	7.098	5.5458	5.8898	0	0	0	11.3042	0	0	0	5.8938	6.5356	0	0	0	0	0	0	0	0	90.3261	176.038	197.072	105.866	110.785	10.4895	88.1595	60.492	88.5949	93.5723	3.8381
hsa-miR-548a-5p	0	0	0	1.5952	0	0	0	0	0	0	1.1192	1.4082	1.4013	0	0	0	0	1.5124	2.1031	0.7923	2.3559	0	0	0	0	0	0	0	0	0	0	0	0	0	0	0	0	0	0	0	0	0	0	0	0	0	0	0	0
hsa-miR-548aa/548ap-3p/548t-3p	0	0	0	0	0	0	0	0	0	0	0	0	0.7006	0	1.174	0	0	0	0	0	0	0	0	0	0	0	0	0	0	0	0	0	0.2613	0	0	0	0	0	0	0	57.9623	0	0	0	0	0	0	0	2.3029
hsa-miR-548ab/548n	0	0	0	0	0	0	0	0	0	0	1.1192	4.5766	4.5541	4.8151	5.4785	0	7.5864	3.0247	2.8918	4.2253	5.8898	9.3936	0	0	0	0	0	0	8.8407	4.9017	3.4228	2.5831	2.8741	3.0722	0	0	0	0	79.0353	0	0	0	36.9282	0	21.1583	75.6149	59.0633	33.4187	3.8381
hsa-miR-548ac	0	0	0	0	0	0	0	0	0	0	2.2384	0	0.7006	0	3.9132	5.8236	0	0	0.7887	0.7923	0	0	0	0	0	0	0	0	0	0	0	0	0	0	0	0	0	0	0	0	0	0	0	0	0	0	0	0	2.3029
hsa-miR-548ad-3p	0	0	0	0	0	0	0	0	0	0	0	0	0	0	0	0	0	0	0	0	0	0	0	0	0	0	0	0	0	0	0	0	0	0	0	0	0	0	0	0	0	0	0	0	0	0	0	0	0
hsa-miR-548ad-5p/548ae-5p/548ay-5p/548b-5p/548d-5p	1.9956	3.1478	0	0	0	1.8884	0	0	0	0	18.6536	23.9392	31.5285	9.6301	16.4354	10.1913	15.9315	20.4169	20.5054	17.4295	16.4913	4.0258	0	3.8532	0	0	0	4.9555	3.9292	6.5356	0	0	2.0903	0.5586	0	0	2.9754	0	508.084	1285.08	730.325	596.699	1139.5	178.322	976.807	967.871	605.398	828.783	4.6057
hsa-miR-548ae-3p/548aj-3p/548aq-3p/548x-3p	0	0	0	0	0	0	0	0	0	0	0.7461	1.4082	2.4522	0	0.7826	0	0	0	0	2.6408	4.7118	0	19.923	0	0	7.5285	24.8153	0	0	4.0847	0	1.0332	0	1.3965	0	0	0	0	0	0	34.7774	28.8725	26.3773	13.9861	31.7374	0	0	0	9.9791
hsa-miR-548ag-3p	0	6.2956	0	0	6.4308	5.6653	0	5.7506	0	0	0	0	1.4013	0	1.174	0	2.2759	0	0.7887	0	0	0	0	0	0	0	0	0	0	0	0	0	0	0	0	0	0	0	0	0	0	0	0	0	35.2638	0	0	0	0
hsa-miR-548ag-5p	0	0	0	0	0	0	0	0	0	0	0	0	0	0	0	0	0	0	0	0	0	0	0	0	0	0	0	0	0	0	0	0	0	0	0	0	0	0	0	0	0	0	0	0	0	0	0	0	0
hsa-miR-548ah-3p/548am-3p	0	0	0	0	0	0	0	0	0	0	0	0	1.4013	0	0	0	0	0	0	0	3.5339	0	0	0	18.8404	0	0	9.911	0	8.9864	1.2447	0	2.2209	1.1172	0	0	0	0	0	0	0	0	0	0	0	0	0	0	6.141
hsa-miR-548ah-5p	0	0	0	0	0	0	0	0	0	0	0	0	0	0	0	0	0	0	0	0	0	0	0	0	0	0	0	0	0	0	0	0	0	0	0	0	0	0	0	0	0	38.4967	0	0	0	0	0	0	0
hsa-miR-548ai/570-5p	0	0	0	0	0	0	0	5.7506	0	0	0	0.7041	1.7516	0	0	3.6398	1.5173	0	3.9433	1.8486	0	0	0	0	0	0	0	0	0	0	0	0	0	0	0	0	0	0	0	0	0	0	15.8264	0	0	0	0	0	0
hsa-miR-548aj-5p/548g-5p/548x-5p	0	0	0	0	0	0	0	0	0	0	1.1192	0	0	0	0	0	0	0	1.5773	1.3204	0	0	0	0	0	0	0	0	0	0	0	0	0	0	0	0	0	0	0	0	34.7774	0	0	0	0	0	0	0	0
hsa-miR-548ak/548w	0	3.1478	0	4.7855	0	0	9.6596	0	0	13.7335	0	3.1684	3.5032	0	3.1306	8.0075	6.8278	7.5618	3.1547	1.3204	0	0	0	0	0	0	0	0	3.9292	0	0	0	0.3919	0	0	0	0	0	0	0	57.9623	0	0	0	7.0528	15.123	0	0	6.141
hsa-miR-548al	0	0	0	2.3928	0	0	0	0	0	0	0	3.5205	3.1529	2.4075	0	0	0	0	4.2062	2.9049	0	0	0	0	0	0	0	0	0	0	2.4893	0	1.829	0.8379	0	0	0	2.0103	0	0	0	0	0	0	0	0	0	0	0
hsa-miR-548am-5p/548au-5p/548c-5p/548o-5p	10.9756	9.4434	0	6.3807	4.2872	12.2749	0	9.5844	0	0	13.8036	21.8269	23.1209	28.2886	13.6962	14.559	12.8969	12.0989	30.2323	32.7463	0	0	0	0	0	0	0	0	1.9646	0	0	0	0	0	0	0	0	0	0	0	0	0	0	0	24.6847	37.8075	0	0	0
hsa-miR-548an	0	0	0	0	0	0	0	0	0	0	0	0	0	0	0	0	0	0	0	0	0	0	0	0	0	0	0	0	0	0	0	0	0	0	0	0	0	0	0	0	0	0	0	0	0	0	0	0	0
hsa-miR-548ao-3p	0	0	0	0	0	0	0	0	0	0	0	0	0	0	0	0	0	0	0	0	0	0	0	0	0	0	0	0	0	0	0	0	0	0	0	0	0	0	0	0	0	0	0	0	0	0	0	0	0
hsa-miR-548ao-5p	0	0	0	0	0	0	0	0	0	0	0	0	0	0	0	0	0	0	0	0	0	0	0	0	0	0	0	0	0	0	0	0	0	0	0	0	0	0	0	0	0	0	0	0	0	0	0	0	0
hsa-miR-548ap-5p/548j-5p	3.9911	11.542	0	9.5711	8.5744	2.8327	19.3191	3.8338	10.8958	0	7.0884	8.0971	13.312	9.0283	13.6962	24.7504	19.7247	12.8551	6.8351	6.6021	30.6268	29.5228	14.9422	28.8987	30.1447	0	4.5119	52.8584	27.5043	44.1152	3.1116	0	1.0451	1.3965	0	0	0	0	0	0	0	0	0	0	0	0	0	0	36.0781
hsa-miR-548aq-5p	0	0	0	0	0	0	0	0	0	0	0	0	1.051	0	0	0	0	0	0	0	0	0	0	0	0	0	0	0	0	0	0	0	0	0	0	0	0	0	0	0	0	0	0	0	0	0	0	0	0
hsa-miR-548ar-3p	0	0	0	0	0	0	0	0	0	0	1.1192	1.4082	2.1019	0	1.174	0	0	0	1.8402	0.7923	3.5339	5.3678	0	0	0	0	0	4.9555	6.8761	3.2678	1.2447	0	0.6532	0	0	0	0	0	0	0	0	0	0	0	0	60.492	0	0	4.6057
hsa-miR-548ar-5p	0	0	0	0	0	0	0	0	0	0	0	0	0	0	0	0	0	0	0	0	0	0	0	0	0	0	0	0	0	0	0	0	0	0	0	0	0	0	0	0	0	0	0	0	0	0	0	0	0
hsa-miR-548as-3p	0	0	0	0	0	0	0	0	0	0	0	0	0	0	0	0	0	0	0	0	0	0	0	0	0	0	0	0	0	0	0	0	0	0	0	0	0	0	0	0	0	0	0	0	0	0	0	0	0
hsa-miR-548as-5p	0	0	0	0	0	0	0	0	0	0	0	0	0	0	0	0	0	0	0	0	0	0	0	0	0	0	0	0	0	0	0	0	0	0	0	0	0	0	0	0	0	0	0	0	0	0	0	0	0
hsa-miR-548at-3p	0	0	0	0	0	0	0	0	0	0	0	0	0	0	0	0	0	0	1.0516	0	0	0	0	0	0	0	0	0	0	0	0	0	0	0	0	0	0	0	0	0	0	0	0	0	0	0	0	0	0
hsa-miR-548at-5p	5.9867	6.2956	0	5.5831	0	3.7769	0	3.8338	0	0	6.7153	7.0409	9.8089	6.6207	8.609	10.1913	8.3451	12.0989	5.7836	8.1866	0	0	0	0	0	0	0	0	0	0	0	0	0	0	0	0	0	0	0	0	0	0	0	0	0	0	0	0	0
hsa-miR-548au-3p	0	0	0	0	0	0	0	0	0	0	0	0	0	0	0	0	0	0	0	0	0	0	0	0	0	0	0	0	0	0	0	0	0	0	0	0	0	0	0	0	0	0	0	0	0	0	0	0	0
hsa-miR-548av-3p	0	0	0	0	0	0	0	0	0	0	0	0.7041	0	0	0	0	0	0	0	0	0	0	0	0	0	0	0	0	0	0	0	0	0	0	0	0	0	0	0	0	0	0	0	0	0	0	0	0	0
hsa-miR-548av-5p/548k	131.708	115.42	50.0892	109.27	53.5902	111.418	25.7588	61.3402	21.7916	75.5344	142.513	338.317	335.954	210.66	228.14	178.348	223.041	204.169	157.471	155.281	56.5418	60.3874	0	46.238	30.1447	47.6807	22.5594	62.7694	39.2918	13.0712	14.0024	21.1811	18.0286	15.6405	37.9007	43.0681	43.1437	25.1292	237.106	316.868	394.144	250.229	174.09	31.4686	141.055	98.2994	246.097	180.461	46.0572
hsa-miR-548aw	0	0	0	0	0	0	0	0	0	0	0	0	0	0	0	0	0	0	0	0	0	0	0	0	0	0	0	0	0	0	0	0	0	0	0	0	0	0	0	0	0	0	0	0	0	0	0	0	0
hsa-miR-548ax	0	0	0	0	0	0	0	0	0	0	0	3.1684	1.051	1.8057	1.174	0	0	1.5124	2.6289	2.1127	0	0	0	0	0	0	0	0	2.9469	0	0	0	0	0	0	0	0	0	0	0	0	0	0	0	0	0	0	0	2.3029
hsa-miR-548ay-3p	0	3.1478	0	3.9879	4.2872	0	0	0	0	0	1.1192	2.1123	2.8025	3.6113	7.4351	0	4.5519	3.0247	2.8918	2.3768	0	10.7355	0	0	0	0	0	0	4.9115	2.4508	2.4893	0	1.3064	0	0	0	0	0	0	0	0	0	0	0	0	0	0	0	0
hsa-miR-548az-3p	0	0	0	0	0	0	0	0	0	0	0	0	0	0	0	0	0	0	0	0	0	0	0	0	0	0	0	0	0	0	0	0	0	0	0	0	0	0	0	0	0	0	0	0	0	0	0	0	0
hsa-miR-548az-5p	0	0	0	0	0	0	0	0	0	0	0	0	0	0	0	0	0	0	0	0	0	0	0	5.7797	0	0	0	0	4.9115	0	0	0	0	0	0	0	0	0	0	0	104.332	0	21.1018	6.993	0	0	0	0	0
hsa-miR-548b-3p	0	0	0	0	0	0	0	0	0	0	0	0	0	0	0	0	0	1.5124	0	0	0	0	0	0	0	0	0	0	0	0	0	0	0	0	0	0	0	0	0	0	92.7396	38.4967	52.7546	10.4895	35.2638	22.6845	29.5316	66.8373	0
hsa-miR-548ba	0	0	0	0	0	0	0	0	0	0	0	0	0	0	0	0	0	0	0	0	0	0	0	0	0	0	0	0	0	0	0	0	0.9145	0	0	0	0	0	0	0	0	0	84.4073	0	0	0	0	0	0
hsa-miR-548bb-3p	0	0	0	0	0	0	0	0	0	0	0	0	0	0	0	0	0	0	0	0	0	0	0	0	0	0	0	0	0	0	0	0	0	0	0	0	0	0	0	0	0	0	0	0	0	0	0	0	0
hsa-miR-548bb-5p	0	0	0	0	0	0	0	0	0	0	0	0	0	0	0	0	0	0	0	0	0	0	0	0	0	0	0	0	0	0	0	0	0	0	0	0	0	0	0	0	0	0	0	0	0	0	0	0	0
hsa-miR-548bc	1.9956	3.1478	0	5.5831	0	1.8884	0	0	0	0	9.6999	10.9135	15.4139	3.0094	4.6958	3.6398	5.3105	4.5371	19.1909	16.3732	23.5591	20.1291	0	0	22.6085	37.6427	15.7916	28.081	14.7344	32.6779	7.468	8.2658	8.6224	12.0097	0	0	0	0	0	0	0	0	94.9582	0	0	45.369	34.4536	0	14.5848
hsa-miR-548c-3p	0	0	0	0	0	0	0	0	0	0	1.8654	0	0	0	0	0	0	0	0	0	0	0	0	0	0	0	0	0	0	0	0	0	0	0	0	0	0	0	0	0	0	0	0	0	0	0	0	0	0
hsa-miR-548d-3p	0	0	0	0	0	0	0	0	0	0	0	0	0	0	1.9566	0	1.5173	0	0	0	0	4.0258	0	0	0	0	0	0	0	0	0	0	0	0	0	0	0	0	0	0	0	0	0	0	14.1055	0	0	0	0
hsa-miR-548e-3p	30.9313	38.8231	5.2726	36.6891	15.0053	48.1555	0	51.7558	32.6873	0	41.784	87.6597	90.0315	72.828	68.481	47.3169	46.2772	55.2012	73.8719	78.4328	53.0079	85.8844	29.8845	69.3569	45.217	82.8139	101.517	57.8139	55.0086	64.5388	3.4228	5.6827	7.3159	4.4687	17.2276	14.356	13.3894	6.031	0	0	104.332	76.9934	58.03	0	35.2638	83.1764	19.6878	53.4699	80.6001
hsa-miR-548e-5p	10.9756	11.542	0	11.9638	12.8617	14.1634	0	0	0	0	10.0729	28.1638	25.2228	15.0471	15.2615	16.7429	19.7247	17.3922	22.6085	21.1267	0	0	0	0	0	0	0	0	0	0	0	0	0	0	0	0	0	4.0207	0	0	0	0	0	0	0	15.123	0	0	0
hsa-miR-548f-3p/548g-3p	0	0	0	0	0	0	0	0	0	0	0	0	0	0	0	0	0	0	3.1547	4.4894	0	0	0	0	0	0	0	0	0	0	4.6675	0	1.5677	4.1894	0	0	0	0	0	0	0	0	0	0	0	45.369	0	0	0
hsa-miR-548f-5p	0	0	0	0	0	0	0	0	0	0	0	0	0	0	0	0	0	0	0	0	0	0	0	0	0	0	0	0	0	0	0	0	0	0	0	0	0	0	0	0	0	0	0	0	0	0	0	0	0
hsa-miR-548h-3p/548z	0	0	0	0	0	0	0	0	0	0	0.7461	5.9848	4.5541	2.4075	0.7826	0	0	0	2.6289	1.3204	0	0	0	0	0	0	0	0	0	0	0	0	0.6532	0	0	0	0	0	0	0	34.7774	0	21.1018	0	84.6331	37.8075	34.4536	0	0
hsa-miR-548h-5p	0	0	0	0	0	0	0	0	0	0	0	0	0	0	0	0	0	0	0	0	0	0	0	0	0	0	0	0	0	0	0	0	0	0	0	0	0	0	0	0	0	0	26.3773	0	0	0	0	0	0
hsa-miR-548i	0	0	0	0	0	0	0	0	0	0	0	1.0561	2.8025	0	0	0	0	0	1.5773	0	0	2.6839	0	0	0	0	0	0	0	0	0	0	0	0	0	0	0	0	0	0	0	0	0	0	0	0	0	0	0
hsa-miR-548j-3p	0	0	0	0	0	0	0	0	0	0	1.4923	2.4643	5.6051	0	2.3479	0	0	0	3.1547	2.6408	18.8473	20.1291	0	9.6329	22.6085	20.0761	33.839	13.2146	19.6459	34.3118	1.5558	0	0.9145	0	0	0	0	0	0	0	0	0	0	0	0	0	0	0	31.4724
hsa-miR-548l	4.9889	8.3942	7.9088	8.7735	0	5.6653	0	0	0	20.6003	0.7461	1.7602	2.8025	3.6113	5.8698	5.8236	1.5173	0	2.366	1.0563	5.8898	0	0	0	0	0	0	0	4.9115	0	0	0	0	0	0	0	0	0	0	0	0	0	0	0	0	0	0	0	0
hsa-miR-548m	0	0	0	0	0	0	0	0	0	0	0	0	0	0	0	0	0	0	0	0	0	0	0	0	0	0	0	0	0	0	0	0	0	0	0	0	0	0	0	0	0	0	0	0	0	0	0	0	0
hsa-miR-548o-3p	32.9269	27.2811	15.8177	34.2963	25.7233	33.9921	9.6596	30.6701	7.2639	0	16.0421	61.6082	68.3118	43.9376	50.8716	19.6547	35.6562	39.3214	34.7014	39.0843	131.931	88.5683	29.8845	59.724	162.028	72.7758	83.4696	117.28	132.61	82.5117	48.2305	35.1296	49.6439	36.0291	17.2276	14.356	13.3894	11.0568	22.5815	35.2075	57.9623	0	63.3055	0	38.7902	30.246	78.751	20.0512	114.375
hsa-miR-548p	0	0	0	0	0	0	0	0	0	0	0	1.7602	0	4.8151	0	0	0	0	1.0516	0.7923	0	2.6839	0	0	0	0	0	9.911	0	13.8881	6.5345	0	2.0903	2.2344	0	0	0	0	0	0	0	0	0	0	0	0	0	0	10.7467
hsa-miR-548q	7.9823	4.1971	0	0	8.5744	0	0	0	0	0	2.9846	3.8725	5.2548	4.2132	5.8698	21.1106	5.3105	7.5618	4.4691	6.338	0	0	0	0	0	0	0	0	1.9646	0	0	0	0.7839	3.3515	0	0	0	2.0103	0	0	0	0	31.6527	0	0	0	0	0	0
hsa-miR-548s	0	0	0	2.3928	0	0	0	0	0	0	2.6115	3.5205	1.051	3.0094	1.9566	5.0957	2.2759	2.2685	3.4176	1.8486	0	0	0	0	0	0	0	3.3037	0	5.7186	0	0	0.5226	0	0	0	0	0	45.163	52.8113	23.1849	86.6176	0	0	49.3693	0	39.3755	26.7349	2.3029
hsa-miR-548t-5p	0	0	0	0	0	0	0	0	0	0	0	0	0	0	0	0	0	0	0	0	0	0	0	0	0	0	0	0	0	0	0	0	0	0	0	0	0	0	0	0	0	0	0	0	0	0	0	0	0
hsa-miR-548u-3p	0	0	0	0	0	0	0	0	0	0	1.8654	3.5205	2.4522	1.8057	1.9566	0	0	0	2.6289	3.6972	29.4488	29.5228	29.8845	0	26.3766	0	40.6068	31.3847	43.221	35.9457	5.9121	4.1329	4.8337	3.0722	0	0	0	0	0	0	0	0	0	0	0	0	0	0	18.4229
hsa-miR-548u-5p	0	0	0	0	0	0	0	0	0	0	0	0	0	0	0	0	0	0	0	0	0	0	0	0	0	0	0	0	0	0	0	0	0	0	0	0	0	0	0	0	0	0	0	0	0	0	0	0	0
hsa-miR-548v	0	0	0	0	0	0	0	0	0	0	0	0	0	0	0	0	0	0	0	0	0	0	0	0	0	0	0	0	0	0	0	0	0.3919	2.5137	0	0	0	0	0	0	0	0	0	0	0	0	0	0	0
hsa-miR-548y	0	0	0	0	0	0	0	0	0	0	0	0	0	0	0	0	0	0	0	0	0	0	0	0	0	0	0	0	0	0	0	0	0	0	0	0	0	0	0	0	0	0	0	0	0	0	0	0	0
hsa-miR-549a-3p	0	0	0	0	0	0	0	0	0	0	2.6115	0	1.4013	0	0	19.6547	0	0	0	2.3768	0	0	0	0	0	0	0	0	0	0	0	0	0	0	0	0	0	0	0	0	0	0	0	0	0	0	0	0	0
hsa-miR-549a-5p	0	0	0	0	0	0	0	0	0	0	10.0729	0	0	0	2.7392	66.2436	2.2759	0	2.366	3.6972	0	0	0	0	0	0	0	0	0	0	0	0	0	0	3.4455	6.3805	4.4631	0	0	0	0	0	0	0	0	0	0	0	0
hsa-miR-550a-3-5p/550a-5p/550b-2-5p	12.9712	8.3942	10.5451	9.5711	27.8669	10.3865	0	23.0026	7.2639	0	2.9846	7.393	7.707	7.2226	11.7396	17.4708	9.1037	18.9045	5.5207	3.4331	3.5339	2.6839	0	0	0	0	6.7678	0	0	2.4508	1.867	2.0664	3.658	6.4238	3.4455	3.1902	0	3.0155	191.943	70.4151	255.034	57.7451	131.887	48.9512	105.791	158.791	118.126	100.256	4.6057
hsa-miR-550a-3p	15.9646	12.5913	15.8177	19.9397	19.2925	20.7729	25.7588	30.6701	32.6873	41.2006	19.7728	4.5766	8.4076	9.6301	7.8264	20.3827	15.1728	13.6113	10.2527	10.5633	0	0	0	0	0	0	0	0	0	0	0	0	0	0	8.6138	4.7853	4.4631	0	0	0	0	0	0	0	0	0	0	0	0
hsa-miR-550b-3p	0	0	0	0	0	0	0	0	0	0	0.7461	0	0	0	0	0	0	0	0	0	0	0	0	0	0	0	0	0	0	0	0	0	0	0	0	0	0	0	0	0	0	0	0	0	0	0	0	0	0
hsa-miR-551a	0	0	0	0	0	0	0	0	0	0	0	1.4082	0	0	1.174	0	2.2759	3.0247	2.1031	1.3204	0	0	0	0	0	0	0	0	0	0	11.2019	19.1146	19.5963	21.785	0	0	0	0	0	0	0	0	0	0	0	0	0	0	0
hsa-miR-551b-3p	0	0	0	0	0	0	0	0	0	0	0	0	0	0	0	0	0	0	0	0	0	0	0	0	0	0	0	0	0	0	0	0	0	0	0	0	0	0	0	0	0	0	0	0	0	37.8075	0	0	0
hsa-miR-551b-5p	0	0	0	0	4.2872	0	0	0	14.5277	0	0	0	0	0	0	0	0	0	0	0	0	0	0	0	0	0	0	0	0	0	0	0	0	0	0	0	0	0	0	0	0	0	36.9282	0	0	0	0	0	0
hsa-miR-552-3p	0	0	0	0	0	0	0	0	0	0	0	0	0	0	0	0	0	0	0	0	0	0	0	0	0	0	0	4.9555	0	0	0	0	0	0	0	0	0	0	158.071	70.4151	0	0	327.078	17.4826	95.2122	90.7379	123.049	0	0
hsa-miR-552-5p	0	0	0	0	0	0	0	0	0	0	0	0	0	0	0	0	0	0	0	0	0	0	0	0	0	0	0	4.9555	0	0	0	0	0	0	0	0	0	0	248.397	668.943	255.034	404.215	1113.12	206.294	500.746	612.481	191.956	267.349	0
hsa-miR-553	0	0	0	0	0	0	0	0	0	0	0	0	0	0	0	0	0	0	0	0	0	0	0	0	0	0	0	0	0	0	0	0	0	0	0	0	0	0	0	0	0	0	0	0	0	0	0	0	0
hsa-miR-554	0	0	0	0	0	0	0	0	0	0	0	0	0	0	0	0	0	0	0	0	0	0	0	0	0	0	0	0	0	0	0	0	0	0	0	0	0	0	0	0	0	0	0	0	0	0	0	0	0
hsa-miR-555	0	0	0	0	0	0	0	0	0	0	0	0	0	0	0	0	0	0	0	0	0	0	0	0	0	0	0	0	0	0	0	0	0	0	0	0	0	0	0	0	0	0	0	0	0	0	0	0	0
hsa-miR-556-3p	0	0	0	0	0	0	0	0	0	0	0	0	0	0	0	0	0	0	1.3144	0	14.1354	12.0775	0	0	0	0	0	13.2146	0	18.7898	0	0	0.9145	1.1172	0	0	2.9754	0	0	0	0	0	0	0	0	0	0	0	8.4438
hsa-miR-556-5p	0	0	0	0	0	0	0	0	0	0	0	0	0	1.8057	0	10.9193	0	0	2.6289	1.0563	8.2457	8.0517	0	0	0	0	0	8.2591	6.8761	4.0847	1.2447	5.1661	2.8741	3.0722	0	0	0	0	0	0	0	67.3692	52.7546	0	0	30.246	39.3755	0	4.6057
hsa-miR-557	0	0	0	0	0	0	0	0	0	0	0	0	0	0	0	0	0	0	0	0	0	0	0	0	0	0	0	0	0	0	0	0	0	0	0	0	0	0	0	0	0	0	0	0	0	0	0	0	0
hsa-miR-5571-3p	0	0	0	0	0	0	0	0	0	0	0	0	0	0	0	0	0	0	0	0	0	0	0	0	0	0	0	0	0	0	0	0	0	0	0	0	0	0	0	0	0	0	0	0	0	0	0	0	0
hsa-miR-5571-5p	0	0	0	0	0	0	0	0	0	0	0	0	0	0	0	0	0	0	0	0	0	0	0	0	0	0	0	0	0	0	0	0	0	0	0	0	0	0	0	0	0	0	0	0	0	0	0	0	0
hsa-miR-5572	0	0	0	0	0	0	0	0	0	0	0	0	0	0	0	0	0	0	0	0	0	0	0	0	0	0	0	0	0	0	0	0	0	0	0	0	0	0	0	0	0	0	0	0	0	0	0	0	0
hsa-miR-5579-3p	0	0	0	0	0	0	0	0	0	0	0	0	0	0	0	0	0	0	0	0	0	0	0	0	0	0	0	0	0	0	0	0	0	0	0	0	0	0	0	0	0	0	0	0	0	0	0	0	0
hsa-miR-5579-5p	0	0	0	0	0	0	0	0	0	0	0	0	0	0	0	0	0	0	0	0	0	0	0	0	0	0	0	0	0	0	0	0	0	0	0	0	0	0	0	0	0	0	0	0	0	0	0	0	0
hsa-miR-558	0	0	0	0	0	0	0	0	0	0	0	0	0	0	0	0	0	0	0	0	0	0	0	0	0	0	0	0	0	0	0	0	0	0	0	0	0	0	0	0	0	0	0	0	0	0	0	0	0
hsa-miR-5580-3p	0	0	0	0	0	0	0	0	0	0	0	0	0	0	0	0	0	0	0	0	0	0	0	0	0	0	0	0	0	0	0	0	0	0	0	0	0	0	0	0	0	0	0	0	0	0	0	0	0
hsa-miR-5580-5p	0	0	0	0	0	0	0	0	0	0	0	0	0	0	0	0	0	0	0	0	0	0	0	0	0	0	0	0	0	0	0	0	0	0	0	0	0	0	0	0	0	0	0	0	0	0	0	0	0
hsa-miR-5581-3p	2.9934	0	7.9088	3.1904	8.5744	0	0	0	0	0	0	2.8164	1.7516	3.0094	4.6958	0	3.0346	2.2685	1.0516	2.1127	0	0	0	0	0	0	0	0	0	0	0	0	0	0	0	0	0	0	0	0	0	0	0	0	0	0	0	0	0
hsa-miR-5581-5p	0	0	0	0	0	0	0	0	0	0	0	0	0	0	0	0	0	0	0	0	0	0	0	0	0	0	0	0	0	0	0	0	0	0	0	0	0	0	0	0	0	0	0	0	0	0	0	0	0
hsa-miR-5582-3p	0	0	0	0	0	0	0	0	0	0	0	1.0561	1.4013	0	0	0	0	0	0	0	0	0	0	0	0	0	0	0	0	0	0	0	0	0	0	0	0	0	0	0	0	0	0	0	17.6319	0	0	40.1024	6.141
hsa-miR-5582-5p	0	0	0	0	0	0	0	0	0	0	0	0	0	0	0	0	0	0	0	0	0	0	0	0	0	0	0	0	0	0	0	0	0	0	0	0	0	0	0	0	23.1849	0	0	0	0	0	0	0	0
hsa-miR-5583-3p	0	0	0	0	0	0	0	0	0	0	0	0	0	0	0	0	0	0	0	0	0	0	0	0	0	0	0	0	0	0	0	0	0	0	0	0	0	0	0	0	0	0	0	0	0	0	0	0	0
hsa-miR-5583-5p	0	0	0	0	0	0	0	0	0	0	0	0	0.7006	0	0	0	0	0	0	0	0	0	0	0	0	0	0	0	0	0	0	0	0	0	0	0	0	0	0	0	0	0	0	0	0	0	0	0	0
hsa-miR-5584-3p	0	0	0	0	0	0	0	0	0	0	0	0	0	0	0	0	0	0	0	0	0	0	0	0	0	0	0	0	0	0	0	0	0	0	0	0	0	0	0	0	0	0	0	0	0	0	0	0	0
hsa-miR-5584-5p	0	0	0	0	0	0	0	0	0	0	0	0	0	0	0	0	0	0	0	0	0	0	0	0	0	0	0	0	0	0	0	0	0	0	0	0	0	0	0	0	0	0	0	0	0	0	0	0	0
hsa-miR-5585-3p	0	0	0	0	0	0	0	0	0	0	0	0	0	0	0	0	0	0	0	0	0	0	0	0	0	0	0	0	0	0	0	0	1.4371	0	0	0	0	0	33.8723	0	0	48.1209	31.6527	0	0	0	0	0	0
hsa-miR-5585-5p	0	0	0	0	0	0	0	0	0	0	0	0	0	0	0	0	0	0	0	0	0	0	0	0	0	0	0	0	0	0	0	0	0	0	0	0	0	0	0	0	0	0	0	0	0	0	0	0	0
hsa-miR-5586-3p	0	0	0	0	0	0	0	0	0	0	0	0	0	1.2038	0	0	0	3.0247	0	0	0	0	0	0	0	0	0	0	0	0	0	0	0	0	0	0	0	0	0	0	0	0	0	0	0	0	0	0	0
hsa-miR-5586-5p	0	0	0	3.1904	0	18.8845	0	0	0	0	9.6999	7.393	7.707	9.6301	9.783	8.0075	5.3105	2.2685	12.6187	17.6936	0	0	0	0	0	0	0	0	3.9292	0	0	0	0	0	0	0	0	0	0	0	0	0	0	10.4895	0	0	0	0	0
hsa-miR-5587-3p	3.9911	0	7.9088	0	0	0	0	0	0	13.7335	0	3.5205	0	0	0	0	0	0	0	0.5282	0	0	0	0	0	0	0	0	0	0	0	0	0	0	0	0	0	0	0	0	0	0	0	0	0	0	0	0	0
hsa-miR-5587-5p	0	0	0	0	0	0	0	0	0	0	0	0	0	0	0	0	0	0	0	0	0	0	0	0	0	0	0	0	0	0	0	0	0	0	0	0	0	0	0	0	0	0	0	0	0	0	0	0	0
hsa-miR-5588-3p	0	0	0	0	0	0	0	0	0	0	0	0	0	0	0	0	0	0	0	0	0	0	0	0	0	0	0	0	0	0	0	0	0	0	0	0	0	0	0	0	0	0	0	0	0	0	0	0	0
hsa-miR-5588-5p	0	0	0	0	0	0	0	0	0	0	1.1192	0	0	1.8057	0	10.1913	0	0	0.7887	1.0563	0	0	0	0	0	0	0	0	0	0	0	0	0.5226	0	0	0	0	0	0	0	0	0	0	0	0	0	0	0	0
hsa-miR-5589-3p	0	0	0	0	0	0	0	0	0	0	0	0	0	0	0	0	0	0	0	0	0	0	0	0	0	0	0	0	0	0	0	0	0	0	0	0	0	0	0	0	0	0	0	0	0	0	0	0	0
hsa-miR-5589-5p	0	0	0	0	0	0	0	0	0	0	0	0	0	0	0	0	0	0	0	0	0	0	0	0	0	0	0	0	0	0	0	0	0	0	0	0	0	0	0	0	0	0	0	0	0	0	0	0	0
hsa-miR-559-3p	0	0	0	0	0	0	0	0	0	0	0	0	0	0	0	0	0	0	0	0	0	0	0	0	0	0	0	0	0	0	0	0	0	0	0	0	0	0	0	0	0	0	0	0	0	0	0	0	0
hsa-miR-559-5p	0	0	0	0	0	0	0	0	0	0	0	0	0	0	0	0	0	0	0	0	0	0	0	0	0	0	0	0	0	0	0	0	0	0	0	0	0	0	0	0	0	0	0	0	0	0	0	0	0
hsa-miR-5590-3p	0	0	0	0	0	0	0	0	0	0	0	0	0	0	0	0	0	0	0	0	0	0	0	0	0	0	0	0	0	0	0	0	0	0	0	0	0	0	0	0	0	0	0	0	0	0	0	0	0
hsa-miR-5590-5p	0	0	0	0	0	0	0	0	0	0	0	0	0	0	0	0	0	0	0	0	0	0	0	0	0	0	0	0	0	0	0	0	0	0	0	0	0	0	0	0	0	0	0	0	0	0	0	0	0
hsa-miR-5591-3p	0	0	0	0	0	0	0	0	0	0	0	0	0	0	0	0	0	0	0	0	0	0	0	0	0	0	0	0	0	0	0	0	0	0	0	0	0	0	0	0	0	0	0	0	0	0	0	0	0
hsa-miR-5591-5p	0	0	0	0	0	0	0	0	0	0	0	0	0	0	0	0	0	0	0	0	0	0	0	0	0	0	0	0	0	0	0	0	0	0	0	0	0	0	0	0	0	0	0	0	0	0	0	0	0
hsa-miR-561-3p	0	0	0	0	0	0	0	0	0	0	0	0	0	0	0	0	0	0	0	0	0	0	0	0	0	0	0	0	0	0	0	0	0	0	0	0	0	0	0	0	0	0	0	0	0	0	0	0	0
hsa-miR-561-5p	0	0	0	0	0	0	0	0	0	0	0	0	0	0	0	0	0	0	0	0	0	0	0	0	0	0	0	0	0	0	16.1806	0	15.1545	0	34.4552	35.0925	31.242	38.1963	67.7446	158.434	104.332	86.6176	42.2037	13.9861	49.3693	60.492	49.2194	40.1024	0
hsa-miR-562	0	0	0	0	0	0	0	0	0	0	0	0	0	0	0	0	0	0	0	0	0	0	0	0	0	0	0	0	0	0	0	0	0	0	0	0	0	0	0	0	0	0	0	0	0	0	0	0	0
hsa-miR-563-3p	0	0	0	0	0	0	0	0	0	0	0	0	0	0	0	0	0	0	0	0	0	0	0	0	0	0	0	0	0	0	0	0	0	0	0	0	0	0	0	0	0	0	0	0	0	0	0	0	0
hsa-miR-563-5p	0	0	0	0	0	0	0	0	0	0	0	0	0	0	0	0	0	0	0	0	0	0	0	0	0	0	0	0	0	0	0	0	0	0	0	0	0	0	0	0	0	0	0	0	0	0	0	0	0
hsa-miR-564	0	0	0	0	0	0	0	0	0	0	0	0	0	0	0	0	0	0	0	0	0	0	0	0	0	0	0	0	0	0	0	0	0	0	0	0	0	0	0	0	0	0	0	0	0	0	0	0	0
hsa-miR-567-3p	0	0	0	0	0	0	0	0	0	0	0	0	0	0	0	0	0	0	0	0	0	0	0	0	0	0	0	0	0	0	0	0	0	0	0	0	0	0	0	0	0	0	0	0	0	0	0	0	0
hsa-miR-567-5p	0	0	0	0	0	0	0	0	0	0	0	0	0	0	0	0	0	0	0	0	0	0	0	0	0	0	0	0	0	0	0	0	0	0	0	0	0	0	0	0	0	0	0	0	0	0	0	0	0
hsa-miR-568	0	0	0	0	0	0	0	0	0	0	0	0	0	0	0	0	0	0	0	0	0	0	0	0	0	0	0	0	0	0	0	0	0	0	0	0	0	0	0	0	0	0	0	0	0	0	0	0	0
hsa-miR-5680	0	0	0	0	0	0	0	0	0	0	0	0	0	0	0	0	0	0	1.0516	0	0	0	14.9422	0	0	0	0	0	0	3.2678	0	0	0	0	0	0	0	0	0	0	0	0	0	0	0	0	0	0	0
hsa-miR-5681a	0	0	0	0	0	0	0	0	0	0	0	0	0	0	0	0	0	0	0	0	0	0	0	0	0	0	0	0	0	0	0	0	0	0	0	0	0	0	0	0	0	0	0	0	0	0	0	0	0
hsa-miR-5681b	0	0	0	0	0	0	0	0	0	0	0	0	0	0	0	0	0	0	0	0	0	0	0	0	0	0	0	0	0	0	0	0	0	0	0	0	0	0	0	0	0	0	0	0	0	0	0	0	0
hsa-miR-5682	0	0	0	0	0	0	0	0	0	0	0	0	0	0	0	0	0	0	0	0	0	0	0	0	0	0	0	0	0	0	0	0	0	0	0	0	0	0	0	0	0	57.7451	0	13.9861	21.1583	0	0	33.4187	0
hsa-miR-5683	0	0	0	0	0	0	0	0	0	0	0	0	0	0	0	0	0	0	0	0	0	0	0	0	0	0	0	0	0	0	0	0	0	0	0	4.7853	0	0	338.723	404.887	359.366	288.725	944.307	48.9512	588.905	226.845	964.7	648.322	0
hsa-miR-5684	0	0	0	0	0	0	0	0	0	0	0	0	0	0	0	0	0	0	1.0516	0	0	0	0	0	0	0	0	0	0	0	0	0	0	0	0	0	0	0	0	0	0	0	0	0	0	0	0	0	0
hsa-miR-5685	0	0	0	0	0	0	0	0	0	0	0	0	0	0	0	0	0	0	0	0	0	0	0	0	0	0	0	0	0	0	0	0	0	0	0	0	0	0	0	0	0	0	0	0	0	0	0	0	0
hsa-miR-5687-3p	0	0	0	0	0	0	0	0	0	0	0	0	0	0	0	0	0	0	0	0	0	0	0	0	0	0	0	0	0	0	0	0	0	0	0	0	0	0	0	0	0	0	0	0	0	0	0	0	0
hsa-miR-5687-5p	0	0	0	0	0	0	0	0	0	0	0	0	0	0	0	0	0	0	0	0	0	0	0	0	0	0	0	0	0	0	0	0	0	0	0	0	0	0	0	0	0	0	0	0	0	0	0	0	0
hsa-miR-5688	0	0	0	0	0	0	0	0	0	0	0	0	0	0	0	0	0	0	0	0	0	0	0	0	0	0	0	0	0	0	0	0	0	0	0	0	0	0	0	0	0	0	0	0	0	0	0	0	0
hsa-miR-5689	0	0	0	0	0	0	0	0	0	0	0	0	0	0	0	0	0	0	0	0	0	0	0	0	0	0	0	0	0	0	0	0	0	0	0	0	0	0	0	0	0	0	0	10.4895	0	0	0	0	0
hsa-miR-569	0	0	0	0	0	0	0	0	0	0	0	0	0	0	0	0	0	0	0	0	0	0	0	0	0	0	0	0	0	0	0	0	0	0	0	0	0	0	0	0	0	0	0	0	0	0	0	0	0
hsa-miR-5690	16.9623	15.7391	5.2726	17.5469	0	11.3307	0	3.8338	0	0	4.4769	7.0409	3.8535	9.0283	11.3483	5.0957	9.1037	6.8056	4.9949	6.8662	4.7118	0	0	0	0	10.038	11.2797	0	3.9292	6.5356	0	0	0	0	6.891	4.7853	7.4386	3.0155	0	0	0	0	0	0	0	0	0	0	5.3733
hsa-miR-5691	0	0	0	0	0	0	0	0	0	0	0	0	0	0	0	0	0	0	0	0	0	0	0	0	0	0	0	0	0	0	0	0	0	0	0	0	0	0	0	0	0	0	0	0	0	0	0	0	0
hsa-miR-5692a	0	0	0	0	0	0	0	0	0	0	0	0	0	0	0	0	0	0	0	0	0	0	0	0	0	0	0	0	0	0	0	0	0	0	0	0	0	0	0	0	0	0	0	0	0	0	0	0	0
hsa-miR-5692b/5692c	0	0	0	0	0	0	0	0	0	0	0	0	0	0	0	0	0	0	0	0	0	0	0	0	0	0	0	0	0	0	0	0	0	0	0	0	0	0	0	0	0	0	0	0	0	0	0	0	0
hsa-miR-5693-3p	0	0	0	0	0	0	0	0	0	0	0	0	0	0	0	0	0	0	0	0	0	0	0	0	0	0	0	0	0	0	0	0	0	0	0	0	0	0	0	0	0	0	0	0	0	0	0	0	0
hsa-miR-5693-5p	0	0	0	0	0	0	0	0	0	0	0	0	0	0	0	0	0	0	0	0	0	0	0	0	0	0	0	0	0	0	0	0	0	0	0	0	0	0	0	0	0	0	0	0	0	0	0	0	0
hsa-miR-5694	0	0	0	0	0	0	0	0	0	0	0	0	0	0	0	0	0	0	0	0	0	0	0	0	0	0	0	0	0	0	0	0	0	0	0	0	0	0	0	0	0	0	0	0	0	0	0	0	0
hsa-miR-5695-3p	0	0	0	0	0	0	0	0	0	0	1.4923	1.0561	1.051	1.2038	0	6.5516	0	3.0247	0	0.5282	0	2.6839	0	0	0	0	0	0	0	0	0	0	0	0	0	0	0	0	0	0	0	0	0	0	0	0	0	0	0
hsa-miR-5695-5p	0	0	0	0	0	0	0	0	0	0	0	0	0	0	0	0	0	0	0	0	0	0	0	0	0	0	0	0	0	0	0	0	0	0	0	0	0	0	0	0	0	0	0	0	0	0	0	0	0
hsa-miR-5696	0	0	0	0	0	0	0	0	0	0	0	0	1.051	0	0	0	0	0	0	0	0	0	0	0	0	0	0	0	0	0	0	0	0	0	0	0	0	0	0	0	0	0	0	0	0	0	0	0	5.3733
hsa-miR-5697-3p	0	0	0	0	0	0	0	0	0	0	0	0	0	0	0	0	0	0	0	0	0	0	0	0	0	0	0	0	0	0	0	0	0	0	0	0	0	0	0	0	0	0	0	0	0	0	0	0	0
hsa-miR-5697-5p	0	0	0	0	0	0	0	0	0	0	0	0	0	0	0	0	0	1.5124	0.7887	1.0563	0	0	0	0	0	0	0	0	0	0	0	0	0	0	0	0	0	0	0	0	0	0	47.4791	0	0	0	0	0	0
hsa-miR-5698	0	0	0	0	0	0	0	0	0	0	0	0	0	0	0	0	0	0	0	0	0	0	0	0	0	0	0	0	0	0	0	0	0	0	0	0	0	0	0	0	0	0	26.3773	0	0	0	0	0	5.3733
hsa-miR-5699-3p	0	0	0	0	0	0	0	0	0	0	0	0	0	0	0	0	0	0	0	0	0	0	0	0	0	0	0	0	0	0	0	0	0	0	0	0	0	0	0	0	0	0	0	0	0	0	0	0	0
hsa-miR-5699-5p	0	0	0	0	0	0	0	0	0	0	0	0	0	0	0	0	0	0	0	0	0	0	0	0	0	0	0	0	0	0	0	0	0	0	0	0	0	0	0	0	0	0	0	0	0	0	0	0	0
hsa-miR-570-3p	0	0	0	0	0	0	0	0	0	0	0	2.1123	1.051	0	1.5653	2.1839	0	0	1.0516	1.3204	0	0	0	0	0	0	0	0	0	0	0.9335	0	0	0	0	0	0	0	0	0	0	48.1209	42.2037	0	31.7374	37.8075	29.5316	0	0
hsa-miR-5700	0	0	0	0	0	0	0	0	0	0	0	0	0	0	0	0	0	0	0	0	0	0	0	0	0	0	0	0	0	0	0	0	0	0	0	0	0	4.0207	0	0	0	0	0	0	0	0	0	0	0
hsa-miR-5701	6.9845	26.2318	39.5441	11.1662	19.2925	24.5498	25.7588	17.2519	83.5343	0	10.0729	4.5766	8.7579	9.0283	7.0438	8.7354	14.4142	7.5618	7.098	9.2429	3.5339	17.4453	0	15.4127	0	60.2283	40.6068	23.1256	21.6105	12.2542	0.9335	1.5498	3.0048	1.3965	0	0	0	0	0	0	0	0	0	0	0	0	39.3755	0	33.0077
hsa-miR-5702-3p	0	0	0	0	0	0	0	0	0	0	0	0	0	0	0	0	0	0	0	0	0	0	0	0	0	0	0	0	0	0	0	0	0	0	0	0	0	0	0	0	0	0	0	0	0	0	0	0	0
hsa-miR-5702-5p	0	0	0	0	0	0	0	0	0	0	0	0	0	0	0	0	0	0	0	0	0	0	0	0	0	0	0	0	0	0	0	0	0	0	0	0	0	0	0	0	0	0	0	0	0	0	0	0	0
hsa-miR-5703	0	0	0	0	0	0	0	0	0	0	0	0	0	0	0	0	0	0	0	0	0	0	0	0	0	0	0	0	0	0	0	0	0	0	0	0	0	0	0	0	0	0	0	0	0	0	0	0	0
hsa-miR-5704	0	0	0	0	0	0	0	0	0	0	0	0	0	0	0	0	0	0	0	0	0	0	0	0	0	0	0	0	0	0	0	0	0	0	0	0	0	0	0	0	0	0	0	0	0	0	0	0	0
hsa-miR-5705	0	0	0	0	0	0	0	0	0	0	0	0	0	0	0	0	0	0	0	0	0	0	0	0	0	0	0	0	0	0	0	0	0	0	0	0	0	0	0	0	0	0	0	0	0	0	0	0	0
hsa-miR-5706	0	4.1971	0	0	0	0	0	0	0	0	0	4.5766	4.2038	0	0	7.2795	0	0	1.8402	2.1127	0	0	0	0	0	0	0	0	0	0	0	0	0	0	0	0	0	0	0	0	0	0	0	0	0	0	0	0	0
hsa-miR-5707	0	0	0	0	0	0	0	0	0	0	0	0	0	0	0	0	0	0	0	0	0	0	0	0	0	0	0	0	0	0	0	0	0	0	0	0	0	0	0	0	0	0	0	0	0	0	0	0	0
hsa-miR-5708	0	0	0	0	0	0	0	0	0	0	0	0	0	0	0	0	0	0	0	0	0	0	0	0	0	0	0	0	0	0	0	0	0	0	0	0	0	0	0	0	0	0	0	0	0	0	0	0	0
hsa-miR-571	0	0	0	0	0	0	0	0	0	0	0	0	0	0	0	0	0	0	0	0	0	0	0	0	0	0	0	0	0	0	0	0	0	0	0	0	0	0	0	0	0	0	0	0	0	0	0	0	0
hsa-miR-572	0	0	0	0	0	0	0	0	0	0	0	0	0	0	0	0	0	0	0	0	0	0	0	0	0	0	0	0	0	0	0	0	0	0	0	0	0	0	0	0	0	0	0	0	0	0	0	0	0
hsa-miR-573	0	0	0	0	0	0	0	0	0	0	0	1.7602	0	0	0	0	0	0	0	0	0	0	0	0	0	0	0	0	0	0	0	0	0	0	0	0	0	0	0	0	0	0	0	0	0	0	0	0	0
hsa-miR-5739	0	0	0	0	0	0	0	0	0	0	0	0	0	0	0	0	0	0	0	0	0	0	0	0	0	0	0	0	0	0	0	0	0	0	0	0	0	0	0	0	0	0	0	0	0	0	0	0	0
hsa-miR-574-3p	90.7984	94.4345	311.08	113.257	312.967	97.2551	270.468	521.391	268.762	563.075	166.017	215.805	202.483	491.138	502.064	353.785	568.981	552.012	200.322	192.781	104.838	111.381	79.692	46.238	79.1297	62.7378	293.272	89.1986	77.6014	185.447	95.2164	86.7908	99.941	103.619	222.236	236.077	251.424	195.002	56.4538	70.4151	81.1472	48.1209	42.2037	167.833	45.8429	45.369	19.6878	33.4187	151.221
hsa-miR-574-5p	57.8715	35.6752	39.5441	46.2601	94.3188	60.4304	80.4964	93.9271	87.1662	137.335	23.1304	38.0211	38.8852	92.6902	83.3512	54.5964	110.003	105.109	28.1291	29.0492	71.8552	53.6777	0	59.724	37.6808	42.6617	74.4459	69.3767	57.9555	61.2711	149.359	234.025	175.191	224.554	111.979	118.038	120.505	106.548	180.652	264.057	278.219	202.108	0	188.812	190.424	166.353	231.331	0	68.3182
hsa-miR-575	0	0	0	0	0	0	0	0	0	0	0	0	0	0	0	0	0	0	0	0	0	0	0	0	0	0	0	0	0	0	0	0	0	0	0	0	0	0	0	0	0	0	0	0	0	0	0	0	0
hsa-miR-576-3p	1.9956	6.2956	0	3.9879	0	9.4422	0	3.8338	0	0	2.2384	10.5614	11.2101	7.8245	9.3917	5.0957	12.1383	11.3427	4.4691	4.4894	40.0504	41.6002	69.7305	59.724	75.3616	52.6997	130.844	74.3321	71.7076	70.2575	46.6747	57.3439	63.2307	56.9763	3.4455	3.1902	0	4.0207	0	0	92.7396	125.114	31.6527	17.4826	49.3693	0	0	0	70.621
hsa-miR-576-5p	45.8981	34.626	26.3628	46.2601	34.2977	41.5459	51.5177	59.4233	32.6873	48.0673	34.3226	40.8374	38.1845	49.9564	52.4369	34.2137	72.071	52.9327	29.7065	31.9541	32.9827	56.3616	64.7497	52.0177	64.0574	70.2663	184.987	62.7694	45.1856	35.9457	26.7602	12.9153	21.0333	13.6855	18.9504	12.7609	22.3157	3.0155	0	0	0	0	31.6527	6.993	42.3165	0	14.7658	0	64.4801
hsa-miR-577-3p	0	0	0	0	0	0	0	0	0	0	0	0	0	0	0	0	0	0	0	0	0	0	0	0	0	0	0	0	0	0	0	0	0	0	0	0	0	0	0	0	0	0	0	0	0	0	0	0	0
hsa-miR-577-5p	0	0	0	0	0	0	0	0	0	0	1.1192	0	0	0	0	0	0	0	1.8402	0	0	0	0	15.4127	0	15.0571	0	0	1.9646	0	0	0	0	0	0	0	0	0	45.163	281.66	127.517	86.6176	116.06	17.4826	144.582	431.005	118.126	100.256	0
hsa-miR-578-3p	0	0	0	0	0	0	0	0	0	0	0	0	0	0	0	0	0	0	0	0	0	0	0	0	0	0	0	0	0	0	0	0	0	0	0	0	0	0	0	0	0	0	0	0	0	0	0	0	0
hsa-miR-578-5p	0	0	0	0	0	0	0	0	0	0	0	0	0	0	0	0	0	0	0	0	0	0	0	0	0	0	0	0	0	0	0	0	0	0	0	0	0	0	0	0	0	0	0	0	0	0	0	0	0
hsa-miR-5787	0	0	0	0	0	0	0	0	0	0	0	0	0	0	0	0	0	0	0	0	0	0	0	0	0	0	0	0	0	0	0	0	0	0	0	0	0	0	0	0	0	0	0	0	0	0	0	0	0
hsa-miR-579-3p	0	0	0	0	0	0	0	0	0	0	0	0	0	0	0	0	0	0	0	0	0	0	0	0	0	0	0	0	4.9115	4.9017	0	0	0.2613	0	0	0	0	0	79.0353	0	0	0	0	0	59.9484	0	0	0	0
hsa-miR-579-5p	0	0	0	2.3928	0	0	0	0	0	0	1.4923	1.0561	0	3.0094	4.3045	10.1913	0	4.5371	2.1031	1.3204	0	0	0	0	0	0	0	0	0	0	1.2447	0	1.1758	0.8379	0	0	0	0	0	0	0	0	0	0	0	0	0	0	0
hsa-miR-580-3p	0	0	0	1.5952	0	0	0	0	0	0	6.7153	10.9135	8.7579	3.0094	4.3045	8.7354	3.0346	0	8.6753	9.507	0	0	0	0	0	17.5666	0	13.2146	5.8938	8.1695	0.9335	0	1.1758	0.5586	0	0	2.9754	0	0	0	0	0	0	0	0	30.246	0	0	6.9086
hsa-miR-580-5p	0	0	0	0	0	0	0	0	0	0	0	0	0	0	0	0	0	0	0	0	0	0	0	0	0	0	0	0	0	0	0	0	0	0	0	0	0	0	0	0	0	0	0	0	0	0	0	0	0
hsa-miR-581-3p	0	0	0	0	0	0	0	0	0	0	0	0	0	0	0	0	0	0	0	0	0	0	0	0	0	0	0	0	0	0	0	0	0	0	0	0	0	0	0	0	0	0	0	0	0	0	0	0	0
hsa-miR-581-5p	0	0	0	2.3928	0	0	0	0	10.8958	0	0	0.7041	1.051	0	0	0	0	0	1.0516	0.7923	7.0677	6.7097	0	0	0	0	0	0	3.9292	2.4508	0.9335	0	1.5677	0	0	0	0	0	0	0	0	0	0	0	0	0	0	0	0
hsa-miR-582-3p	29.9335	23.084	7.9088	30.3083	10.718	37.769	0	15.335	0	0	8.5806	47.8784	36.433	23.4735	32.0883	35.6696	33.3802	49.1518	63.0934	67.6053	274.463	162.375	179.307	125.228	388.113	92.8519	275.224	145.361	121.805	339.85	105.485	101.772	124.894	106.691	99.9201	49.4486	66.9472	31.1602	0	0	115.925	38.4967	58.03	27.9721	67.0012	0	0	53.4699	344.661
hsa-miR-582-5p	8.9801	24.1332	10.5451	24.7252	0	18.8845	12.8794	0	7.2639	0	12.3114	33.0924	26.6241	11.4358	19.9573	18.1988	35.6562	38.5653	32.0725	30.3696	55.3638	33.5486	49.8075	32.7519	18.8404	40.1522	126.332	46.2511	30.4512	109.471	3.734	0	2.2209	5.3066	44.7918	20.7365	29.7543	16.0827	112.908	88.0189	278.219	144.363	68.581	307.693	123.423	52.9305	132.892	33.4187	94.4173
hsa-miR-583	0	0	0	0	0	0	0	0	0	0	0	0	0	0	0	0	0	0	0	0	0	0	0	0	0	0	0	0	0	0	0	0	0	0	0	0	0	0	0	0	0	0	0	0	0	0	0	0	0
hsa-miR-584-3p	0	0	0	0	0	0	0	0	0	0	0	0	0	0	0	0	0	0	0	0	0	0	0	0	0	0	0	0	0	0	0	0	0	0	0	0	0	0	0	0	0	0	0	0	0	0	0	0	0
hsa-miR-584-5p	0	5.2464	0	0	0	4.7211	0	0	0	0	14.1767	18.3064	18.5668	12.6396	12.9136	16.0149	19.7247	14.3674	4.2062	4.2253	1909.46	1351.34	851.708	1491.17	2034.76	1101.68	972.308	1745.98	1837.88	1691.08	38.5844	47.0117	49.252	41.0564	70.6331	186.629	95.2137	110.568	0	0	0	0	0	55.9443	0	0	0	0	1446.2
hsa-miR-585-3p	0	0	0	0	0	0	0	0	0	0	0	0	0	0	0	0	0	0	0	0	0	0	0	0	0	0	0	0	0	0	3.4228	2.0664	2.7435	2.2344	0	0	0	0	0	0	0	0	0	0	0	0	0	0	0
hsa-miR-585-5p	0	0	0	0	0	0	0	0	0	0	0	0	0	0	0	0	0	0	0	0	0	0	0	0	0	0	0	0	0	0	0	0	0	0	0	0	0	0	0	0	0	0	0	0	0	0	0	0	0
hsa-miR-586	0	0	0	0	0	0	0	0	0	0	0	0	0	0	0	0	0	0	0	0	0	0	0	0	0	0	0	0	0	0	0	0	0	0	0	0	0	0	0	0	0	0	0	0	0	0	0	0	0
hsa-miR-587	0	0	0	0	0	0	0	0	0	0	0	0	0	0	0	0	0	0	0	0	0	0	0	0	0	0	0	0	0	0	0	0	0	0	0	0	0	0	0	0	0	0	0	0	0	0	0	0	0
hsa-miR-588-3p	0	0	0	0	0	0	0	0	0	0	0	0.7041	0	0	0	0	0	0	0	0	0	0	0	0	0	0	0	0	0	0	0	0	0	0	0	0	0	0	0	0	0	0	0	0	0	0	0	0	0
hsa-miR-588-5p	0	0	0	0	0	0	0	0	0	0	0	0	0	0	0	0	0	0	0	0	0	0	0	0	0	0	0	0	0	0	0	0	0	0	0	0	0	4.0207	0	0	0	0	0	0	0	0	0	0	0
hsa-miR-589-3p	99.7785	104.927	89.6334	103.686	154.34	115.195	61.1772	136.099	76.2704	144.202	14.9229	34.5006	30.4776	39.1225	45.3931	34.9417	53.1049	55.2012	31.0209	30.3696	0	0	0	0	0	0	0	0	0	0	0	3.0997	1.3064	2.2344	6.891	14.356	10.414	11.0568	0	0	0	0	10.5509	0	0	0	0	0	0
hsa-miR-589-5p	275.389	266.515	213.538	274.37	222.935	287.044	141.674	208.94	145.277	137.335	209.666	354.159	367.833	266.033	244.184	196.547	258.697	240.466	189.806	186.707	76.567	108.697	49.8075	59.724	105.506	55.2092	76.7018	59.4657	77.6014	53.1016	66.2781	84.2077	68.8483	72.0582	110.257	122.824	124.968	110.568	101.617	70.4151	139.109	67.3692	36.9282	59.4408	84.6331	60.492	73.8291	20.0512	79.0649
hsa-miR-590-3p	35.9203	31.4782	0	25.5228	4.2872	25.4941	0	13.4182	14.5277	20.6003	63.0491	130.257	122.961	42.7338	34.0449	35.6696	21.242	32.5158	115.934	115.933	171.981	220.079	234.095	154.126	26.3766	318.708	340.646	208.13	162.079	243.45	9.3349	7.2326	9.7981	12.5683	15.5048	27.117	10.414	17.0878	135.489	492.906	220.257	192.483	374.558	146.854	197.477	378.075	127.97	247.298	149.686
hsa-miR-590-5p	0	0	0	0	0	2.8327	0	0	0	0	1.1192	2.1123	3.1529	0	2.7392	0	4.5519	3.7809	3.1547	1.5845	0	8.0517	0	0	0	0	0	0	0	6.5356	0	1.0332	0.6532	0	0	0	0	0	0	0	0	0	0	0	0	0	0	0	0
hsa-miR-591	0	0	0	0	0	0	0	0	0	0	0	0	0	0	0	0	0	0	0	0	0	0	0	0	0	0	0	0	0	0	0	0	0	0	0	0	0	0	0	0	0	0	0	0	0	0	0	0	0
hsa-miR-592	0	0	0	0	0	0	0	0	0	0	0	0	0	0	0	0	0	0	0	0	0	0	0	0	0	0	0	0	0	0	0	0	0.7839	0	3.4455	0	0	0	45.163	105.623	208.664	125.114	73.8564	27.9721	169.266	234.406	147.658	80.2048	0
hsa-miR-593-3p	0	0	0	0	0	0	0	0	0	0	0	0	0	0	0	0	0	0	0	0	0	0	0	0	0	0	0	0	0	0	0	0	0	0	0	0	0	0	0	0	0	0	0	0	0	0	0	0	0
hsa-miR-593-5p	0	0	0	0	0	0	0	0	0	0	0	0	0	0	0	0	0	0	0	0	0	0	0	0	0	0	0	0	0	0	0	0	0	0	0	0	0	0	0	0	0	0	0	0	0	0	0	0	0
hsa-miR-595	0	0	0	0	0	0	0	0	0	0	0	0	0	0	0	0	0	0	0	0	0	0	0	0	0	0	0	0	0	0	0	0	0	0	0	0	0	0	0	0	0	0	0	0	0	0	0	0	0
hsa-miR-596	0	0	0	0	0	0	0	0	0	0	0	0	0	0	0	0	0	0	0	0	0	0	0	0	0	0	0	0	0	0	0	0	0	0	0	0	0	0	0	0	0	0	0	0	0	0	0	0	0
hsa-miR-597-3p	0	0	0	0	0	0	0	0	0	0	0	0	0	0	0	0	0	0	0	0	0	0	0	0	0	0	0	0	0	0	2.1782	0	1.6983	0	0	0	0	0	0	0	0	0	0	0	0	0	0	0	0
hsa-miR-597-5p	0	0	0	0	0	0	0	0	0	0	0	0.7041	0	0	0	0	0	0	0	0	0	0	0	0	0	0	0	0	0	0	0	0	0	0	0	0	0	0	0	0	0	0	0	0	0	0	0	0	0
hsa-miR-598-3p	20.9535	40.9216	0	26.3204	6.4308	30.2152	0	13.4182	0	0	30.5919	20.4187	23.1209	24.0754	50.4803	27.6622	31.863	23.4416	17.3507	18.2218	47.1181	76.4908	104.596	63.5772	33.9127	120.457	83.4696	66.073	56.9732	56.3694	13.6912	10.3322	18.9431	12.8476	24.1186	20.7365	29.7543	16.0827	0	0	57.9623	38.4967	31.6527	27.9721	0	30.246	0	0	84.4382
hsa-miR-598-5p	0	0	0	0	0	0	0	0	0	0	0	0	0	0	0	0	0	0	0	0	0	0	0	0	0	0	0	0	0	0	0	0	0	0	0	0	0	0	0	0	0	0	0	0	0	0	0	0	0
hsa-miR-599	0	0	0	0	0	0	0	0	0	0	0	0	0	0	0	0	0	0	0	0	0	0	0	0	0	0	0	0	0	0	0	0	0	0	0	0	0	0	0	0	0	0	0	0	0	0	0	0	0
hsa-miR-600-3p	0	0	0	0	0	0	0	0	0	0	0	0	0	0	0	0	0	0	0	0	0	0	0	0	0	0	0	0	0	0	0	0	0	0	0	0	0	0	0	0	139.109	0	0	0	0	0	0	0	0
hsa-miR-600-5p	0	0	0	0	0	0	0	0	0	0	0.7461	0	0.7006	0	2.3479	0	3.0346	0	0	0.5282	0	0	0	0	0	0	0	0	0	0	0	0	0	0	0	0	0	0	0	0	0	0	0	0	0	0	0	0	0
hsa-miR-601	0	0	0	0	0	0	0	0	0	0	0	0	0	0	0	0	0	0	0	0	0	0	0	0	0	0	0	0	0	0	0	0	0	0	0	0	0	0	0	0	0	0	0	0	0	0	0	0	0
hsa-miR-602-3p	0	0	0	0	0	0	0	0	0	0	0	0	0	0	0	0	0	0	0	0	0	0	0	0	0	0	0	0	0	0	0	0	0	0	0	0	0	0	0	0	0	0	0	0	0	0	0	0	0
hsa-miR-602-5p	0	0	0	0	0	0	0	0	0	0	0	0	0	0	0	0	0	0	0	0	0	0	0	0	0	0	0	0	0	0	0	0	0	0	0	0	0	0	0	0	0	0	0	0	0	0	0	0	0
hsa-miR-603	0	0	0	0	0	0	0	0	0	0	0	0	0	0	0	0	0	0	0	0	0	0	0	0	0	0	0	0	0	0	0	0	0	0	0	0	0	0	0	0	0	0	0	0	0	0	0	0	0
hsa-miR-604	0	0	0	0	0	0	0	0	0	0	0	0	0	0	0	0	0	0	0	0	0	0	0	0	0	0	0	0	0	0	0	0	0	0	0	0	0	0	0	0	0	0	0	0	0	0	0	0	0
hsa-miR-605-3p	0	0	0	0	0	0	0	0	0	0	0	0	0	0	0	0	0	0	0	0	0	4.0258	0	0	0	0	0	6.6073	4.9115	0	0	0	0	0	0	0	0	0	0	0	0	0	0	0	0	0	0	0	4.6057
hsa-miR-605-5p	0	0	0	0	0	0	0	0	0	0	0	0	0	0	0	0	0	0	0	0	0	0	0	0	0	0	11.2797	0	0	0	0	0	0	0	0	0	0	0	0	0	0	0	0	0	0	0	0	0	0
hsa-miR-606-3p	0	0	0	0	0	0	0	0	0	0	0	0	0	0	0	0	0	0	0	0	0	0	0	0	0	0	0	0	0	0	0	0	0	0	0	0	0	0	0	0	0	0	0	0	0	0	0	0	0
hsa-miR-606-5p	0	0	0	0	0	0	0	0	0	0	0	0	0	0	0	0	0	0	0	0	0	0	0	0	0	0	0	0	0	0	0	0	0	0	0	0	0	0	0	0	0	0	0	0	0	0	0	0	0
hsa-miR-6068	0	0	0	0	0	0	0	0	0	0	0	0	0	0	0	0	0	0	0	0	0	0	0	0	0	0	0	0	0	0	0	0	0	0	0	0	0	0	0	0	0	0	0	0	0	0	0	0	0
hsa-miR-6069	0	0	0	0	0	0	0	0	0	0	0	0	0	0	0	0	0	0	0	0	0	0	0	0	0	0	0	0	0	0	0	0	0	0	0	0	0	0	0	0	0	0	0	0	0	0	0	0	0
hsa-miR-607	0	0	0	0	0	0	0	0	0	0	0	0	0	0	0	0	0	0	0	0	0	0	0	0	0	0	0	0	0	0	0	0	0	0	0	0	0	0	0	0	0	0	0	0	0	0	0	0	0
hsa-miR-6070	0	0	0	0	0	0	0	0	0	0	0	0	0	0	0	0	0	0	0	0	0	0	0	0	0	0	0	0	0	0	0	0	0	0	0	0	0	0	0	0	0	0	0	0	0	0	0	0	0
hsa-miR-6071	0	0	0	0	0	0	0	0	0	0	0	0	0	0	0	0	0	0	0	0	0	0	0	0	0	0	0	0	0	0	0	0	0	0	0	0	0	0	0	0	0	0	0	0	0	0	0	0	0
hsa-miR-6072	0	0	0	0	0	0	0	0	0	0	0	0	0	0	0	0	0	0	0	0	0	0	0	0	0	0	0	0	0	0	0	0	0	0	0	0	0	0	0	0	0	0	0	0	0	0	0	0	0
hsa-miR-6073	0	0	0	0	0	0	0	0	0	0	0	0	0	0	0	0	0	0	0	0	0	0	0	0	0	0	0	0	0	0	0	0	0	0	0	0	0	0	0	0	0	0	0	0	0	0	0	0	0
hsa-miR-6074	0	0	0	0	0	0	0	0	0	0	0	0	0	0	0	0	0	0	0	0	0	0	0	0	0	0	0	0	0	0	0	0	0	0	0	0	0	0	0	0	0	0	0	0	0	0	0	0	0
hsa-miR-6075	0	0	0	0	0	0	0	0	0	0	0	0	0	0	0	0	0	0	0	0	0	0	0	0	0	0	0	0	0	0	0	0	0	0	0	0	0	0	0	0	0	0	0	0	0	0	0	0	0
hsa-miR-6076	0	0	0	0	0	0	0	0	0	0	0	0	0	0	0	0	0	0	0	0	0	0	0	0	0	0	0	0	0	0	0	0	0	0	0	0	0	0	0	0	0	0	0	0	0	0	0	0	0
hsa-miR-6077	0	0	0	0	0	0	0	0	0	0	0	0	0	0	0	0	0	0	0	0	0	0	0	0	0	0	0	0	0	0	0	0	0	0	0	0	0	0	0	0	0	0	0	0	0	0	0	0	0
hsa-miR-6078	0	0	0	0	0	0	0	0	0	0	0	0	0	0	0	0	0	0	0	0	0	0	0	0	0	0	0	0	0	0	0	0	0	0	0	0	0	0	0	0	0	0	0	0	0	0	0	0	0
hsa-miR-6079	0	0	0	0	0	0	0	0	0	0	0	0	0	0	0	0	0	0	0	0	0	0	0	0	0	0	0	0	0	0	0	0	0	0	0	0	0	0	0	0	0	0	0	0	0	0	0	0	0
hsa-miR-608	0	0	0	0	0	0	0	0	0	0	0	0	0	0	0	0	0	0	0	0	0	0	0	0	0	0	0	0	0	0	0	0	0	0	0	0	0	0	0	0	0	0	0	0	0	0	0	0	0
hsa-miR-6080	0	0	0	0	0	0	0	0	0	0	0	0	0	0	0	0	0	0	0	0	0	0	0	0	0	0	0	0	0	0	0	0	0	0	0	0	0	0	0	0	0	0	0	0	0	0	0	0	0
hsa-miR-6081	0	0	0	0	0	0	0	0	0	0	0	0	0	0	0	0	0	0	0	0	0	0	0	0	0	0	0	0	0	0	0	0	0	0	0	0	0	0	0	0	0	0	0	0	0	0	0	0	0
hsa-miR-6082	0	0	0	0	0	0	0	0	0	0	0	0	0	0	0	0	0	0	0	0	0	0	0	0	0	0	0	0	0	0	0	0	0	0	0	0	0	0	0	0	0	0	0	0	0	0	0	0	0
hsa-miR-6083	0	0	0	0	0	0	0	0	0	0	0	0	0	0	0	0	0	0	0	0	0	0	0	0	0	0	0	0	0	0	0	0	0	0	0	0	0	0	0	0	0	0	0	0	0	0	0	0	0
hsa-miR-6084	0	0	0	0	0	0	0	0	0	0	0	0	0	0	0	0	0	0	0	0	0	0	0	0	0	0	0	0	0	0	0	0	0	0	0	0	0	0	0	0	0	0	0	0	0	0	0	0	0
[truncated: 732 more rows]
[truncated: 2,357 more columns]
