# Supplementary material for: A curated human cellular microRNAome based on 196 primary cell types
Source: Gigascience. 2022 Aug 25;11:giac083. doi: 10.1093/gigascience/giac083 (PMC9404528; doi:10.1093/gigascience/giac083)
Supplement: giac083_Supplemental_Files [file giac083_supplemental_files.zip › Supplementary_Table_S6.xlsx]

## Sheet: Sheet1
DESeq2 + VST	n_tiss_predict
n_tiss_truth	Cell types	Neuron	Endothelial	Fibroblast	Lymphocyte	Plasma
	Neuron	59	0	4	0	0
	Endothelial	0	141	1	3	2
	Fibroblast	3	2	115	0	1
	Lymphocyte	0	0	0	201	2
	Plasma	0	0	0	2	83
