# Supplementary material for: A curated human cellular microRNAome based on 196 primary cell types
Source: Gigascience. 2022 Aug 25;11:giac083. doi: 10.1093/gigascience/giac083 (PMC9404528; doi:10.1093/gigascience/giac083)
Supplement: giac083_Supplemental_Files [file giac083_supplemental_files.zip › Supplementary_Table_S7.xlsx]

## Sheet: normalizedCounts_DESeq_miRNAs_S
miRNA	SRS895933	SRS895930	SRS895927	SRS895926	SRS895925	SRS895924	SRS5504923	SRS5504929	ERS652448	SRS5504926	SRS1380680	SRS1380679	SRS1380678	SRS1380676	SRS1380675	SRS1380674	SRS1380672	SRS1380671	SRS1380670	SRS1380777	SRS1380775	SRS1380776	SRS1380773	SRS1380772	SRS1380771	SRS1380769	SRS1380768	SRS1380766	SRS1380767	SRS1380765	SRS1380764	SRS1380762	SRS1380761	SRS1380759	SRS5505340	SRS732261	SRS5339161	SRS5339178	SRS5339180	SRS5339182	SRS3502618	SRS5339184	SRS5339187	SRS5339190	SRS5339226	SRS7055513	SRS2987007	SRS2987008	SRS2987009
hsa-let-7a-2-3p	2.75816	2.96978	2.97426	2.73003	2.56895	2.93931	0.544376	0.544376	0.544376	0.544376	0.544376	0.544376	0.544376	0.544376	0.544376	0.544376	0.544376	0.544376	0.544376	0.544376	0.544376	0.544376	0.544376	0.544376	0.544376	0.544376	0.544376	0.544376	0.544376	0.544376	0.544376	0.544376	0.544376	0.544376	0.544376	0.544376	4.52639	4.7944	5.04339	4.21068	10.8284	4.01794	3.3941	2.43652	4.14687	4.59924	0.544376	0.544376	0.544376
hsa-let-7a-3p	6.09195	5.96483	5.75118	5.53396	5.8658	6.06754	3.23779	2.41727	0.544376	3.78873	6.04103	6.32783	6.63166	5.80527	6.80147	6.2257	3.70367	4.05133	3.78874	0.544376	3.99261	3.85072	4.03001	4.55843	3.6034	2.81666	3.21067	4.07846	0.544376	2.55838	2.66828	2.45211	5.50123	3.47449	1.1425	2.24543	5.02059	7.6278	7.51386	6.75567	11.6489	7.44247	7.33805	7.07008	8.42083	7.7411	4.88694	6.25154	4.16197
hsa-let-7a-5p/7c-5p	15.0711	15.0711	15.0711	15.0711	15.0711	15.0711	15.0711	15.0711	16.3424	15.0711	16.341	16.276	16.5456	16.3284	17.0617	16.6696	15.0711	15.0711	15.0711	15.0711	15.0711	15.0711	15.0711	15.0711	15.0711	15.0711	15.0711	15.0711	15.0711	15.0711	15.0711	15.0711	15.3666	15.0711	15.0711	10.2178	15.0711	15.0711	15.0711	15.0711	19.0701	15.0711	15.0711	15.0711	15.0711	15.0711	15.0711	15.0711	15.0711
hsa-let-7b-3p	7.24915	7.32463	6.85321	6.78909	7.42354	7.60165	0.544376	0.544376	0.544376	4.30674	4.86411	6.17815	5.73138	5.67777	0.544376	5.7933	6.78818	0.544376	0.544376	5.99627	6.51658	6.23522	6.63922	0.544376	0.544376	6.26863	5.35153	5.36754	5.7005	4.67297	0.544376	5.74186	5.11574	5.18659	0.544376	0.544376	5.61742	6.61673	6.57718	6.72303	11.1901	5.3727	5.66222	0.544376	6.70053	6.07112	0.544376	0.544376	0.544376
hsa-let-7b-5p	12.1894	12.5119	11.8353	11.993	12.3392	12.2829	13.872	13.8535	12.3665	14.356	12.5975	12.6274	12.9623	12.6926	13.5214	13.1665	12.7959	12.8579	12.7168	12.5035	13.7406	13.0731	12.8563	12.8764	12.648	12.8919	13.6726	13.0914	12.076	11.9622	12.0264	11.8379	11.4108	11.9262	12.8896	2.24543	12.634	12.2665	12.1564	12.3016	17.3224	10.6642	10.7055	10.6932	10.0504	12.4272	0.544376	3.01496	3.73653
hsa-let-7c-3p	1.85129	2.25634	1.93622	1.96772	1.976	1.19842	0.544376	0.544376	0.544376	0.544376	2.21701	2.83609	3.01848	0.544376	2.38569	2.55472	0.544376	0.544376	2.59873	0.544376	0.544376	0.544376	2.44055	0.544376	1.83884	0.544376	2.2171	0.544376	0.544376	0.544376	2.20556	2.27257	2.11041	0.544376	0.544376	0.544376	3.84025	4.40135	3.69395	3.83296	9.15362	5.08217	4.71321	4.43294	5.8053	5.3149	3.27047	2.73774	3.12332
hsa-let-7d-3p	5.84092	5.83478	5.79842	5.22789	6.07484	6.12227	12.1537	11.0051	7.55667	10.374	9.06802	9.12114	9.21239	8.79625	9.38841	9.0762	9.14993	8.92362	8.67026	9.32465	9.17386	8.8767	8.63936	8.50954	8.2199	8.11683	9.1007	8.67249	8.29783	8.17508	8.22111	7.6193	8.18943	8.17077	10.6487	2.24543	6.48467	6.3318	6.87277	6.52891	14.1306	7.68513	8.10266	8.08549	9.08993	8.38582	6.29104	6.46616	6.37395
hsa-let-7d-5p	8.76772	8.67728	8.44997	8.32552	8.7483	8.70907	11.2974	11.1028	13.3063	10.4325	12.285	12.3335	12.5278	12.2771	13.0089	12.5798	11.2352	11.1298	11.0183	11.0013	11.4185	11.238	11.411	11.3177	11.214	11.187	11.6112	11.4433	10.9649	11.0073	11.1119	10.7947	11.1458	10.9027	11.3647	0.544376	7.93991	9.12097	9.32284	9.31904	15.6897	9.74501	9.68939	9.76206	11.4345	8.98934	8.47974	8.66559	8.27732
hsa-let-7e-3p	2.8279	3.40537	3.32694	3.26586	3.77256	3.93345	0.544376	0.544376	0.544376	0.544376	2.80582	0.544376	0.544376	0.544376	0.544376	2.55472	0.544376	0.544376	0.544376	0.544376	0.544376	2.75829	0.544376	0.544376	1.98062	2.0922	2.44536	1.69206	0.544376	0.544376	2.20556	0.544376	0.544376	0.544376	2.40969	0.544376	4.4326	4.83209	4.83475	4.84956	11.1935	5.73287	5.71676	5.23011	6.65379	5.47148	3.69092	4.76938	4.09934
hsa-let-7e-5p	10.7827	10.591	10.7422	10.5245	10.8751	10.5432	6.04642	6.2264	12.5021	6.14592	9.69442	9.47402	9.8878	9.90808	10.2987	9.9836	7.52419	7.40642	7.52734	7.03975	7.90292	7.68126	6.65316	6.60153	6.41631	6.63845	7.23247	6.81772	7.05799	7.19931	7.32998	7.11194	7.21659	7.55063	10.1703	6.00607	11.6109	11.1048	10.9436	11.202	16.95	11.0075	11.046	11.2399	11.4083	11.2772	10.6235	11.4799	11.332
hsa-let-7f-1-3p	1.99424	3.04118	2.7742	3.62763	3.62662	4.43094	0.544376	0.544376	0.544376	0.544376	3.94212	3.87199	4.21282	4.88888	4.4484	0.544376	0.544376	3.05353	0.544376	0.544376	0.544376	0.544376	2.69127	0.544376	0.544376	2.64836	0.544376	0.544376	0.544376	0.544376	0.544376	0.544376	4.10322	0.544376	0.544376	0.544376	0.544376	0.544376	0.544376	3.56099	10.1735	0.544376	4.95967	0.544376	4.79198	4.9474	3.27047	0.544376	0.544376
hsa-let-7f-2-3p	0.544376	3.14169	0.544376	0.544376	0.544376	0.544376	0.544376	0.544376	0.544376	0.544376	0.544376	0.544376	0.544376	0.544376	0.544376	0.544376	0.544376	0.544376	0.544376	0.544376	0.544376	0.544376	0.544376	0.544376	0.544376	0.544376	2.2171	0.544376	0.544376	0.544376	0.544376	0.544376	0.544376	0.544376	0.544376	0.544376	0.544376	0.544376	4.04626	0.544376	9.21634	0.544376	0.544376	0.544376	0.544376	4.80884	0.544376	0.544376	0.544376
hsa-let-7f-5p	12.8449	13.1243	12.9751	12.6075	13.2733	13.1183	12.9861	13.189	16.0894	13.2254	16.2184	16.0303	16.4583	16.3075	16.7737	16.4066	14.5891	14.5735	14.8517	14.5775	14.5423	14.7119	14.5026	14.457	14.6321	14.4881	14.3009	14.5302	14.6335	14.6612	14.5638	14.5249	15.3888	14.2723	12.8049	7.49379	13.1836	13.9512	13.9449	13.6743	18.4719	13.9907	14.3339	14.1455	15.6112	15.7001	14.2611	14.359	14.3572
hsa-let-7g-3p	2.23464	2.4887	1.86185	0.544376	2.84071	3.25619	0.544376	0.544376	0.544376	2.6144	3.02328	3.24415	3.77176	3.89259	4.38701	3.73035	0.544376	0.544376	0.544376	0.544376	0.544376	0.544376	0.544376	0.544376	0.544376	0.544376	0.544376	0.544376	0.544376	0.544376	0.544376	0.544376	1.77977	0.544376	0.544376	0.544376	0.544376	2.44827	2.61186	2.63227	9.49677	0.544376	0.544376	0.544376	3.22013	1.12555	2.3731	3.4417	2.66858
hsa-let-7g-5p	10.6324	10.7457	10.3751	10.585	11.0509	10.8935	12.5868	13.742	14.3504	13.5898	14.8036	14.6321	15.1082	14.8779	15.4508	15.0721	13.046	12.9317	13.1721	12.7889	13.5489	13.3076	13.1918	13.155	13.3595	13.2548	13.6906	13.4295	13.1345	12.9292	13.1702	13.0409	13.7285	12.8775	12.9648	5.84411	11.3309	11.7113	11.3999	11.3466	17.048	11.9174	11.939	11.5868	12.659	15.0852	11.9942	12.0853	12.0685
hsa-let-7i-3p	5.62371	5.50888	4.79504	5.07138	6.42374	5.74944	3.17013	7.60636	1.0654	4.79283	3.45084	3.3296	4.00936	4.60648	4.38701	3.66809	2.90701	2.50498	2.26356	3.87017	0.544376	0.544376	2.80048	2.07566	1.83884	3.33485	2.44536	1.93312	0.544376	0.544376	0.544376	3.09698	2.99137	2.40956	2.88264	0.544376	3.91191	5.52657	5.29239	5.60899	11.112	4.46625	4.65839	3.84058	5.84747	3.76072	0.544376	0.544376	1.95559
hsa-let-7i-5p	12.7296	13.0364	12.4726	12.4885	12.9916	12.4731	13.1022	13.7055	12.9886	12.3754	13.5041	13.4687	13.7805	14.0223	14.2234	13.9752	12.3833	12.3948	12.6361	13.3462	13.6801	13.1856	12.1597	12.0984	12.1618	12.4277	13.6193	12.9145	12.2099	12.2221	11.9688	12.2561	13.3281	12.1262	12.609	4.91307	14.1939	14.1621	14.0637	13.6458	18.2856	13.3113	13.9209	13.6497	15.6367	17.1835	10.3979	10.6493	10.7715
hsa-miR-1-3p	0.544376	0.544376	0.544376	0.544376	0.544376	0.544376	0.544376	0.544376	4.67739	0.544376	0.544376	0.544376	0.544376	0.544376	2.07862	0.544376	0.544376	0.544376	0.544376	0.544376	0.544376	0.544376	0.544376	0.544376	0.544376	0.544376	0.544376	0.544376	0.544376	0.544376	0.544376	0.544376	0.544376	0.544376	0.544376	3.25004	0.544376	0.544376	0.544376	0.544376	3.38047	0.544376	0.544376	0.544376	0.544376	3.05272	0.544376	0.544376	0.544376
hsa-miR-100-3p	6.92343	7.19816	7.35037	6.87197	6.49609	6.81783	0.544376	0.544376	0.544376	0.544376	0.544376	0.544376	0.544376	0.544376	0.544376	0.544376	0.544376	0.544376	0.544376	0.544376	0.544376	0.544376	0.544376	0.544376	0.544376	0.544376	0.544376	0.544376	0.544376	0.544376	0.544376	0.544376	0.544376	0.544376	0.544376	3.56453	9.37281	9.27393	9.68073	8.44299	10.714	9.64431	8.92894	9.54207	10.0549	4.72273	0.544376	0.544376	0.544376
hsa-miR-100-5p	13.3427	13.3195	15.3166	13.5133	14.1923	13.888	3.98601	3.28632	2.21332	2.27724	3.83441	4.26288	4.51113	3.54374	4.38701	3.95506	4.76423	4.2558	3.18339	4.17286	4.42126	3.67155	5.12078	5.00682	4.10651	4.50844	4.62838	4.27365	2.54272	3.22636	0.544376	0.544376	2.99137	3.04481	1.88665	7.07433	15.0015	14.433	14.6588	14.0962	19.6775	14.5919	15.0094	14.5849	16.2281	18.055	0.544376	0.544376	3.89298
hsa-miR-101-3p	9.77243	9.44675	8.59862	8.60317	10.4785	10.3777	4.70107	6.76499	7.58103	5.71796	7.89018	8.21351	8.9428	9.19046	9.32057	9.33547	6.11701	6.27587	5.89076	5.91759	6.92024	6.66042	5.96358	6.21164	5.57709	6.13853	6.80323	6.15904	4.44724	4.18105	4.99856	4.75377	7.81297	5.36875	4.3475	14.4624	10.4722	10.4618	10.3115	9.74603	17.9102	10.6937	11.052	10.37	12.2218	12.1275	12.4741	12.4459	12.3045
hsa-miR-101-5p	2.68452	2.378	1.78175	1.43745	2.5349	2.24987	1.61626	0.544376	0.544376	0.544376	0.544376	2.4182	2.08075	2.18584	2.38569	2.81608	0.544376	0.544376	0.544376	0.544376	0.544376	0.544376	0.544376	0.544376	0.544376	1.55043	0.544376	0.544376	0.544376	0.544376	0.544376	0.544376	0.544376	0.544376	1.23342	8.03394	1.92662	4.12495	3.7906	3.89348	8.39351	3.23233	4.54204	0.544376	5.71706	0.544376	4.566	5.0319	4.71399
hsa-miR-10392-5p	0.544376	0.544376	0.544376	1.7887	0.544376	0.544376	3.94677	5.70814	0.544376	5.15522	0.544376	0.544376	0.544376	0.544376	0.544376	0.544376	0.544376	0.544376	0.544376	0.544376	0.544376	0.544376	2.12605	1.88489	0.544376	2.22566	2.2171	0.544376	0.544376	0.544376	1.74963	0.544376	2.36617	0.544376	0.544376	3.25004	0.544376	0.544376	0.544376	0.544376	0.544376	0.544376	0.544376	0.544376	0.544376	2.92886	2.66096	3.24483	3.96515
hsa-miR-10394-3p	0.544376	0.544376	0.544376	0.544376	0.544376	0.544376	0.544376	3.81326	0.544376	2.70945	0.544376	0.544376	0.544376	0.544376	0.544376	0.544376	0.544376	0.544376	0.544376	0.544376	0.544376	0.544376	0.544376	0.544376	0.544376	0.544376	0.544376	0.544376	0.544376	0.544376	0.544376	0.544376	0.544376	0.544376	0.544376	3.06105	0.544376	0.544376	0.544376	0.544376	0.544376	0.544376	0.544376	0.544376	0.544376	0.544376	3.1861	3.24483	4.22195
hsa-miR-10395-3p	2.23464	2.31869	2.19181	2.59105	2.34933	2.48156	8.17508	11.123	0.544376	10.269	5.09007	5.36812	4.96827	4.78249	5.83801	4.93169	5.52783	5.12209	5.17115	5.19852	6.29309	6.15317	6.10221	5.91004	5.82896	5.64766	6.78424	6.3858	6.86067	6.47459	6.78401	5.97594	4.81864	6.18595	4.88065	6.66953	0.544376	0.544376	0.544376	0.544376	8.76587	0.544376	0.544376	0.544376	0.544376	5.97393	6.46713	7.71833	6.45071
hsa-miR-10396a-3p/10396b-3p	0.544376	0.544376	0.544376	1.57039	0.544376	0.544376	0.544376	0.544376	0.544376	2.27724	2.54532	1.77675	2.29421	2.50948	0.544376	0.544376	0.544376	0.544376	0.544376	0.544376	0.544376	0.544376	0.544376	0.544376	0.544376	0.544376	0.544376	1.69206	0.544376	0.544376	0.544376	0.544376	0.544376	3.27633	1.23342	9.9754	0.544376	0.544376	2.22561	2.07954	5.51662	2.56331	2.69782	0.544376	3.66613	2.56453	3.1861	3.90611	2.47365
hsa-miR-10396a-5p/10396b-5p	0.544376	0.544376	0.544376	0.544376	0.544376	0.544376	0.544376	0.544376	0.544376	2.88108	0.544376	0.544376	0.544376	0.544376	0.544376	0.544376	0.544376	0.544376	0.544376	0.544376	0.544376	0.544376	0.544376	0.544376	0.544376	0.544376	0.544376	0.544376	0.544376	0.544376	0.544376	0.544376	0.544376	0.544376	0.544376	8.27008	2.43629	0.544376	2.0635	1.81622	0.544376	3.58034	0.544376	4.69769	4.60748	2.45056	2.19949	0.544376	2.47365
hsa-miR-10397-5p	0.544376	0.544376	0.544376	0.544376	0.544376	0.544376	2.45371	4.66772	0.544376	3.94636	0.544376	0.544376	0.544376	0.544376	0.544376	0.544376	0.544376	0.544376	0.544376	0.544376	0.544376	0.544376	0.544376	0.544376	0.544376	0.544376	0.544376	0.544376	0.544376	0.544376	0.544376	0.544376	0.544376	0.544376	0.544376	2.8414	0.544376	0.544376	0.544376	0.544376	5.58441	0.544376	0.544376	0.544376	0.544376	0.544376	5.67279	6.80081	0.544376
hsa-miR-10398-3p	0.544376	0.544376	0.544376	0.544376	0.544376	0.544376	0.544376	5.02204	0.544376	3.46164	0.544376	0.544376	0.544376	0.544376	0.544376	0.544376	0.544376	0.544376	0.544376	0.544376	0.544376	0.544376	0.544376	0.544376	0.544376	0.544376	0.544376	0.544376	0.544376	0.544376	0.544376	0.544376	0.544376	0.544376	0.544376	0.544376	0.544376	0.544376	0.544376	0.544376	0.544376	0.544376	0.544376	0.544376	0.544376	0.544376	0.544376	0.544376	0.544376
hsa-miR-10399-3p	0.544376	0.544376	0.544376	0.544376	0.544376	2.24987	0.544376	0.544376	0.544376	4.18599	7.83589	6.24421	7.43488	8.5334	7.87459	7.54423	7.77634	7.53877	0.544376	7.89632	6.85351	6.57477	7.79206	6.01439	0.544376	7.91535	6.45257	0.544376	6.9551	4.91606	5.34376	7.21846	6.73205	5.13001	3.52953	0.544376	0.544376	0.544376	0.544376	0.544376	6.94045	0.544376	0.544376	0.544376	0.544376	4.49525	6.75128	7.56128	6.76313
hsa-miR-10399-5p	2.23464	2.25634	2.00578	1.68582	2.97056	2.48156	2.18808	0.544376	3.16364	0.544376	5.8893	5.71747	6.0143	6.49295	5.92663	5.59265	4.47838	3.74577	3.27513	3.87017	3.65527	3.35087	4.23057	3.60988	2.80853	3.71061	3.9932	3.24815	2.13693	2.7216	1.74963	3.09698	5.50123	3.16546	1.23342	0.544376	0.544376	0.544376	0.544376	2.47401	6.90114	0.544376	0.544376	0.544376	2.55324	3.11579	6.18893	5.65492	5.59041
hsa-miR-103a-1-5p/103a-2-5p	1.48375	0.544376	0.544376	0.544376	0.544376	1.46174	1.84326	0.544376	1.0654	0.544376	2.39206	3.15304	2.08075	2.35833	3.66774	0.544376	0.544376	1.83822	0.544376	0.544376	2.80548	2.55735	2.44055	0.544376	2.1061	1.55043	3.32266	2.80517	1.86512	0.544376	0.544376	0.544376	2.11041	2.18474	1.88665	3.93378	1.92662	1.9359	0.544376	0.544376	11.6113	2.02545	0.544376	0.544376	0.544376	2.5953	2.78384	2.73774	1.95559
hsa-miR-103a-3p/107	10.1754	10.1752	9.8228	9.90637	10.2427	10.2632	12.3311	10.0404	12.4256	10.9192	14.4209	14.4586	14.7363	14.5673	15.3139	15.0359	13.8128	14.0196	13.6127	13.4926	14.2997	14.0115	13.7234	13.9518	13.3716	13.5455	14.5201	13.8355	12.4843	12.6091	12.8723	12.5364	13.2231	12.7273	12.6992	15.1598	10.3522	11.9526	11.8682	11.6566	8.88816	12.2335	12.3431	11.8938	13.5831	13.6126	14.2389	14.4899	14.1447
hsa-miR-10401-3p	3.13064	4.2142	4.58518	3.71585	3.89211	3.55215	2.7695	4.07945	2.09709	2.95924	4.49391	4.82157	4.78986	4.83667	4.72116	4.76505	4.44279	4.15723	3.90656	3.87017	4.96847	4.51149	4.56287	4.06731	3.78066	4.55468	5.18754	4.19876	4.57216	2.86667	4.57635	3.97594	3.06067	4.84357	4.13989	8.21595	2.94403	0.544376	3.29096	4.54687	11.531	0.544376	0.544376	3.07789	3.22013	3.74774	5.44352	5.6933	5.87681
hsa-miR-105-3p	0.544376	0.544376	0.544376	0.544376	0.544376	0.544376	0.544376	0.544376	0.544376	0.544376	0.544376	0.544376	0.544376	0.544376	0.544376	0.544376	0.544376	0.544376	0.544376	0.544376	0.544376	0.544376	0.544376	0.544376	0.544376	0.544376	0.544376	0.544376	0.544376	0.544376	0.544376	0.544376	0.544376	0.544376	0.544376	6.24112	0.544376	0.544376	0.544376	0.544376	0.544376	0.544376	0.544376	0.544376	0.544376	0.544376	0.544376	0.544376	0.544376
hsa-miR-105-5p	0.544376	0.544376	0.544376	0.544376	0.544376	0.544376	0.544376	0.544376	0.544376	0.544376	0.544376	0.544376	0.544376	0.544376	0.544376	0.544376	0.544376	0.544376	0.544376	0.544376	0.544376	0.544376	0.544376	0.544376	0.544376	0.544376	0.544376	0.544376	0.544376	0.544376	0.544376	0.544376	0.544376	0.544376	0.544376	8.19371	0.544376	0.544376	0.544376	0.544376	0.544376	0.544376	0.544376	0.544376	0.544376	0.544376	0.544376	0.544376	0.544376
hsa-miR-10523-5p	0.544376	0.544376	0.544376	0.544376	0.544376	0.544376	0.544376	0.544376	0.544376	0.544376	0.544376	0.544376	0.544376	0.544376	0.544376	0.544376	0.544376	0.544376	0.544376	0.544376	0.544376	0.544376	0.544376	0.544376	0.544376	0.544376	0.544376	0.544376	0.544376	0.544376	0.544376	0.544376	0.544376	0.544376	0.544376	3.82111	0.544376	0.544376	0.544376	0.544376	6.30022	0.544376	0.544376	0.544376	0.544376	0.544376	2.3731	3.01496	0.544376
hsa-miR-10526-3p	0.544376	0.544376	0.544376	0.544376	0.544376	1.34209	0.544376	0.544376	0.544376	0.544376	0.544376	0.544376	0.544376	0.544376	0.544376	0.544376	0.544376	0.544376	0.544376	0.544376	0.544376	0.544376	0.544376	0.544376	0.544376	0.544376	0.544376	0.544376	0.544376	0.544376	0.544376	0.544376	0.544376	0.544376	0.544376	0.544376	0.544376	0.544376	2.22561	0.544376	0.544376	0.544376	0.544376	0.544376	0.544376	3.25252	0.544376	0.544376	0.544376
hsa-miR-10527-5p	0.544376	1.27712	1.22005	0.544376	1.14869	1.34209	3.73242	0.544376	3.83194	2.88108	3.99305	4.2195	4.25944	3.94319	4.86294	4.00607	3.50882	2.80757	2.97908	2.57173	4.49346	3.57262	3.63505	3.37506	3.10964	3.4387	4.18041	3.32177	2.97952	3.67291	3.10449	3.45498	2.75898	3.27633	3.86318	0.544376	0.544376	2.64132	2.4959	2.29286	0.544376	0.544376	0.544376	0.544376	3.22013	3.05272	3.69092	3.61414	3.73653
hsa-miR-106a-3p	0.544376	0.544376	0.544376	0.544376	0.544376	0.544376	0.544376	0.544376	0.544376	0.544376	0.544376	0.544376	0.544376	0.544376	0.544376	0.544376	0.544376	0.544376	0.544376	0.544376	0.544376	0.544376	0.544376	0.544376	0.544376	0.544376	0.544376	0.544376	0.544376	0.544376	0.544376	0.544376	0.544376	0.544376	0.544376	6.17454	0.544376	0.544376	0.544376	0.544376	0.544376	0.544376	0.544376	0.544376	0.544376	0.544376	0.544376	0.544376	0.544376
hsa-miR-106a-5p/17-5p	6.26419	5.80034	5.66109	5.67108	5.44734	5.54303	7.26848	6.25335	11.083	6.36918	8.2245	8.32451	9.03227	8.66615	9.21463	9.46652	7.68829	7.54363	7.19624	6.79773	7.86954	7.84174	7.51127	7.73757	7.37279	7.3886	8.07746	7.66727	6.36016	6.3145	6.86634	6.71095	7.6727	6.95251	6.73091	14.7502	7.23789	8.85717	8.84302	8.0963	18.4133	9.18137	9.26008	8.64462	10.3707	10.1908	12.3485	12.2978	11.9397
hsa-miR-106b-3p	5.6789	6.1559	5.4937	5.82594	5.59816	5.73298	10.21	9.96087	8.12431	9.92661	7.63596	7.64511	7.69725	7.76616	7.95048	7.81634	8.11991	8.22903	7.88791	8.38697	8.42345	8.20141	7.77622	7.8574	7.19575	7.96948	8.20786	7.78647	7.48993	7.28202	7.2402	7.29078	7.05747	7.12142	7.94202	10.4048	7.69543	7.27201	6.75934	6.76372	0.544376	6.63392	6.94018	6.81631	7.80323	11.1517	11.2315	11.4792	11.5573
hsa-miR-106b-5p	5.60483	5.3815	5.12026	4.4501	5.39927	5.54303	5.36497	3.81326	5.4021	5.68509	6.58449	6.87826	7.03619	6.77483	7.61955	7.14228	4.54702	4.70205	4.3824	4.17286	5.24365	4.66196	4.73057	5.14213	4.41471	4.55468	5.1583	4.62733	3.86404	4.07005	4.11713	4.08087	5.84359	4.12743	4.0756	12.0792	5.36246	7.12829	6.90513	6.31553	17.88	7.29621	7.40597	7.14563	8.84673	7.53681	9.47602	9.96278	9.53715
hsa-miR-10a-3p	3.54861	3.85729	2.87798	2.77325	3.62662	3.60815	0.544376	0.544376	2.55792	1.58347	2.0114	3.15304	0.544376	2.35833	2.07862	1.76457	0.544376	0.544376	0.544376	0.544376	2.21674	0.544376	1.68936	0.544376	0.544376	0.544376	0.544376	0.544376	0.544376	0.544376	0.544376	0.544376	0.544376	0.544376	0.544376	0.544376	4.04519	4.18469	4.66827	3.70354	0.544376	5.75545	5.89288	5.88814	7.50716	8.07821	3.09619	3.76767	0.544376
hsa-miR-10a-5p	14.5201	13.1671	12.4611	12.5406	13.7268	13.6026	7.36384	7.12739	10.1366	11.1334	11.6944	11.641	12.0827	11.8698	12.916	12.125	10.0958	10.2389	9.66613	9.24235	10.8392	10.2081	10.2821	10.185	9.53733	9.74418	10.5155	10.0214	7.89518	7.58235	7.89813	7.83927	8.81823	7.74183	7.569	3.25004	14.5154	13.9795	13.8268	13.3606	17.1956	15.0634	15.6981	14.8488	16.5027	15.8147	12.4954	13.0378	12.4497
hsa-miR-10b-3p	2.8279	2.85502	2.40144	2.19106	2.94557	2.1977	0.544376	0.544376	0.544376	0.544376	0.544376	0.544376	0.544376	0.544376	0.544376	0.544376	0.544376	0.544376	0.544376	0.544376	0.544376	0.544376	0.544376	0.544376	0.544376	0.544376	0.544376	0.544376	0.544376	0.544376	0.544376	0.544376	0.544376	0.544376	0.544376	0.544376	0.544376	0.544376	0.544376	0.544376	0.544376	4.22753	5.57633	3.98044	5.17027	6.98505	0.544376	0.544376	0.544376
hsa-miR-10b-5p	13.8756	13.4203	12.7551	12.9461	13.5243	12.7137	5.82825	5.19907	6.94195	7.26082	4.45827	4.63666	5.20018	4.91428	5.69395	5.4353	0.544376	0.544376	2.44238	0.544376	3.88886	4.66196	2.44055	2.92512	2.1061	1.55043	3.52265	3.85213	4.26163	4.78223	4.40256	3.3738	4.71811	3.94142	1.88665	8.07101	4.73706	6.76017	4.39086	4.54687	17.5019	16.4639	17.0426	16.2723	17.8973	16.0309	2.52519	0.544376	3.65128
hsa-miR-11399	0.544376	0.544376	0.544376	0.544376	0.544376	0.544376	0.544376	0.544376	0.544376	0.544376	0.544376	0.544376	0.544376	0.544376	0.544376	0.544376	0.544376	0.544376	0.544376	0.544376	0.544376	0.544376	0.544376	0.544376	0.544376	0.544376	0.544376	0.544376	0.544376	0.544376	0.544376	0.544376	0.544376	0.544376	1.1425	0.544376	0.544376	0.544376	0.544376	0.544376	0.544376	0.544376	0.544376	0.544376	0.544376	1.53806	4.69117	6.81827	5.26128
hsa-miR-11400	0.544376	0.544376	0.544376	0.544376	0.544376	0.544376	0.544376	0.544376	6.02932	0.544376	0.544376	0.544376	0.544376	0.544376	0.544376	0.544376	0.544376	0.544376	0.544376	0.544376	0.544376	0.544376	0.544376	0.544376	0.544376	0.544376	0.544376	0.544376	0.544376	0.544376	0.544376	0.544376	0.544376	0.544376	0.544376	0.544376	0.544376	0.544376	0.544376	0.544376	0.544376	0.544376	0.544376	0.544376	0.544376	0.544376	0.544376	0.544376	0.544376
hsa-miR-11401	0.544376	0.544376	0.544376	0.544376	0.544376	0.544376	0.544376	0.544376	0.544376	0.544376	2.91896	0.544376	0.544376	0.544376	0.544376	0.544376	0.544376	0.544376	0.544376	0.544376	0.544376	0.544376	0.544376	0.544376	0.544376	0.544376	0.544376	0.544376	0.544376	0.544376	0.544376	0.544376	0.544376	0.544376	0.544376	0.544376	0.544376	0.544376	0.544376	0.544376	0.544376	0.544376	0.544376	0.544376	0.544376	1.36091	3.1861	0.544376	0.544376
hsa-miR-1179-5p	0.544376	1.68546	0.544376	0.544376	0.544376	0.544376	0.544376	0.544376	1.57034	0.544376	0.544376	0.544376	0.544376	0.544376	0.544376	2.40091	0.544376	0.544376	0.544376	0.544376	0.544376	0.544376	0.544376	0.544376	0.544376	0.544376	0.544376	0.544376	0.544376	0.544376	0.544376	0.544376	0.544376	0.544376	0.544376	2.57795	0.544376	0.544376	1.6422	0.544376	5.93532	0.544376	0.544376	0.544376	0.544376	0.544376	0.544376	0.544376	0.544376
hsa-miR-1180-3p	4.62093	5.18944	4.17878	4.57223	4.49542	4.52988	3.98601	0.544376	1.75553	5.0385	3.29536	3.3296	3.4858	3.60823	3.31412	3.38708	2.00312	2.80757	0.544376	0.544376	2.54501	4.0097	2.99514	2.51073	1.83884	2.45482	3.52265	3.00009	2.70503	3.42247	3.50551	2.60905	3.1266	2.76531	3.91321	10.3939	5.90526	4.75569	4.742	4.81892	3.66114	5.5119	4.95967	5.38797	6.11245	7.64754	9.72518	9.73814	8.94103
hsa-miR-1185-1-3p/1185-2-3p	5.53673	5.65373	5.62818	4.07288	5.03744	5.26811	0.544376	0.544376	2.82866	0.544376	0.544376	0.544376	0.544376	0.544376	0.544376	0.544376	0.544376	0.544376	0.544376	0.544376	0.544376	0.544376	0.544376	0.544376	0.544376	0.544376	0.544376	0.544376	0.544376	0.544376	0.544376	0.544376	0.544376	0.544376	0.544376	0.544376	2.2089	3.52655	2.71823	2.07954	0.544376	6.30718	6.33763	6.02253	7.60867	7.0923	5.40757	6.25154	5.01354
hsa-miR-1185-5p	4.44044	4.07207	3.80779	3.0762	4.5446	4.29116	0.544376	0.544376	2.90779	0.544376	0.544376	0.544376	0.544376	0.544376	0.544376	0.544376	0.544376	0.544376	0.544376	0.544376	0.544376	0.544376	0.544376	0.544376	0.544376	0.544376	0.544376	0.544376	0.544376	0.544376	0.544376	0.544376	0.544376	0.544376	0.544376	0.544376	1.92662	1.9359	2.90815	2.07954	10.0724	4.57216	5.00427	3.07789	6.24452	2.62535	2.89624	4.0322	2.98819
hsa-miR-1197	2.23464	3.17361	2.94293	2.12136	2.785	2.84694	0.544376	0.544376	0.544376	0.544376	0.544376	0.544376	0.544376	0.544376	0.544376	0.544376	0.544376	0.544376	0.544376	0.544376	0.544376	0.544376	0.544376	0.544376	0.544376	0.544376	0.544376	0.544376	0.544376	0.544376	0.544376	0.544376	0.544376	0.544376	0.544376	2.57795	0.544376	0.544376	0.544376	0.544376	9.90871	4.29106	4.41539	2.79591	5.8053	5.18992	4.46437	4.83965	3.24626
hsa-miR-12136	9.21289	8.66572	7.09931	6.5671	9.2489	10.3946	5.8175	8.59031	5.69614	5.96612	4.83666	5.13236	4.94003	4.91428	5.11035	4.64213	4.33037	3.67584	3.78874	3.48442	4.86364	3.76398	4.33862	3.85703	3.71242	3.48785	4.93501	4.07846	3.79692	4.88375	4.24651	3.92042	4.46849	3.72723	4.651	9.48545	5.46048	5.57176	5.81975	5.85496	13.724	7.00746	6.98528	7.95717	9.25948	4.92188	8.56982	10.6819	9.43067
hsa-miR-122-3p	0.544376	0.544376	0.544376	0.544376	0.544376	0.544376	0.544376	0.544376	0.544376	0.544376	0.544376	0.544376	0.544376	0.544376	0.544376	0.544376	0.544376	0.544376	0.544376	0.544376	0.544376	0.544376	0.544376	0.544376	0.544376	0.544376	0.544376	0.544376	0.544376	0.544376	0.544376	0.544376	0.544376	0.544376	0.544376	0.544376	0.544376	0.544376	0.544376	0.544376	0.544376	0.544376	0.544376	0.544376	0.544376	0.544376	0.544376	0.544376	0.544376
hsa-miR-122-5p	0.544376	0.544376	0.544376	0.544376	0.544376	0.544376	0.544376	0.544376	0.544376	0.544376	4.994	5.4451	6.0143	5.34609	6.03024	5.94367	3.10753	3.35492	3.78874	3.24251	6.02848	4.75416	3.16521	3.60988	3.81359	3.48785	5.32546	4.83883	4.4901	4.23346	3.87128	3.28757	4.87573	3.27633	0.544376	0.544376	0.544376	0.544376	0.544376	0.544376	7.96208	0.544376	0.544376	0.544376	0.544376	3.55227	0.544376	0.544376	0.544376
hsa-miR-1224-5p	0.544376	0.544376	0.544376	0.544376	0.544376	0.544376	0.544376	0.544376	0.544376	0.544376	0.544376	0.544376	0.544376	0.544376	0.544376	0.544376	0.544376	0.544376	0.544376	0.544376	0.544376	0.544376	0.544376	0.544376	0.544376	0.544376	0.544376	0.544376	0.544376	0.544376	0.544376	0.544376	0.544376	0.544376	0.544376	0.544376	0.544376	0.544376	0.544376	0.544376	0.544376	0.544376	0.544376	0.544376	0.544376	0.544376	0.544376	0.544376	0.544376
hsa-miR-1226-3p	0.544376	0.544376	0.544376	0.544376	0.544376	1.65901	2.85978	0.544376	0.544376	0.544376	3.83441	3.24415	4.11472	3.99204	0.544376	3.95506	3.70367	2.93618	0.544376	0.544376	4.49346	3.46615	4.62098	4.38171	0.544376	4.25172	3.85309	0.544376	3.57391	4.01112	4.02383	0.544376	2.36617	3.72723	2.61582	0.544376	0.544376	0.544376	0.544376	0.544376	9.39907	0.544376	0.544376	0.544376	0.544376	3.29824	5.89667	5.09066	4.67174
hsa-miR-1226-5p	0.544376	0.544376	0.544376	0.544376	0.544376	0.544376	0.544376	0.544376	0.544376	0.544376	0.544376	0.544376	0.544376	0.544376	0.544376	0.544376	0.544376	0.544376	1.79382	0.544376	0.544376	0.544376	0.544376	0.544376	0.544376	0.544376	0.544376	0.544376	0.544376	0.544376	0.544376	0.544376	0.544376	0.544376	0.544376	0.544376	0.544376	0.544376	0.544376	0.544376	0.544376	0.544376	0.544376	0.544376	0.544376	1.49726	3.56434	3.24483	3.24626
hsa-miR-1228-3p	2.3386	3.35098	2.80971	2.31922	3.08897	2.67706	0.544376	0.544376	0.544376	0.544376	0.544376	2.4182	0.544376	2.76669	0.544376	2.2252	0.544376	0.544376	0.544376	0.544376	2.21674	0.544376	2.44055	2.07566	0.544376	0.544376	0.544376	2.2974	3.09821	0.544376	3.7596	2.27257	1.56289	0.544376	2.13118	4.31189	0.544376	0.544376	0.544376	0.544376	0.544376	0.544376	0.544376	0.544376	0.544376	0.544376	0.544376	0.544376	0.544376
hsa-miR-1228-5p	0.544376	1.68546	1.36824	0.544376	1.57658	0.544376	0.544376	0.544376	0.544376	0.544376	0.544376	0.544376	0.544376	0.544376	0.544376	0.544376	0.544376	0.544376	0.544376	0.544376	0.544376	0.544376	0.544376	0.544376	0.544376	0.544376	0.544376	0.544376	0.544376	0.544376	0.544376	0.544376	0.544376	0.544376	0.544376	0.544376	0.544376	0.544376	0.544376	0.544376	0.544376	0.544376	0.544376	0.544376	0.544376	0.544376	0.544376	0.544376	0.544376
hsa-miR-1229-3p	0.544376	0.544376	0.544376	0.544376	0.544376	1.46174	3.23779	4.07945	2.54108	0.544376	3.12012	1.77675	3.40414	3.47613	3.01544	3.53464	3.82002	2.10538	2.86403	0.544376	0.544376	0.544376	2.80048	3.7633	3.16258	3.4387	3.85309	3.69661	3.72644	2.55838	3.27911	2.60905	0.544376	4.12743	3.13376	0.544376	0.544376	0.544376	0.544376	0.544376	8.16926	0.544376	0.544376	0.544376	0.544376	1.25382	4.06142	3.76767	2.83799
hsa-miR-122b-5p	1.68533	1.96728	1.36824	1.27736	1.14869	1.56591	0.544376	0.544376	0.544376	0.544376	0.544376	0.544376	0.544376	0.544376	0.544376	0.544376	0.544376	0.544376	0.544376	0.544376	0.544376	0.544376	0.544376	0.544376	0.544376	0.544376	0.544376	0.544376	0.544376	0.544376	0.544376	0.544376	0.544376	0.544376	0.544376	0.544376	0.544376	0.544376	0.544376	0.544376	0.544376	0.544376	0.544376	0.544376	0.544376	0.544376	0.544376	0.544376	0.544376
hsa-miR-1234-3p	0.544376	0.544376	0.544376	0.544376	0.544376	0.544376	4.20104	3.9526	0.544376	3.74641	2.21701	0.544376	0.544376	0.544376	0.544376	0.544376	0.544376	0.544376	0.544376	0.544376	0.544376	3.35087	0.544376	1.65135	0.544376	0.544376	2.80594	2.12963	0.544376	0.544376	1.74963	0.544376	0.544376	0.544376	2.65744	0.544376	0.544376	0.544376	0.544376	2.29286	6.17396	0.544376	0.544376	0.544376	0.544376	1.68468	2.66096	3.24483	4.09934
hsa-miR-124-3p	0.544376	0.544376	0.544376	0.544376	0.544376	0.544376	0.544376	0.544376	0.544376	0.544376	2.39206	0.544376	1.81726	1.73465	0.544376	2.69195	0.544376	0.544376	0.544376	0.544376	0.544376	0.544376	0.544376	0.544376	0.544376	0.544376	0.544376	0.544376	0.544376	0.544376	0.544376	0.544376	0.544376	0.544376	0.544376	8.70679	0.544376	0.544376	0.544376	0.544376	5.07296	0.544376	0.544376	0.544376	0.544376	0.544376	0.544376	0.544376	4.16197
hsa-miR-124-5p	0.544376	0.544376	0.544376	0.544376	0.544376	0.544376	0.544376	0.544376	0.544376	0.544376	0.544376	0.544376	0.544376	0.544376	2.07862	0.544376	0.544376	0.544376	0.544376	0.544376	0.544376	0.544376	0.544376	0.544376	0.544376	0.544376	0.544376	0.544376	0.544376	0.544376	0.544376	0.544376	0.544376	0.544376	0.544376	6.93382	0.544376	0.544376	0.544376	0.544376	0.544376	0.544376	0.544376	0.544376	0.544376	0.544376	0.544376	0.544376	2.66858
hsa-miR-1243	0.544376	0.544376	0.544376	0.544376	0.544376	0.544376	0.544376	0.544376	0.544376	0.544376	0.544376	0.544376	0.544376	0.544376	0.544376	0.544376	0.544376	0.544376	0.544376	0.544376	0.544376	0.544376	0.544376	0.544376	0.544376	0.544376	0.544376	0.544376	0.544376	0.544376	0.544376	0.544376	0.544376	0.544376	0.544376	5.75575	0.544376	0.544376	0.544376	0.544376	0.544376	0.544376	0.544376	0.544376	0.544376	0.544376	0.544376	0.544376	0.544376
hsa-miR-1246	0.544376	0.544376	0.544376	0.544376	0.544376	0.544376	0.544376	2.77406	0.544376	0.544376	4.3842	4.9058	4.11472	3.60823	4.67061	3.95506	0.544376	0.544376	0.544376	0.544376	0.544376	0.544376	2.44055	0.544376	1.98062	2.22566	0.544376	2.12963	0.544376	2.15005	0.544376	2.27257	0.544376	2.18474	2.69776	3.93378	0.544376	0.544376	0.544376	0.544376	8.86452	0.544376	0.544376	0.544376	3.46092	3.40215	8.151	10.4593	9.36609
hsa-miR-1247-3p	0.544376	0.544376	0.544376	0.544376	0.544376	0.544376	0.544376	0.544376	0.544376	0.544376	0.544376	0.544376	0.544376	0.544376	0.544376	0.544376	0.544376	0.544376	0.544376	0.544376	0.544376	0.544376	0.544376	0.544376	0.544376	0.544376	0.544376	0.544376	0.544376	0.544376	0.544376	0.544376	0.544376	0.544376	0.544376	3.06105	0.544376	0.544376	0.544376	0.544376	0.544376	0.544376	0.544376	0.544376	0.544376	0.544376	0.544376	0.544376	0.544376
hsa-miR-1247-5p	0.544376	0.544376	0.544376	0.544376	0.544376	0.544376	0.544376	0.544376	0.544376	0.544376	0.544376	0.544376	0.544376	0.544376	0.544376	0.544376	0.544376	0.544376	0.544376	0.544376	0.544376	0.544376	0.544376	0.544376	0.544376	0.544376	0.544376	0.544376	0.544376	0.544376	0.544376	0.544376	0.544376	0.544376	0.544376	2.24543	0.544376	0.544376	0.544376	0.544376	0.544376	0.544376	0.544376	0.544376	0.544376	0.544376	0.544376	0.544376	0.544376
hsa-miR-1248	0.544376	0.544376	0.544376	0.544376	0.544376	0.544376	1.61626	0.544376	0.544376	2.6144	0.544376	0.544376	0.544376	0.544376	0.544376	0.544376	1.75132	2.10538	0.544376	0.544376	2.54501	0.544376	0.544376	0.544376	0.544376	1.94097	2.44536	0.544376	0.544376	1.87631	0.544376	1.8007	0.544376	0.544376	1.31297	3.41616	0.544376	0.544376	0.544376	0.544376	9.81842	0.544376	0.544376	0.544376	0.544376	5.362	2.3731	3.24483	2.98819
hsa-miR-1249-3p	2.52333	2.5406	1.93622	1.57039	2.5349	2.24987	9.93866	5.99044	4.84164	8.06765	8.73513	8.68304	9.04224	8.70842	9.33682	9.18172	8.75054	8.21083	8.01669	7.53729	8.63287	8.46208	8.67396	8.29853	7.65247	7.96523	8.76769	8.21969	8.87432	7.90493	9.02244	7.96018	6.78753	8.97789	8.13621	5.90014	0.544376	0.544376	0.544376	2.47401	10.0014	0.544376	0.544376	0.544376	0.544376	3.17607	3.49648	3.24483	4.27952
hsa-miR-1250-5p	0.544376	0.544376	0.544376	0.544376	0.544376	0.544376	1.61626	0.544376	0.544376	0.544376	1.75834	0.544376	1.81726	0.544376	0.544376	0.544376	0.544376	0.544376	0.544376	0.544376	0.544376	0.544376	0.544376	0.544376	0.544376	0.544376	0.544376	0.544376	0.544376	0.544376	0.544376	0.544376	0.544376	0.544376	0.544376	2.24543	0.544376	0.544376	0.544376	0.544376	7.18915	0.544376	0.544376	0.544376	0.544376	3.45133	0.544376	0.544376	0.544376
hsa-miR-1251-5p	0.544376	0.544376	0.544376	0.544376	0.544376	0.544376	0.544376	0.544376	0.544376	0.544376	0.544376	0.544376	0.544376	0.544376	0.544376	0.544376	0.544376	0.544376	0.544376	0.544376	0.544376	0.544376	0.544376	0.544376	0.544376	0.544376	0.544376	0.544376	0.544376	0.544376	0.544376	0.544376	0.544376	0.544376	0.544376	7.86835	0.544376	0.544376	0.544376	0.544376	0.544376	0.544376	0.544376	0.544376	0.544376	0.544376	0.544376	0.544376	0.544376
hsa-miR-1252-5p	0.544376	0.544376	0.544376	0.544376	0.544376	0.544376	0.544376	0.544376	0.544376	0.544376	0.544376	0.544376	0.544376	0.544376	0.544376	0.544376	0.544376	0.544376	0.544376	0.544376	0.544376	0.544376	0.544376	0.544376	0.544376	0.544376	0.544376	0.544376	0.544376	0.544376	0.544376	0.544376	0.544376	0.544376	0.544376	5.01825	0.544376	0.544376	0.544376	0.544376	7.72758	0.544376	0.544376	0.544376	0.544376	2.71153	0.544376	0.544376	0.544376
hsa-miR-1255a	0.544376	0.544376	0.544376	0.544376	0.544376	0.544376	0.544376	0.544376	2.88193	1.80427	3.29536	3.05542	3.56294	3.25101	3.31412	3.38708	0.544376	0.544376	0.544376	0.544376	0.544376	2.31861	1.68936	0.544376	2.1061	1.55043	0.544376	2.12963	0.544376	2.15005	0.544376	1.8007	2.47634	0.544376	1.23342	0.544376	0.544376	1.9359	1.87404	0.544376	7.98732	2.02545	2.69782	2.43652	3.22013	2.62535	3.09619	5.57494	1.95559
hsa-miR-1255b-5p	0.544376	0.544376	1.22005	0.544376	0.544376	1.19842	0.544376	0.544376	1.52831	0.544376	0.544376	0.544376	0.544376	0.544376	0.544376	0.544376	0.544376	0.544376	0.544376	0.544376	0.544376	0.544376	0.544376	0.544376	0.544376	0.544376	0.544376	0.544376	0.544376	0.544376	0.544376	0.544376	0.544376	0.544376	1.50999	0.544376	0.544376	0.544376	0.544376	0.544376	3.38047	0.544376	0.544376	0.544376	0.544376	1.30941	2.3731	3.24483	3.56051
hsa-miR-1256-3p	1.48375	0.544376	1.49157	0.544376	1.28187	1.19842	0.544376	0.544376	2.31914	2.27724	1.75834	2.57308	2.63382	2.76669	2.07862	2.81608	2.38208	0.544376	0.544376	0.544376	0.544376	0.544376	1.92992	0.544376	0.544376	0.544376	0.544376	2.12963	0.544376	0.544376	0.544376	0.544376	1.77977	0.544376	0.544376	0.544376	0.544376	0.544376	1.6422	0.544376	6.25935	0.544376	0.544376	0.544376	0.544376	0.544376	2.89624	3.01496	2.47365
hsa-miR-125a-3p	4.13141	4.27309	3.99798	4.22998	4.06008	4.18568	0.544376	0.544376	3.3423	0.544376	0.544376	0.544376	0.544376	2.64448	0.544376	1.76457	0.544376	0.544376	0.544376	0.544376	0.544376	0.544376	0.544376	0.544376	0.544376	0.544376	2.6382	0.544376	0.544376	0.544376	0.544376	0.544376	0.544376	0.544376	2.79343	6.00607	5.6385	6.39598	5.89691	6.18974	0.544376	6.22868	6.48625	6.11569	7.23289	6.03989	5.27417	6.02959	5.52087
hsa-miR-125a-5p	11.799	11.3694	11.1364	11.2647	12.4821	11.9545	7.39668	7.15623	7.73002	7.01427	10.2199	10.0092	10.3386	10.2492	10.7279	10.2786	8.75235	8.85106	8.38897	8.53918	9.74816	9.57429	9.14638	8.97135	8.60763	8.88089	9.57265	9.43166	9.15356	8.77839	9.2668	9.24282	8.52823	9.60416	10.673	12.4537	11.7347	11.2372	11.0625	11.2461	17.2447	11.9058	12.0333	11.9285	12.9763	11.2654	11.5249	12.4522	12.1675
hsa-miR-125b-1-3p	9.36356	9.89351	9.34083	9.46548	8.94125	9.09182	0.544376	0.544376	0.544376	0.544376	0.544376	0.544376	0.544376	0.544376	0.544376	0.544376	0.544376	0.544376	0.544376	0.544376	0.544376	0.544376	0.544376	0.544376	0.544376	0.544376	0.544376	0.544376	0.544376	0.544376	0.544376	0.544376	0.544376	0.544376	0.544376	6.26265	10.1069	9.34392	9.66979	8.84114	0.544376	9.53116	8.97159	9.43774	10.1632	10.4054	0.544376	0.544376	0.544376
hsa-miR-125b-2-3p	6.82498	7.55735	6.88538	7.03742	7.63995	7.24504	2.67258	0.544376	1.61045	0.544376	7.16599	7.62872	7.62829	7.12351	8.07196	7.77318	6.17218	6.98177	6.241	6.30522	6.99643	6.63646	6.49183	6.84163	5.82097	6.29601	6.97216	6.27234	5.83911	6.57895	5.93352	5.59129	6.16642	6.10029	7.30623	5.11625	9.31999	8.84112	8.47928	8.24741	5.25051	9.90243	9.90716	9.66012	10.8606	9.57234	9.31089	9.11736	8.99541
hsa-miR-125b-5p	12.4872	12.5145	12.3077	11.9773	12.8858	12.8528	4.62894	0.544376	1.96765	0.544376	8.12898	8.04466	8.34697	8.24708	8.68384	8.40455	8.67429	8.4852	7.79645	8.28102	9.14347	8.6886	8.726	8.52551	7.97744	8.21511	8.93843	8.55988	8.13593	7.92487	8.27736	8.27737	7.51732	8.34529	7.08809	7.70503	12.2138	11.5469	11.4651	11.284	18.6228	11.8107	12.338	11.8116	13.0708	12.4103	8.52024	8.41899	8.23816
hsa-miR-126-3p	2.75816	2.68473	2.91085	2.8151	3.71598	2.56338	3.86489	0.544376	9.46022	1.98522	4.42172	4.38561	4.85183	4.50964	4.95023	4.10291	1.75132	0.544376	2.44238	0.544376	2.21674	0.544376	1.92992	2.92512	2.1061	0.544376	3.32266	2.69579	2.13693	1.87631	2.00113	2.06129	3.36256	2.18474	2.13118	8.93167	14.4736	14.3621	14.3632	13.8832	21.0176	14.4417	14.837	14.2613	16.0792	17.2552	12.8869	14.0617	12.9847
hsa-miR-126-5p	5.40103	4.38404	5.99188	5.1827	5.93788	4.67519	2.45371	2.77406	11.4317	2.27724	5.56129	5.74816	6.06739	5.74999	6.47418	6.06795	3.10753	3.74577	2.73809	0.544376	2.54501	3.35087	2.99514	2.73427	2.50585	2.81666	2.95476	2.90618	0.544376	2.7216	3.19458	3.09698	4.16588	2.76531	1.50999	11.7268	13.2829	15.4029	15.3512	14.7429	20.6217	16.3261	16.936	16.2284	17.9519	12.1899	15.1739	15.8974	15.0747
hsa-miR-1260a/1260b	5.63306	5.90127	5.93537	5.75059	6.03539	5.54775	7.64772	7.5091	0.544376	9.25428	5.32529	5.03605	4.96827	5.72153	5.96897	5.83589	7.13206	5.67649	6.10118	6.55951	7.67463	6.98837	6.61805	5.62365	5.62378	6.32289	7.44687	6.68078	5.62586	5.30543	6.12411	5.80404	4.77927	6.0248	6.36895	12.2792	7.65981	8.74339	9.24176	8.79673	13.738	8.52538	7.46288	8.25881	8.8258	7.14216	8.87276	10.3792	11.1344
hsa-miR-1262	0.544376	0.544376	2.07123	0.544376	1.39297	0.544376	3.58619	0.544376	0.544376	0.544376	2.54532	0.544376	0.544376	2.18584	2.83715	2.40091	0.544376	0.544376	0.544376	0.544376	0.544376	2.55735	0.544376	0.544376	0.544376	2.45482	2.6382	0.544376	0.544376	0.544376	0.544376	0.544376	2.57762	0.544376	0.544376	0.544376	0.544376	0.544376	2.99384	2.07954	0.544376	0.544376	0.544376	0.544376	3.84515	4.87537	0.544376	0.544376	0.544376
hsa-miR-1263-5p	0.544376	0.544376	0.544376	0.544376	0.544376	0.544376	0.544376	0.544376	0.544376	0.544376	0.544376	0.544376	0.544376	0.544376	0.544376	0.544376	0.544376	0.544376	0.544376	0.544376	0.544376	0.544376	0.544376	0.544376	0.544376	0.544376	0.544376	0.544376	0.544376	0.544376	0.544376	0.544376	0.544376	0.544376	0.544376	0.544376	0.544376	0.544376	0.544376	0.544376	0.544376	0.544376	0.544376	0.544376	0.544376	0.544376	0.544376	0.544376	0.544376
hsa-miR-1264	0.544376	0.544376	0.544376	0.544376	0.544376	0.544376	0.544376	0.544376	0.544376	0.544376	0.544376	0.544376	0.544376	0.544376	0.544376	0.544376	0.544376	0.544376	0.544376	0.544376	0.544376	0.544376	0.544376	0.544376	0.544376	0.544376	0.544376	0.544376	0.544376	0.544376	0.544376	0.544376	0.544376	0.544376	0.544376	5.72505	0.544376	0.544376	0.544376	0.544376	0.544376	0.544376	0.544376	0.544376	0.544376	0.544376	0.544376	0.544376	0.544376
hsa-miR-1266-5p	0.544376	0.544376	0.544376	0.544376	0.544376	0.544376	0.544376	0.544376	0.544376	0.544376	0.544376	0.544376	0.544376	0.544376	0.544376	0.544376	0.544376	0.544376	0.544376	0.544376	0.544376	0.544376	0.544376	0.544376	0.544376	0.544376	0.544376	0.544376	0.544376	0.544376	0.544376	0.544376	0.544376	0.544376	0.544376	6.58662	2.2089	0.544376	0.544376	0.544376	0.544376	0.544376	0.544376	0.544376	0.544376	0.544376	0.544376	0.544376	0.544376
hsa-miR-1268a/1268b	2.68452	3.83783	3.72031	3.40611	3.42872	2.64027	4.91822	5.95803	0.544376	5.29258	0.544376	0.544376	0.544376	0.544376	0.544376	0.544376	0.544376	0.544376	0.544376	0.544376	0.544376	0.544376	2.12605	0.544376	0.544376	0.544376	2.95476	1.93312	0.544376	0.544376	0.544376	0.544376	1.56289	0.544376	3.14801	8.44498	5.20166	4.86882	4.96353	5.55432	0.544376	5.28223	4.41539	4.69769	5.46948	5.65626	6.39559	6.85257	7.01135
hsa-miR-1269a-3p	0.544376	0.544376	0.544376	0.544376	0.544376	0.544376	0.544376	0.544376	0.544376	0.544376	0.544376	0.544376	0.544376	0.544376	0.544376	0.544376	0.544376	0.544376	0.544376	0.544376	0.544376	0.544376	0.544376	0.544376	0.544376	0.544376	0.544376	0.544376	0.544376	0.544376	0.544376	0.544376	0.544376	0.544376	0.544376	0.544376	0.544376	0.544376	0.544376	0.544376	0.544376	0.544376	0.544376	0.544376	0.544376	1.25382	0.544376	0.544376	0.544376
hsa-miR-1269b	0.544376	0.544376	0.544376	0.544376	0.544376	0.544376	0.544376	0.544376	0.544376	0.544376	0.544376	0.544376	0.544376	0.544376	0.544376	0.544376	0.544376	0.544376	0.544376	0.544376	0.544376	0.544376	0.544376	0.544376	0.544376	0.544376	0.544376	0.544376	0.544376	0.544376	0.544376	0.544376	0.544376	0.544376	0.544376	3.06105	0.544376	0.544376	0.544376	0.544376	0.544376	0.544376	0.544376	0.544376	0.544376	0.544376	0.544376	0.544376	0.544376
hsa-miR-127-3p	14.2065	14.0995	14.1899	14.1892	14.1653	14.3183	2.7695	4.49719	10.0574	0.544376	4.49391	6.83605	5.44067	5.10283	5.76778	5.55914	4.02741	5.06909	2.44238	2.94871	5.50967	4.56343	3.57688	0.544376	3.35602	3.27986	5.49872	4.34481	3.98943	0.544376	3.81654	0.544376	4.87573	0.544376	0.544376	8.1881	11.8825	10.5763	10.5489	10.4098	16.9446	13.3989	13.8488	13.3274	14.6931	11.1001	13.4576	13.7753	13.3635
hsa-miR-127-5p	5.56631	5.91513	5.5041	4.87692	5.57081	5.30758	0.544376	0.544376	1.61045	0.544376	0.544376	2.0331	0.544376	0.544376	0.544376	0.544376	0.544376	0.544376	0.544376	0.544376	0.544376	0.544376	0.544376	0.544376	0.544376	0.544376	0.544376	0.544376	0.544376	0.544376	0.544376	0.544376	0.544376	0.544376	0.544376	0.544376	4.95478	3.92902	4.15866	3.83296	0.544376	5.56402	6.19129	6.14545	7.2487	8.50398	4.53292	4.83965	4.22195
hsa-miR-1270-5p	1.68533	1.68546	1.93622	0.544376	1.79607	1.19842	3.63664	0.544376	3.18468	1.98522	1.75834	2.83609	2.29421	2.87851	3.01544	3.22193	0.544376	2.93618	0.544376	0.544376	0.544376	2.75829	2.29353	0.544376	0.544376	1.94097	2.6382	0.544376	3.72644	3.11672	3.50551	3.19559	3.30725	2.76531	2.91671	6.97352	0.544376	0.544376	0.544376	0.544376	0.544376	0.544376	0.544376	0.544376	0.544376	1.19307	5.25406	5.57494	3.89298
hsa-miR-1271-3p	0.544376	0.544376	1.22005	0.544376	0.544376	0.544376	0.544376	0.544376	0.544376	0.544376	0.544376	0.544376	0.544376	0.544376	0.544376	0.544376	0.544376	0.544376	0.544376	0.544376	0.544376	0.544376	0.544376	0.544376	0.544376	0.544376	0.544376	0.544376	0.544376	0.544376	0.544376	0.544376	0.544376	0.544376	0.544376	0.544376	0.544376	0.544376	0.544376	0.544376	5.61715	0.544376	0.544376	0.544376	0.544376	0.544376	0.544376	0.544376	0.544376
hsa-miR-1271-5p	2.89415	3.60392	5.06507	2.97044	5.78312	4.36812	0.544376	0.544376	0.544376	1.58347	2.0114	3.05542	2.63382	1.98345	2.6311	2.01874	3.50882	3.35492	2.26356	2.57173	3.5221	2.02079	4.19265	4.38171	3.71242	3.38775	3.92488	3.58248	3.57391	3.81804	3.27911	3.73943	3.46697	4.39189	3.20358	4.31189	3.41428	0.544376	2.8166	2.77322	10.3877	3.09366	3.3941	0.544376	3.84515	5.8771	3.42515	3.4417	2.66858
hsa-miR-1273c	0.544376	0.544376	0.544376	0.544376	0.544376	0.544376	0.544376	0.544376	0.544376	0.544376	0.544376	0.544376	0.544376	0.544376	0.544376	0.544376	0.544376	0.544376	0.544376	0.544376	0.544376	0.544376	0.544376	0.544376	0.544376	0.544376	0.544376	0.544376	0.544376	0.544376	0.544376	0.544376	0.544376	0.544376	0.544376	2.57795	0.544376	0.544376	0.544376	0.544376	5.51662	0.544376	0.544376	0.544376	0.544376	1.9508	0.544376	0.544376	0.544376
hsa-miR-1273h-3p	0.544376	0.544376	0.544376	0.544376	0.544376	0.544376	6.92254	8.19808	4.06163	7.13269	4.62822	4.34586	4.54908	4.21387	4.56381	4.43537	3.50882	4.39194	3.18339	3.48442	2.80548	3.08667	3.6909	3.16852	2.21917	3.38775	3.52265	3.24815	4.10463	2.99748	4.57635	3.3738	3.5641	3.16546	4.03859	5.48961	0.544376	0.544376	0.544376	0.544376	0.544376	0.544376	0.544376	0.544376	0.544376	0.544376	7.55023	7.71833	7.45186
hsa-miR-1273h-5p	0.544376	0.544376	0.544376	0.544376	0.544376	0.544376	3.68535	5.02204	3.08734	5.15522	2.68209	0.544376	2.77484	1.98345	0.544376	0.544376	0.544376	0.544376	0.544376	0.544376	0.544376	0.544376	0.544376	2.07566	2.21917	0.544376	0.544376	0.544376	0.544376	2.15005	0.544376	2.06129	0.544376	0.544376	1.1425	0.544376	0.544376	0.544376	0.544376	0.544376	0.544376	0.544376	0.544376	0.544376	0.544376	0.544376	4.35497	4.6176	4.38811
hsa-miR-1275	1.99424	3.00595	3.68373	3.81889	2.84071	3.02572	4.16739	9.63181	0.544376	7.15685	3.37528	3.55827	2.63382	3.33019	2.83715	3.53464	0.544376	2.10538	2.26356	0.544376	3.88886	2.75829	2.57205	3.30959	3.05456	3.6688	4.1207	3.85213	3.40271	0.544376	3.19458	3.45498	0.544376	2.91235	0.544376	10.4848	5.95652	5.00701	5.57338	5.12465	0.544376	3.47373	4.03867	3.84058	4.60748	4.21527	7.68383	8.85935	8.36585
hsa-miR-1276	1.85129	2.12088	0.544376	1.27736	1.14869	0.544376	1.84326	0.544376	0.544376	1.58347	3.12012	2.24119	3.01848	2.18584	3.31412	2.40091	2.20779	0.544376	0.544376	0.544376	2.80548	0.544376	1.68936	2.51073	1.83884	2.3456	1.93365	1.69206	1.86512	0.544376	1.74963	0.544376	2.24514	0.544376	2.16215	6.63694	0.544376	0.544376	0.544376	0.544376	5.44547	0.544376	0.544376	0.544376	0.544376	1.75018	3.49648	3.76767	3.12332
hsa-miR-1277-3p	0.544376	0.544376	0.544376	0.544376	0.544376	0.544376	0.544376	0.544376	0.544376	0.544376	0.544376	0.544376	0.544376	0.544376	0.544376	0.544376	0.544376	0.544376	0.544376	0.544376	0.544376	0.544376	0.544376	0.544376	0.544376	0.544376	0.544376	0.544376	0.544376	0.544376	0.544376	0.544376	0.544376	0.544376	0.544376	3.69866	0.544376	0.544376	2.22561	0.544376	8.43996	0.544376	3.75296	0.544376	4.14687	2.5953	0.544376	0.544376	0.544376
hsa-miR-1277-5p	3.70049	3.45772	3.44167	1.96772	3.56372	3.47382	0.544376	0.544376	1.72127	0.544376	0.544376	0.544376	0.544376	0.544376	0.544376	0.544376	0.544376	0.544376	0.544376	0.544376	0.544376	0.544376	0.544376	0.544376	0.544376	0.544376	0.544376	0.544376	0.544376	0.544376	0.544376	0.544376	0.544376	0.544376	0.544376	7.51188	0.544376	3.61679	4.15866	2.47401	13.8378	4.52018	5.28282	4.52674	6.30628	4.50676	2.99992	3.24483	3.12332
hsa-miR-1278	0.544376	0.544376	1.22005	0.544376	1.39297	0.544376	0.544376	0.544376	0.544376	1.80427	0.544376	0.544376	2.63382	0.544376	0.544376	0.544376	0.544376	0.544376	0.544376	0.544376	0.544376	0.544376	0.544376	0.544376	0.544376	0.544376	0.544376	0.544376	0.544376	0.544376	0.544376	0.544376	1.77977	0.544376	0.544376	2.57795	0.544376	0.544376	1.6422	1.81622	6.80503	0.544376	0.544376	0.544376	2.55324	4.47975	2.99992	0.544376	2.24271
hsa-miR-128-1-5p	2.89415	3.17361	2.30117	2.54118	2.63443	2.43857	3.98601	5.02204	2.57454	4.24764	4.42172	4.46195	4.78986	4.08496	4.86294	4.90523	3.64168	4.15723	4.21065	3.24251	4.56218	4.08298	3.6909	4.06731	3.26269	2.89339	4.585	3.08789	3.09821	3.74734	4.24651	3.45498	3.36256	4.23916	4.58094	8.32225	5.33688	4.24202	3.83655	3.31552	0.544376	5.75545	4.71321	4.22458	5.41441	3.66036	7.76057	7.30059	7.20101
hsa-miR-128-2-5p	0.544376	0.544376	0.544376	0.544376	0.544376	0.544376	0.544376	0.544376	0.544376	0.544376	0.544376	0.544376	0.544376	0.544376	0.544376	0.544376	0.544376	0.544376	0.544376	0.544376	0.544376	0.544376	0.544376	0.544376	0.544376	0.544376	0.544376	0.544376	0.544376	0.544376	0.544376	0.544376	0.544376	0.544376	0.544376	0.544376	0.544376	0.544376	0.544376	0.544376	0.544376	0.544376	0.544376	0.544376	0.544376	0.544376	0.544376	0.544376	0.544376
hsa-miR-128-3p	6.74969	7.42807	6.40641	6.15683	7.60382	7.36465	8.69999	8.44595	7.43423	8.58051	9.70203	9.62004	9.88503	9.85997	9.8456	9.68014	8.56728	8.37783	8.0424	8.31976	8.42345	8.05099	8.50937	8.43821	8.17519	8.1321	8.81757	8.33064	7.7622	7.75264	7.96504	7.56201	8.9774	7.45038	7.52386	11.1747	7.56395	8.14724	8.06517	7.69057	14.9535	8.48205	8.66359	8.31225	9.78638	10.6432	11.952	12.3467	11.7738
hsa-miR-1283	0.544376	0.544376	0.544376	0.544376	0.544376	0.544376	0.544376	0.544376	0.544376	0.544376	0.544376	0.544376	0.544376	0.544376	0.544376	0.544376	0.544376	0.544376	0.544376	0.544376	0.544376	0.544376	0.544376	0.544376	0.544376	0.544376	0.544376	0.544376	0.544376	0.544376	0.544376	0.544376	0.544376	0.544376	0.544376	8.54497	0.544376	0.544376	0.544376	0.544376	0.544376	0.544376	0.544376	0.544376	0.544376	0.544376	0.544376	0.544376	0.544376
hsa-miR-1284-5p	0.544376	0.544376	0.544376	0.544376	0.544376	0.544376	0.544376	0.544376	0.544376	0.544376	1.75834	0.544376	2.47547	0.544376	0.544376	2.01874	1.75132	2.32157	0.544376	0.544376	0.544376	2.55735	1.68936	1.88489	2.21917	1.55043	2.80594	0.544376	0.544376	0.544376	2.00113	0.544376	0.544376	0.544376	1.03389	3.06105	0.544376	0.544376	0.544376	0.544376	5.96104	0.544376	2.13123	0.544376	0.544376	1.68468	2.19949	3.4417	3.24626
hsa-miR-1285-3p	3.90141	4.57138	3.98307	3.69431	3.81354	3.51353	4.76973	4.89061	3.43241	6.09679	6.01683	5.97265	5.84218	6.06509	6.7659	6.42477	4.29084	4.55538	3.90656	4.63467	4.56218	4.4576	4.33862	4.44307	4.13273	4.57725	5.00242	4.27365	3.20738	3.51103	3.7596	4.13057	4.85695	3.37895	3.29573	7.92344	3.51047	5.03958	4.50835	4.42987	0.544376	4.52018	4.20149	3.68533	5.8053	3.03103	8.27077	8.59644	8.03717
hsa-miR-1285-5p	0.544376	1.78831	1.22005	1.43745	1.48986	1.82158	0.544376	0.544376	0.544376	0.544376	2.68209	0.544376	0.544376	2.64448	0.544376	0.544376	2.20779	0.544376	0.544376	0.544376	0.544376	0.544376	0.544376	0.544376	0.544376	0.544376	0.544376	0.544376	0.544376	0.544376	0.544376	2.06129	0.544376	0.544376	1.44965	3.06105	0.544376	0.544376	1.6422	0.544376	8.41227	2.32403	0.544376	0.544376	0.544376	0.544376	3.80704	4.6955	4.03383
hsa-miR-1286-3p	0.544376	0.544376	0.544376	0.544376	0.544376	0.544376	0.544376	0.544376	0.544376	0.544376	3.83441	4.08083	3.31738	4.12924	4.72116	4.14896	0.544376	0.544376	0.544376	0.544376	0.544376	0.544376	0.544376	0.544376	0.544376	0.544376	0.544376	0.544376	0.544376	0.544376	0.544376	0.544376	2.36617	0.544376	0.544376	7.1571	0.544376	0.544376	0.544376	0.544376	0.544376	0.544376	0.544376	0.544376	0.544376	0.544376	0.544376	0.544376	2.24271
hsa-miR-1287-5p	3.42279	3.32295	2.6217	2.77325	2.99508	3.20822	2.56783	0.544376	2.25677	4.18599	3.12012	3.55827	3.22481	3.33019	4.03277	3.38708	2.20779	2.93618	2.59873	0.544376	3.5221	2.02079	1.92992	2.38226	2.73921	2.0922	0.544376	0.544376	0.544376	0.544376	0.544376	1.8007	1.95767	0.544376	2.57282	6.08069	4.38329	4.90464	2.4959	3.01674	9.07045	3.23233	2.13123	0.544376	3.46092	4.74879	4.15164	5.6933	4.9084
hsa-miR-129-1-3p/129-2-3p	0.544376	1.68546	0.544376	1.68582	1.14869	0.544376	0.544376	2.41727	0.544376	0.544376	2.54532	1.77675	0.544376	1.98345	0.544376	3.13128	0.544376	0.544376	0.544376	0.544376	2.21674	0.544376	0.544376	0.544376	0.544376	0.544376	2.6382	3.00009	0.544376	1.87631	0.544376	0.544376	2.11041	2.91235	0.544376	5.69369	0.544376	0.544376	0.544376	0.544376	5.20813	0.544376	0.544376	0.544376	0.544376	1.25382	2.19949	4.0322	1.95559
hsa-miR-129-5p	1.68533	1.68546	1.59887	2.12136	0.544376	1.65901	0.544376	4.95783	0.544376	0.544376	2.80582	0.544376	2.63382	3.0775	4.11102	4.76505	1.75132	0.544376	0.544376	2.57173	4.08929	3.08667	1.92992	2.38226	0.544376	1.55043	3.77747	2.44468	0.544376	2.37113	0.544376	0.544376	3.06067	2.76531	0.544376	7.62421	0.544376	0.544376	0.544376	0.544376	0.544376	0.544376	0.544376	0.544376	0.544376	5.3725	3.09619	4.76938	2.98819
hsa-miR-1291	0.544376	0.544376	0.544376	0.544376	0.544376	0.544376	0.544376	0.544376	0.544376	0.544376	0.544376	0.544376	0.544376	1.73465	0.544376	1.76457	0.544376	0.544376	0.544376	0.544376	0.544376	0.544376	1.68936	0.544376	0.544376	0.544376	0.544376	0.544376	0.544376	0.544376	0.544376	0.544376	0.544376	0.544376	0.544376	2.8414	0.544376	0.544376	0.544376	0.544376	6.21728	0.544376	0.544376	0.544376	0.544376	3.19559	1.99568	0.544376	2.47365
hsa-miR-1292-5p	0.544376	1.57006	1.36824	1.27736	1.28187	0.544376	1.84326	0.544376	1.14493	3.03311	0.544376	0.544376	0.544376	0.544376	2.6311	0.544376	0.544376	0.544376	0.544376	0.544376	0.544376	2.02079	0.544376	0.544376	1.98062	2.3456	2.2171	0.544376	2.13693	0.544376	2.20556	0.544376	0.544376	2.18474	2.03289	5.20799	1.92662	0.544376	0.544376	0.544376	0.544376	0.544376	0.544376	0.544376	0.544376	3.49883	4.01406	4.76938	4.09934
hsa-miR-1293-3p	0.544376	0.544376	1.36824	0.544376	1.14869	0.544376	0.544376	0.544376	0.544376	0.544376	0.544376	0.544376	0.544376	0.544376	0.544376	0.544376	0.544376	0.544376	0.544376	0.544376	0.544376	0.544376	0.544376	0.544376	0.544376	0.544376	0.544376	0.544376	0.544376	0.544376	0.544376	0.544376	0.544376	0.544376	0.544376	4.73928	0.544376	0.544376	2.4959	1.81622	6.23847	3.35828	3.3941	3.31123	4.60748	3.35117	0.544376	0.544376	0.544376
hsa-miR-1293-5p	0.544376	0.544376	0.544376	0.544376	0.544376	0.544376	0.544376	0.544376	0.544376	0.544376	0.544376	0.544376	0.544376	0.544376	0.544376	0.544376	0.544376	0.544376	0.544376	0.544376	0.544376	0.544376	0.544376	0.544376	0.544376	0.544376	0.544376	0.544376	0.544376	0.544376	0.544376	0.544376	0.544376	0.544376	0.544376	0.544376	0.544376	0.544376	0.544376	0.544376	0.544376	0.544376	0.544376	0.544376	0.544376	4.16761	0.544376	0.544376	0.544376
hsa-miR-1294-5p	1.68533	2.12088	1.78175	2.12136	1.48986	0.544376	0.544376	0.544376	1.91129	0.544376	0.544376	0.544376	0.544376	2.18584	0.544376	1.76457	0.544376	0.544376	0.544376	0.544376	0.544376	0.544376	0.544376	0.544376	0.544376	2.22566	0.544376	0.544376	0.544376	0.544376	0.544376	0.544376	1.56289	0.544376	1.99813	0.544376	0.544376	0.544376	0.544376	0.544376	7.63478	0.544376	0.544376	0.544376	0.544376	4.59566	4.83368	5.49025	5.44779
hsa-miR-1295a	0.544376	0.544376	0.544376	0.544376	1.14869	0.544376	0.544376	2.41727	0.544376	0.544376	0.544376	0.544376	0.544376	0.544376	0.544376	0.544376	0.544376	0.544376	0.544376	0.544376	0.544376	0.544376	0.544376	0.544376	0.544376	0.544376	0.544376	0.544376	0.544376	0.544376	0.544376	0.544376	0.544376	0.544376	0.544376	3.25004	0.544376	0.544376	0.544376	0.544376	0.544376	0.544376	0.544376	0.544376	0.544376	0.544376	0.544376	0.544376	0.544376
hsa-miR-1296-5p	4.98505	5.39476	4.72548	4.18465	4.99098	4.77526	6.93253	0.544376	0.544376	0.544376	4.49391	4.93281	4.78986	4.17218	5.03252	4.76505	4.12074	3.99527	3.78874	0.544376	4.26491	3.85072	3.79637	4.28442	3.78066	2.96595	4.49407	4.15978	1.86512	3.11672	2.90412	0.544376	2.36617	1.90595	5.10374	9.36377	4.27925	4.90464	4.53628	4.72285	0.544376	5.00879	4.54204	4.77608	6.39423	7.14032	7.70987	7.79968	7.63292
hsa-miR-1298-3p	0.544376	0.544376	0.544376	0.544376	0.544376	0.544376	0.544376	0.544376	0.544376	0.544376	0.544376	0.544376	0.544376	0.544376	0.544376	0.544376	0.544376	0.544376	0.544376	0.544376	0.544376	0.544376	0.544376	0.544376	0.544376	0.544376	0.544376	0.544376	0.544376	0.544376	0.544376	0.544376	0.544376	0.544376	0.544376	6.85099	0.544376	0.544376	0.544376	0.544376	0.544376	0.544376	0.544376	0.544376	0.544376	0.544376	0.544376	0.544376	0.544376
hsa-miR-1298-5p	0.544376	0.544376	0.544376	0.544376	0.544376	0.544376	0.544376	0.544376	0.544376	0.544376	0.544376	0.544376	0.544376	3.0775	0.544376	0.544376	0.544376	0.544376	0.544376	0.544376	0.544376	0.544376	1.92992	0.544376	0.544376	2.0922	0.544376	0.544376	0.544376	0.544376	0.544376	0.544376	0.544376	0.544376	0.544376	11.8938	0.544376	0.544376	0.544376	0.544376	0.544376	0.544376	0.544376	0.544376	0.544376	0.544376	0.544376	0.544376	0.544376
hsa-miR-1299	0.544376	1.43716	0.544376	0.544376	1.57658	1.34209	0.544376	0.544376	4.51639	0.544376	0.544376	0.544376	0.544376	0.544376	0.544376	0.544376	0.544376	0.544376	0.544376	0.544376	0.544376	0.544376	0.544376	0.544376	0.544376	0.544376	0.544376	0.544376	0.544376	0.544376	0.544376	0.544376	0.544376	0.544376	1.3844	0.544376	0.544376	0.544376	0.544376	0.544376	0.544376	0.544376	0.544376	0.544376	0.544376	2.05051	0.544376	0.544376	8.49224
hsa-miR-1301-3p	2.23464	2.378	2.66153	2.12136	3.15536	3.02572	6.37425	5.19907	7.79642	6.35532	6.62508	6.98513	7.01608	6.82247	7.34209	7.25636	5.594	5.65868	5.07461	5.91759	6.42763	5.42078	5.67996	5.83222	5.71285	5.93583	6.51149	5.84167	5.78868	5.84724	5.84149	5.92089	5.59474	6.22694	6.88061	6.51668	3.84025	3.43007	2.99384	3.56099	0.544376	3.6794	2.44653	0.544376	3.84515	5.51758	6.14597	6.35089	6.39999
hsa-miR-1303-3p	2.60645	3.17361	2.35233	2.48927	2.56895	2.02551	3.36389	0.544376	0.544376	0.544376	3.12012	3.75475	4.43206	3.0775	5.21972	4.00607	2.53472	3.74577	3.66017	2.57173	4.75054	4.4016	3.38627	3.30959	3.26269	3.16281	4.82756	4.03599	2.54272	3.11672	3.50551	0.544376	2.75898	3.16546	4.33537	8.86641	0.544376	1.9359	0.544376	2.07954	0.544376	2.32403	0.544376	2.43652	2.55324	4.93612	9.71787	9.5986	8.87991
hsa-miR-1303-5p	0.544376	0.544376	0.544376	0.544376	0.544376	0.544376	0.544376	0.544376	0.544376	0.544376	0.544376	0.544376	2.47547	0.544376	0.544376	0.544376	0.544376	0.544376	0.544376	0.544376	0.544376	0.544376	0.544376	0.544376	0.544376	0.544376	0.544376	0.544376	0.544376	0.544376	0.544376	0.544376	0.544376	0.544376	0.544376	6.51668	0.544376	0.544376	0.544376	0.544376	4.97522	0.544376	0.544376	0.544376	0.544376	1.04853	6.16761	5.57494	5.3708
hsa-miR-1304-3p	5.52674	5.11124	0.544376	0.544376	0.544376	4.25686	0.544376	0.544376	2.70031	0.544376	0.544376	0.544376	0.544376	0.544376	0.544376	0.544376	0.544376	0.544376	0.544376	0.544376	0.544376	0.544376	0.544376	0.544376	0.544376	0.544376	0.544376	0.544376	0.544376	0.544376	0.544376	0.544376	0.544376	0.544376	0.544376	0.544376	0.544376	0.544376	0.544376	0.544376	0.544376	0.544376	0.544376	0.544376	0.544376	0.544376	0.544376	0.544376	0.544376
hsa-miR-1304-5p	0.544376	1.68546	0.544376	1.27736	1.48986	0.544376	0.544376	0.544376	0.544376	1.98522	0.544376	0.544376	0.544376	0.544376	0.544376	2.01874	0.544376	0.544376	0.544376	0.544376	0.544376	0.544376	0.544376	0.544376	0.544376	0.544376	0.544376	0.544376	0.544376	0.544376	0.544376	0.544376	0.544376	0.544376	1.31297	4.54148	0.544376	0.544376	0.544376	0.544376	8.22337	0.544376	0.544376	0.544376	0.544376	3.35117	2.89624	3.01496	3.12332
hsa-miR-1305-3p	1.99424	0.544376	0.544376	0.544376	1.14869	1.74366	0.544376	0.544376	0.544376	0.544376	0.544376	0.544376	0.544376	0.544376	0.544376	0.544376	0.544376	0.544376	0.544376	0.544376	0.544376	0.544376	0.544376	0.544376	0.544376	0.544376	0.544376	0.544376	0.544376	0.544376	0.544376	0.544376	0.544376	0.544376	0.544376	7.36042	0.544376	0.544376	0.544376	0.544376	0.544376	0.544376	0.544376	0.544376	0.544376	0.544376	0.544376	0.544376	0.544376
hsa-miR-1305-5p	0.544376	0.544376	0.544376	0.544376	0.544376	0.544376	0.544376	0.544376	0.544376	0.544376	0.544376	0.544376	0.544376	0.544376	0.544376	0.544376	0.544376	0.544376	0.544376	0.544376	0.544376	0.544376	0.544376	0.544376	0.544376	0.544376	0.544376	0.544376	0.544376	0.544376	0.544376	0.544376	0.544376	0.544376	0.544376	4.73928	0.544376	0.544376	0.544376	0.544376	0.544376	0.544376	0.544376	0.544376	0.544376	0.544376	0.544376	0.544376	0.544376
hsa-miR-1306-3p	0.544376	0.544376	0.544376	0.544376	1.57658	1.46174	0.544376	0.544376	2.815	3.90857	0.544376	0.544376	1.81726	0.544376	2.38569	2.01874	0.544376	2.66508	0.544376	0.544376	0.544376	0.544376	0.544376	0.544376	0.544376	0.544376	2.80594	0.544376	0.544376	2.7216	3.19458	0.544376	2.11041	2.18474	2.65744	3.41616	0.544376	0.544376	0.544376	0.544376	8.58342	0.544376	0.544376	0.544376	3.22013	3.76072	2.78384	0.544376	0.544376
hsa-miR-1306-5p	1.85129	2.04671	1.93622	1.7887	1.91936	1.19842	5.8911	5.35667	2.60715	6.36918	3.77732	4.12857	4.16462	3.99204	4.56381	4.50766	4.70546	4.55538	4.21065	5.44301	5.01815	4.75416	4.2675	3.94492	3.99649	4.0721	5.09796	4.6832	4.61149	4.23346	5.11559	4.72184	3.36256	4.06809	4.11879	5.69369	2.2089	0.544376	0.544376	2.29286	10.0915	0.544376	0.544376	2.43652	0.544376	4.18686	3.96507	3.61414	4.03383
hsa-miR-1307-3p	6.21527	6.5306	5.95445	5.84055	5.64011	5.90812	10.1085	8.04458	7.43476	9.0021	9.43049	9.59811	9.82081	9.79323	10.1515	9.88318	9.39096	9.2915	8.99054	9.60113	10.1229	9.52296	9.18528	9.30323	8.78537	9.22059	10.3035	9.44682	8.2797	8.59148	8.69654	8.51883	8.02503	8.52307	10.1861	10.5757	7.81592	6.72062	6.81149	6.76372	15.164	7.11609	6.99634	7.21742	7.66867	11.3287	11.2585	11.2676	10.861
hsa-miR-1307-5p	8.27914	8.66298	8.02297	7.25467	7.9967	8.34786	7.10586	7.02164	3.06474	7.12046	8.51314	8.35472	8.50198	9.41015	8.87401	9.13419	4.20833	3.93689	2.97908	2.94871	4.08929	4.15266	3.6909	3.4974	3.16258	3.58124	4.7114	4.19876	2.13693	0.544376	2.90412	2.87526	6.19655	2.59973	6.69003	13.6054	9.66872	9.02076	8.81065	8.761	12.0374	8.90933	9.13309	8.78353	10.2403	4.94177	10.9295	10.659	9.96646
hsa-miR-130a-3p	8.74958	8.63745	8.48647	8.11248	8.70811	8.65117	5.01561	4.30356	8.4758	3.51331	5.24414	5.55336	5.71483	5.79165	5.90498	5.90419	4.70546	4.95686	4.29911	5.44301	4.62776	4.4576	4.80759	4.92337	4.02481	4.62136	4.96911	4.56919	3.49093	4.07005	4.02383	3.53169	4.541	3.72723	3.66287	14.5698	7.68027	9.2306	9.10221	8.59954	8.30594	9.72084	9.93759	9.49951	11.3091	5.58047	6.53529	7.8767	7.02814
hsa-miR-130a-5p	0.544376	1.27712	1.59887	0.544376	1.14869	0.544376	0.544376	0.544376	0.544376	0.544376	0.544376	0.544376	0.544376	0.544376	0.544376	0.544376	0.544376	0.544376	0.544376	0.544376	0.544376	0.544376	0.544376	0.544376	0.544376	0.544376	0.544376	0.544376	0.544376	0.544376	0.544376	0.544376	0.544376	0.544376	0.544376	6.38548	0.544376	0.544376	2.71823	1.81622	8.6121	2.32403	0.544376	0.544376	0.544376	3.34249	0.544376	0.544376	0.544376
hsa-miR-130b-3p	6.771	7.11858	6.75653	6.61884	6.27199	6.37645	7.82441	6.47563	6.29387	6.63878	8.31409	8.34973	8.60875	8.65303	8.79093	8.60652	7.55771	7.28988	6.98048	8.03316	7.42183	7.21554	7.19123	7.14714	6.79219	7.39494	7.81284	7.05784	5.88783	6.14803	6.10162	6.59269	6.8646	6.41605	6.0283	13.0374	9.37438	10.0248	9.90728	9.49005	8.44907	10.4292	10.7047	10.3301	11.9565	5.88445	10.7467	10.5099	10.1074
hsa-miR-130b-5p	4.35227	5.31332	4.0561	3.9873	4.09363	3.96221	8.58438	5.99044	4.42855	6.85603	6.93373	6.8217	6.79004	6.86859	6.87008	6.36789	6.5837	6.83896	6.21862	6.07088	5.95397	6.38653	6.46836	6.56764	6.33452	5.82738	6.37852	6.39416	6.14992	6.10672	6.1572	5.83415	6.21874	5.21407	5.89072	10.5187	7.21704	7.05864	6.95235	6.4413	12.1292	8.19064	8.40193	8.35107	9.66792	8.77519	8.80191	8.65105	8.25609
hsa-miR-132-3p	5.7917	6.91075	5.12701	5.50368	5.43004	5.81346	5.78477	5.89094	3.57336	8.17011	11.3059	12.0521	12.4536	11.31	12.4603	12.6964	9.58935	12.0783	11.2331	9.39527	12.9543	12.1735	9.40715	11.9367	11.1357	9.20984	13.1081	12.0666	9.13183	11.9268	11.5288	8.71554	11.5987	11.3375	7.95785	5.8724	4.4326	5.90753	5.58675	5.57277	12.0442	5.58939	6.48625	5.61779	7.66867	6.36269	8.18056	9.81189	9.78078
hsa-miR-132-5p	3.50791	4.27309	2.40144	2.8151	2.92012	3.39082	2.56783	0.544376	0.544376	2.70945	7.02147	7.72437	8.40739	7.27796	8.20185	8.41395	4.84811	6.95285	6.40856	4.30305	7.56214	6.85979	4.62098	7.20118	6.48869	4.46065	7.58494	6.87862	4.15891	6.57895	6.79105	3.97594	7.35655	6.47395	4.33537	3.56453	2.2089	2.80924	2.36818	2.07954	9.4131	2.76467	3.52422	2.43652	2.55324	4.54074	4.10724	5.87124	4.71399
hsa-miR-1322	0.544376	0.544376	0.544376	0.544376	0.544376	0.544376	0.544376	0.544376	0.544376	0.544376	0.544376	0.544376	0.544376	0.544376	0.544376	0.544376	0.544376	0.544376	0.544376	0.544376	0.544376	0.544376	0.544376	0.544376	0.544376	0.544376	0.544376	0.544376	0.544376	0.544376	0.544376	0.544376	0.544376	0.544376	0.544376	5.84411	0.544376	0.544376	0.544376	0.544376	4.18611	0.544376	0.544376	0.544376	0.544376	0.544376	2.99992	4.0322	2.98819
hsa-miR-1323	0.544376	0.544376	0.544376	0.544376	0.544376	0.544376	0.544376	0.544376	0.544376	0.544376	0.544376	0.544376	0.544376	0.544376	0.544376	0.544376	0.544376	0.544376	0.544376	0.544376	0.544376	0.544376	0.544376	0.544376	0.544376	0.544376	0.544376	0.544376	0.544376	0.544376	0.544376	0.544376	0.544376	0.544376	0.544376	8.81635	0.544376	0.544376	0.544376	0.544376	0.544376	0.544376	0.544376	0.544376	0.544376	0.544376	0.544376	0.544376	0.544376
hsa-miR-133a-3p/133b	2.12072	2.81447	2.19181	1.68582	2.92012	3.10694	3.47947	4.40365	2.09709	4.2775	2.54532	3.3296	2.63382	1.73465	3.17291	3.78996	0.544376	0.544376	0.544376	0.544376	2.21674	2.02079	0.544376	1.88489	0.544376	0.544376	2.80594	1.69206	0.544376	0.544376	0.544376	0.544376	1.56289	0.544376	1.6692	7.52974	0.544376	0.544376	1.6422	0.544376	0.544376	0.544376	0.544376	0.544376	0.544376	0.544376	3.56434	3.90611	2.98819
hsa-miR-133a-5p	0.544376	0.544376	0.544376	0.544376	0.544376	0.544376	0.544376	0.544376	0.544376	0.544376	0.544376	0.544376	0.544376	0.544376	0.544376	0.544376	0.544376	0.544376	0.544376	0.544376	0.544376	0.544376	0.544376	0.544376	0.544376	0.544376	0.544376	0.544376	0.544376	0.544376	0.544376	0.544376	0.544376	0.544376	0.544376	0.544376	0.544376	0.544376	0.544376	0.544376	0.544376	0.544376	0.544376	0.544376	0.544376	0.544376	0.544376	0.544376	0.544376
hsa-miR-134-3p	2.60645	2.378	2.35233	1.96772	2.5349	2.67706	0.544376	0.544376	0.544376	0.544376	0.544376	0.544376	0.544376	0.544376	0.544376	0.544376	0.544376	0.544376	0.544376	0.544376	0.544376	0.544376	0.544376	0.544376	0.544376	0.544376	0.544376	0.544376	0.544376	0.544376	0.544376	0.544376	0.544376	0.544376	0.544376	0.544376	0.544376	0.544376	0.544376	0.544376	0.544376	0.544376	0.544376	3.07789	3.46092	2.416	1.74502	0.544376	0.544376
hsa-miR-134-5p	7.3825	7.39715	7.62494	7.70247	7.61914	7.65392	1.61626	0.544376	5.92507	0.544376	0.544376	0.544376	0.544376	0.544376	0.544376	0.544376	0.544376	0.544376	0.544376	0.544376	0.544376	0.544376	0.544376	0.544376	0.544376	0.544376	0.544376	0.544376	0.544376	0.544376	0.544376	0.544376	0.544376	0.544376	0.544376	0.544376	5.97321	4.86882	4.12217	4.7876	11.2816	7.40727	7.76398	7.41356	8.19466	11.3332	7.23898	7.6321	6.99435
hsa-miR-1343-3p	0.544376	1.43716	0.544376	0.544376	1.85954	1.96173	4.99665	0.544376	1.57034	3.46164	2.54532	3.05542	2.90221	2.18584	2.6311	2.01874	3.50882	3.05353	3.44212	0.544376	4.17981	3.08667	3.31644	3.24086	3.21355	3.1003	2.80594	3.00009	3.49093	2.55838	3.35875	2.87526	2.67146	3.80229	4.05351	3.69866	2.43629	0.544376	0.544376	0.544376	0.544376	0.544376	0.544376	0.544376	0.544376	3.07407	3.27047	4.14801	3.3591
hsa-miR-135a-2-3p	0.544376	0.544376	0.544376	0.544376	0.544376	0.544376	0.544376	0.544376	0.544376	0.544376	0.544376	0.544376	0.544376	0.544376	0.544376	0.544376	0.544376	0.544376	0.544376	0.544376	0.544376	0.544376	0.544376	0.544376	0.544376	0.544376	0.544376	0.544376	0.544376	0.544376	0.544376	0.544376	0.544376	0.544376	0.544376	7.3504	0.544376	0.544376	0.544376	0.544376	0.544376	0.544376	0.544376	0.544376	0.544376	0.544376	0.544376	0.544376	0.544376
hsa-miR-135a-3p	0.544376	0.544376	0.544376	0.544376	0.544376	0.544376	0.544376	0.544376	1.96765	0.544376	0.544376	0.544376	0.544376	0.544376	0.544376	0.544376	0.544376	0.544376	0.544376	0.544376	0.544376	0.544376	0.544376	0.544376	0.544376	0.544376	0.544376	0.544376	0.544376	0.544376	0.544376	0.544376	0.544376	0.544376	0.544376	3.41616	0.544376	0.544376	0.544376	0.544376	0.544376	0.544376	0.544376	0.544376	0.544376	0.544376	3.69092	4.53522	4.38811
hsa-miR-135a-5p	0.544376	0.544376	0.544376	0.544376	0.544376	0.544376	0.544376	0.544376	2.0471	0.544376	0.544376	0.544376	0.544376	0.544376	0.544376	0.544376	0.544376	0.544376	0.544376	0.544376	0.544376	0.544376	0.544376	0.544376	0.544376	0.544376	0.544376	0.544376	0.544376	0.544376	0.544376	0.544376	0.544376	0.544376	0.544376	9.41272	0.544376	0.544376	0.544376	0.544376	3.38047	0.544376	0.544376	0.544376	0.544376	0.544376	2.89624	3.90611	3.65128
hsa-miR-135b-3p	0.544376	0.544376	0.544376	0.544376	0.544376	0.544376	0.544376	0.544376	0.544376	0.544376	0.544376	0.544376	0.544376	0.544376	0.544376	0.544376	0.544376	0.544376	0.544376	0.544376	0.544376	0.544376	0.544376	0.544376	0.544376	0.544376	0.544376	0.544376	0.544376	0.544376	0.544376	0.544376	0.544376	0.544376	0.544376	7.81108	0.544376	0.544376	0.544376	0.544376	0.544376	0.544376	0.544376	0.544376	0.544376	0.544376	0.544376	0.544376	0.544376
hsa-miR-135b-5p	0.544376	0.544376	0.544376	1.27736	0.544376	0.544376	0.544376	0.544376	0.544376	0.544376	0.544376	0.544376	0.544376	0.544376	0.544376	0.544376	0.544376	0.544376	0.544376	0.544376	0.544376	0.544376	0.544376	0.544376	0.544376	0.544376	0.544376	0.544376	0.544376	0.544376	0.544376	0.544376	0.544376	0.544376	0.544376	9.61449	0.544376	0.544376	0.544376	0.544376	4.69708	0.544376	0.544376	0.544376	0.544376	1.12555	0.544376	0.544376	0.544376
hsa-miR-136-3p	9.20665	9.33055	8.98321	8.22247	9.27967	9.49987	0.544376	0.544376	2.82866	0.544376	0.544376	0.544376	0.544376	1.73465	0.544376	0.544376	0.544376	0.544376	0.544376	0.544376	0.544376	0.544376	0.544376	0.544376	0.544376	0.544376	0.544376	0.544376	0.544376	0.544376	0.544376	0.544376	0.544376	0.544376	0.544376	5.16285	6.48467	7.65428	7.73098	7.11776	13.7	10.8382	11.0433	10.7032	12.3181	9.13202	7.85024	8.06398	7.03646
hsa-miR-136-5p	6.55211	6.6094	6.18197	5.02944	6.97697	7.14757	0.544376	0.544376	0.544376	0.544376	0.544376	0.544376	0.544376	0.544376	0.544376	0.544376	0.544376	0.544376	0.544376	0.544376	0.544376	0.544376	0.544376	0.544376	0.544376	0.544376	0.544376	0.544376	0.544376	0.544376	0.544376	0.544376	0.544376	0.544376	0.544376	0.544376	4.4326	4.54469	4.47987	4.42987	8.75121	8.87882	8.82114	8.44975	10.2561	6.78144	4.98788	5.83737	4.79494
hsa-miR-137-3p	6.14517	5.45295	4.9706	4.22998	5.8034	6.07735	0.544376	0.544376	0.544376	0.544376	0.544376	0.544376	0.544376	0.544376	0.544376	0.544376	0.544376	0.544376	0.544376	0.544376	0.544376	0.544376	0.544376	0.544376	0.544376	0.544376	0.544376	0.544376	0.544376	0.544376	0.544376	0.544376	0.544376	0.544376	0.544376	0.544376	5.02059	5.7592	5.54625	5.26753	17.1518	5.61431	5.08951	4.98842	7.0822	6.69721	0.544376	0.544376	0.544376
hsa-miR-137-5p	0.544376	1.68546	1.59887	0.544376	1.79607	1.34209	0.544376	0.544376	0.544376	0.544376	0.544376	0.544376	0.544376	0.544376	0.544376	0.544376	0.544376	0.544376	0.544376	0.544376	0.544376	0.544376	0.544376	0.544376	0.544376	0.544376	0.544376	0.544376	0.544376	0.544376	0.544376	0.544376	0.544376	0.544376	0.544376	0.544376	0.544376	0.544376	2.36818	0.544376	0.544376	2.02545	2.13123	0.544376	0.544376	2.69756	0.544376	0.544376	0.544376
hsa-miR-138-1-3p	4.13141	4.72654	3.62703	3.53348	3.23915	3.02572	0.544376	0.544376	0.544376	0.544376	0.544376	2.24119	0.544376	0.544376	0.544376	0.544376	0.544376	0.544376	0.544376	0.544376	0.544376	0.544376	0.544376	0.544376	1.6743	0.544376	0.544376	0.544376	0.544376	0.544376	0.544376	0.544376	0.544376	0.544376	0.544376	4.91307	0.544376	0.544376	1.6422	0.544376	0.544376	0.544376	2.69782	2.79591	3.66613	0.544376	0.544376	0.544376	0.544376
hsa-miR-138-5p	8.70046	9.5686	8.34114	7.97147	8.19444	7.8929	0.544376	5.85619	0.544376	1.80427	4.18025	4.42429	4.6221	4.3694	5.4163	4.85079	2.00312	1.83822	0.544376	0.544376	0.544376	0.544376	1.68936	2.73427	1.98062	2.73521	0.544376	2.2974	0.544376	0.544376	0.544376	0.544376	2.67146	0.544376	1.92511	9.6061	4.98807	5.33014	5.04339	4.46995	13.1046	4.57216	4.76601	4.92107	6.33619	1.25382	2.19949	0.544376	3.3591
hsa-miR-139-3p	0.544376	0.544376	0.544376	0.544376	0.544376	0.544376	0.544376	3.65864	5.66547	0.544376	0.544376	0.544376	0.544376	0.544376	0.544376	0.544376	0.544376	0.544376	0.544376	0.544376	0.544376	0.544376	0.544376	0.544376	0.544376	0.544376	0.544376	0.544376	0.544376	0.544376	0.544376	0.544376	0.544376	0.544376	1.03389	0.544376	4.4326	2.9582	2.71823	2.90052	10.1885	2.32403	2.69782	0.544376	0.544376	5.67333	0.544376	0.544376	0.544376
hsa-miR-139-5p	0.544376	0.544376	0.544376	0.544376	1.39297	0.544376	3.23779	2.77406	5.15422	1.98522	2.68209	3.41007	4.00936	3.78563	4.25568	3.38708	2.53472	3.35492	0.544376	0.544376	3.37489	2.75829	0.544376	2.51073	1.6743	2.0922	3.32266	2.2974	0.544376	0.544376	0.544376	0.544376	1.56289	0.544376	2.94994	3.25004	5.36246	6.58405	6.51563	6.6204	13.0651	5.31302	5.16998	4.43294	6.45001	9.80524	1.74502	0.544376	0.544376
hsa-miR-140-3p	9.47617	9.96016	9.50378	8.56705	9.56278	10.3633	11.3447	11.4398	7.93475	11.0309	12.7495	12.8003	13.0432	12.7718	13.4921	13.2649	11.901	12.1911	11.6106	11.5416	12.5647	12.2517	11.6901	11.8712	11.1142	11.4232	12.4349	11.7358	10.237	10.4779	10.7868	10.5482	10.9347	10.9257	10.7104	12.4966	8.7277	8.9605	8.72865	8.38939	0.544376	9.80844	9.89539	9.57524	10.9755	10.5394	12.2348	12.3791	12.3634
hsa-miR-140-5p	6.11214	5.63151	5.3853	5.28601	5.64011	6.2607	3.58619	0.544376	6.88909	0.544376	7.12696	7.16638	7.49906	7.25334	7.88014	7.8444	4.70546	4.43459	4.25556	4.30305	5.01815	4.08298	4.67682	4.69067	4.59478	4.64291	4.78987	4.47731	3.40271	3.32789	3.92398	3.86262	5.50123	4.12743	2.33267	7.26767	3.91191	4.0626	4.12217	3.56099	12.4837	4.97064	4.12241	3.51078	5.88844	5.47732	6.84824	7.05761	6.84123
hsa-miR-141-3p	1.99424	1.78831	2.07123	1.7887	1.976	2.39404	3.98601	4.95783	2.02124	4.12154	3.77732	3.55827	4.00936	4.60648	4.18518	4.00607	0.544376	0.544376	0.544376	0.544376	0.544376	0.544376	0.544376	0.544376	0.544376	1.55043	0.544376	0.544376	0.544376	0.544376	0.544376	0.544376	2.24514	0.544376	1.50999	12.4037	0.544376	0.544376	0.544376	0.544376	5.11944	0.544376	0.544376	0.544376	0.544376	0.544376	3.69092	4.14801	3.96515
hsa-miR-141-5p	0.544376	0.544376	0.544376	0.544376	0.544376	0.544376	0.544376	0.544376	0.544376	0.544376	0.544376	0.544376	0.544376	0.544376	0.544376	2.01874	0.544376	0.544376	0.544376	0.544376	0.544376	0.544376	0.544376	0.544376	0.544376	0.544376	0.544376	0.544376	0.544376	0.544376	0.544376	0.544376	0.544376	0.544376	0.544376	9.99321	0.544376	0.544376	0.544376	0.544376	0.544376	0.544376	0.544376	0.544376	0.544376	0.544376	0.544376	0.544376	0.544376
hsa-miR-142-3p	0.544376	0.544376	0.544376	0.544376	0.544376	0.544376	4.76973	6.17093	7.40561	6.87071	8.03574	8.18857	9.0138	8.89186	8.53684	9.14552	6.39257	5.42582	6.01287	6.10678	6.75459	6.7855	5.99677	5.82075	6.27729	6.12333	6.71573	6.55208	3.86404	5.46661	5.58998	5.93485	7.66734	5.99346	3.88005	5.84411	0.544376	0.544376	0.544376	2.07954	8.72519	0.544376	0.544376	0.544376	2.55324	0.544376	10.7085	10.6469	10.2812
hsa-miR-142-5p	1.99424	1.57006	1.36824	1.7887	2.08124	1.34209	7.96487	10.6896	8.20393	10.7472	13.3593	13.4086	13.5274	13.4891	13.8851	13.5622	12.322	12.2136	11.3111	11.6429	11.7468	11.5757	12.1682	12.074	11.1307	11.3644	11.5588	11.3609	10.5834	10.5381	10.7114	11.3869	12.7408	11.0341	6.28673	7.1799	2.2089	1.9359	2.61186	0.544376	6.63974	2.76467	0.544376	0.544376	0.544376	0.544376	14.2888	14.4141	14.2767
hsa-miR-143-3p	16.1206	15.9819	15.689	15.5013	16.5674	16.3358	6.51388	6.30579	10.8472	5.56977	6.77688	7.06648	7.46979	7.45248	8.13372	7.45147	4.79274	5.29355	4.73867	4.81956	5.97924	5.60501	5.23659	5.21409	4.73781	5.24545	5.27187	5.16702	5.09995	5.25586	5.48956	5.25511	6.52211	5.2675	4.26677	10.2369	5.83395	4.93958	4.61692	4.34619	10.1457	9.04375	9.59435	8.85729	10.2023	10.8578	7.2941	10.1224	12.0537
hsa-miR-143-5p	5.81652	6.11646	4.89345	4.75858	6.07206	5.31313	0.544376	0.544376	0.544376	0.544376	0.544376	0.544376	0.544376	0.544376	0.544376	0.544376	0.544376	0.544376	0.544376	0.544376	0.544376	0.544376	0.544376	0.544376	0.544376	0.544376	0.544376	0.544376	0.544376	0.544376	0.544376	0.544376	0.544376	0.544376	0.544376	0.544376	0.544376	0.544376	0.544376	0.544376	5.55091	0.544376	0.544376	0.544376	0.544376	4.69954	0.544376	0.544376	0.544376
hsa-miR-144-3p	0.544376	0.544376	0.544376	0.544376	0.544376	0.544376	0.544376	0.544376	2.82866	0.544376	0.544376	0.544376	0.544376	0.544376	0.544376	0.544376	0.544376	0.544376	0.544376	0.544376	0.544376	0.544376	0.544376	0.544376	0.544376	0.544376	0.544376	0.544376	0.544376	0.544376	0.544376	0.544376	0.544376	0.544376	0.544376	2.24543	0.544376	0.544376	0.544376	0.544376	3.99878	0.544376	0.544376	0.544376	0.544376	0.544376	9.19059	9.6939	9.22029
hsa-miR-144-5p	0.544376	0.544376	0.544376	1.43745	0.544376	0.544376	0.544376	0.544376	5.00353	0.544376	2.80582	2.57308	2.90221	1.98345	2.6311	2.81608	2.20779	0.544376	0.544376	0.544376	0.544376	0.544376	0.544376	0.544376	1.6743	0.544376	0.544376	0.544376	0.544376	0.544376	0.544376	0.544376	2.24514	0.544376	0.544376	4.91307	0.544376	0.544376	0.544376	0.544376	3.78288	0.544376	0.544376	0.544376	0.544376	0.544376	13.9795	13.8211	13.2854
hsa-miR-145-3p	7.50963	7.29315	6.89528	6.24363	8.85732	7.75309	0.544376	0.544376	2.41647	0.544376	0.544376	0.544376	0.544376	0.544376	0.544376	0.544376	0.544376	0.544376	0.544376	0.544376	0.544376	0.544376	0.544376	0.544376	0.544376	0.544376	0.544376	0.544376	0.544376	0.544376	0.544376	0.544376	0.544376	0.544376	0.544376	2.24543	0.544376	0.544376	0.544376	0.544376	4.63434	0.544376	2.13123	0.544376	0.544376	3.45936	0.544376	3.24483	3.3591
hsa-miR-145-5p	8.55695	7.21505	6.91294	6.8978	7.97453	7.47137	5.37967	0.544376	2.33923	2.27724	0.544376	3.3296	2.29421	0.544376	0.544376	2.2252	0.544376	2.80757	2.05319	0.544376	2.54501	2.02079	1.68936	2.92512	1.47452	1.55043	2.44536	1.69206	2.54272	2.86667	0.544376	0.544376	0.544376	0.544376	1.3844	4.46897	0.544376	0.544376	0.544376	0.544376	8.83005	2.02545	0.544376	0.544376	2.55324	6.11923	1.99568	3.61414	4.97934
hsa-miR-1468-5p	2.43439	3.32295	2.40144	2.8151	2.60211	3.30253	4.06136	6.90752	4.26897	7.09568	5.8893	6.38751	6.0143	5.76401	6.42941	5.7933	4.40629	6.20406	4.64078	4.73009	4.75054	4.34332	4.7567	5.86609	3.81359	3.6688	4.96911	4.44532	3.40271	6.32654	3.6383	4.22503	4.96612	4.18439	4.9497	7.19117	4.16702	2.80924	2.71823	3.12376	4.81488	3.23233	3.75296	2.43652	5.03067	1.9508	5.59503	5.53322	5.74072
hsa-miR-146a-3p	0.544376	0.544376	0.544376	0.544376	0.544376	0.544376	0.544376	0.544376	0.544376	0.544376	2.39206	0.544376	0.544376	0.544376	0.544376	2.2252	0.544376	0.544376	0.544376	0.544376	0.544376	0.544376	0.544376	0.544376	0.544376	0.544376	0.544376	0.544376	0.544376	0.544376	0.544376	0.544376	0.544376	0.544376	0.544376	0.544376	1.92662	0.544376	1.87404	0.544376	7.32405	0.544376	0.544376	0.544376	2.55324	2.64012	0.544376	2.38531	0.544376
hsa-miR-146a-5p	2.3386	3.95076	4.61436	4.93262	3.11146	3.90409	5.99965	7.98956	12.3289	7.95046	13.4004	12.9454	13.1631	13.7381	14.157	13.5944	10.1627	10.0632	9.11991	9.9733	11.61	11.2704	9.72352	9.99928	9.02665	9.87076	11.4635	10.8495	9.11999	9.30495	9.11513	9.93887	11.5182	9.83483	7.18793	8.15396	9.17612	7.54532	7.05686	7.10515	7.59428	7.2572	8.58153	7.73058	7.69198	11.8538	9.01379	10.689	10.8326
hsa-miR-146b-3p	2.52333	3.26515	2.66153	3.53348	3.64191	3.51353	6.50721	7.23945	4.07827	11.451	10.6304	10.6137	10.9089	10.754	11.1076	10.7046	10.2727	10.594	10.1776	10.3403	10.7056	10.6662	10.1871	10.185	9.65317	10.0573	10.5816	10.2785	9.76405	9.67935	10.0124	9.73965	9.64567	10.0143	10.9424	4.91307	0.544376	0.544376	0.544376	2.07954	0.544376	3.9406	2.90834	3.07789	4.7027	3.47528	11.1387	11.2403	10.8175
hsa-miR-146b-5p	8.93657	8.84463	8.5518	9.11493	9.16558	8.95004	7.82173	6.80197	10.6417	11.7333	16.8554	16.8599	17.3837	16.7973	18.042	17.4261	14.9169	14.7117	14.124	14.0751	15.5275	14.8316	14.7087	14.954	14.4726	14.578	15.7021	14.7584	13.5328	13.8863	14.3337	14.0808	15.7025	14.3904	12.6061	9.78962	5.33688	3.99738	4.29594	4.2573	9.0376	5.53819	6.6352	5.9569	5.84747	6.89486	17.0462	17.546	16.8932
hsa-miR-147b-3p	0.544376	0.544376	0.544376	1.43745	1.57658	1.56591	0.544376	0.544376	0.544376	0.544376	5.1358	4.17476	4.82118	6.72556	5.79157	5.77882	2.90701	1.83822	1.79382	0.544376	4.34523	3.76398	1.68936	2.51073	2.21917	3.48785	4.39698	3.58248	1.86512	2.37113	2.37967	3.19559	4.22589	2.91235	1.76194	0.544376	0.544376	0.544376	0.544376	0.544376	4.56873	0.544376	0.544376	0.544376	0.544376	1.78136	2.19949	0.544376	0.544376
hsa-miR-147b-5p	0.544376	0.544376	0.544376	0.544376	0.544376	0.544376	0.544376	0.544376	0.544376	0.544376	2.0114	0.544376	0.544376	2.50948	2.07862	2.40091	0.544376	0.544376	0.544376	0.544376	0.544376	0.544376	0.544376	0.544376	0.544376	0.544376	0.544376	0.544376	0.544376	0.544376	0.544376	0.544376	0.544376	0.544376	0.544376	0.544376	0.544376	0.544376	0.544376	0.544376	4.56873	0.544376	0.544376	0.544376	0.544376	1.40904	0.544376	0.544376	0.544376
hsa-miR-148a-3p	12.7152	12.3057	12.1251	12.4192	13.1406	12.7586	7.63554	7.66773	9.66807	5.48317	10.4815	10.3992	10.9764	10.3101	10.9376	11.0932	8.95146	9.45119	8.96892	8.51267	9.37989	9.32177	8.76504	8.82988	8.45991	8.17143	8.86578	8.71319	7.26877	7.40635	7.50293	7.22415	9.67805	7.56135	6.96232	16.9723	2.62846	3.70157	3.47808	2.63227	10.5015	7.68513	8.0292	7.73058	9.16683	9.57914	15.2754	14.9996	15.1018
hsa-miR-148a-5p	6.07148	5.90591	5.78142	5.42828	6.11324	5.74944	5.07102	0.544376	4.27859	5.18689	4.94345	5.22262	5.44067	5.34609	6.0501	5.33984	4.16521	4.476	4.11633	4.02957	6.00407	5.10843	4.03001	4.55843	3.99649	4.36	5.56703	4.44532	3.72644	4.07005	4.11713	3.92042	4.33883	4.80791	3.96943	12.5302	0.544376	4.12495	0.544376	0.544376	4.49996	3.47373	3.85474	0.544376	0.544376	2.09721	9.64553	9.38676	9.09241
hsa-miR-148b-3p	9.37265	9.01294	8.84491	8.85281	9.04807	9.25226	9.72542	7.56394	0.544376	7.57356	11.6614	11.5872	12.0898	11.1273	12.1426	12.0576	10.0757	10.1565	9.72486	9.36966	10.3297	10.2111	9.8858	10.1286	9.64528	9.1595	10.3184	10.0521	0.544376	8.50673	8.68146	8.6345	10.6648	9.71872	8.34241	12.3666	9.71408	9.32591	9.22904	9.48032	15.9731	9.14337	9.58339	8.59157	11.3924	13.4614	12.0701	11.8498	11.727
hsa-miR-148b-5p	4.7471	4.82792	4.65237	3.00662	4.39168	4.77526	5.05279	3.05427	2.86881	4.24764	7.02754	7.16069	7.41454	7.56879	8.06709	7.81279	5.289	4.89727	4.97113	4.17286	5.40162	5.07312	5.17985	5.3157	4.82046	4.59948	5.88502	5.00134	4.15891	3.81804	4.16157	4.27002	5.26555	4.12743	5.06766	9.74636	6.40082	6.65919	6.37636	5.86995	8.57095	7.39295	7.63549	7.14563	8.86735	5.34505	8.13736	8.18332	7.69733
hsa-miR-149-3p	0.544376	0.544376	0.544376	0.544376	0.544376	0.544376	0.544376	0.544376	0.544376	0.544376	0.544376	0.544376	0.544376	0.544376	0.544376	0.544376	0.544376	0.544376	0.544376	0.544376	0.544376	0.544376	0.544376	0.544376	0.544376	0.544376	0.544376	0.544376	0.544376	0.544376	0.544376	0.544376	0.544376	0.544376	0.544376	0.544376	0.544376	0.544376	0.544376	0.544376	0.544376	0.544376	0.544376	0.544376	0.544376	0.544376	0.544376	0.544376	0.544376
hsa-miR-149-5p	4.18354	4.716	4.32747	4.51247	4.80873	4.75906	2.67258	0.544376	0.544376	0.544376	3.59068	3.75475	3.56294	3.72894	4.03277	3.53464	2.00312	3.52458	2.05319	0.544376	3.88886	0.544376	2.12605	3.714	3.10964	2.55526	3.42625	2.2974	0.544376	3.42247	2.53217	0.544376	2.67146	0.544376	2.88264	9.47396	6.49626	7.35183	7.14982	7.27242	11.8656	5.45783	5.16998	5.17339	6.70053	7.33242	0.544376	0.544376	0.544376
hsa-miR-150-3p	0.544376	0.544376	0.544376	0.544376	0.544376	0.544376	1.61626	9.11216	0.544376	8.90441	0.544376	0.544376	0.544376	0.544376	0.544376	0.544376	0.544376	0.544376	0.544376	0.544376	0.544376	0.544376	0.544376	0.544376	1.6743	0.544376	0.544376	0.544376	0.544376	0.544376	0.544376	0.544376	0.544376	0.544376	0.544376	0.544376	0.544376	0.544376	0.544376	0.544376	0.544376	0.544376	0.544376	0.544376	0.544376	0.544376	0.544376	0.544376	0.544376
hsa-miR-150-5p	0.544376	0.544376	0.544376	0.544376	0.544376	1.19842	7.71871	17.2321	2.85556	16.7679	9.45433	9.50802	9.50582	9.37749	9.58999	9.29917	9.01014	9.05695	8.64321	8.67685	8.75486	9.00148	9.53969	9.27831	9.08866	9.13033	9.55175	9.29872	8.07415	8.15158	8.14346	7.99722	6.96425	7.51798	7.67751	7.34032	0.544376	3.09228	2.8166	1.81622	7.80769	2.32403	2.69782	0.544376	4.27668	2.16387	2.66096	0.544376	3.12332
hsa-miR-151a-3p	10.9454	10.9078	10.6316	10.6965	10.9524	10.952	8.37327	9.94237	12.878	7.4841	9.97431	9.90498	10.2617	9.91829	10.4493	10.4658	8.00919	8.52503	8.04558	7.87567	8.68751	8.36339	8.04032	8.00394	7.27388	7.42004	8.27741	7.8272	7.69082	7.53124	7.84836	7.49295	8.64477	7.59304	7.19712	15.0252	13.4481	13.062	12.8671	12.7087	17.283	12.5327	13.0771	12.4142	14.0218	15.2442	14.0956	14.0112	13.918
hsa-miR-151a-5p/151b	11.0035	11.1012	10.7177	10.5489	11.2156	11.1934	9.01286	11.6508	12.5955	7.88448	9.76602	9.61484	10.0012	9.71064	10.2232	10.0078	7.81497	7.82064	7.17316	7.53729	7.86277	7.6871	7.8895	7.7284	7.37552	7.43859	7.85894	7.36075	7.88722	7.57227	7.73608	7.62361	8.43341	7.72763	7.6516	14.6631	9.1958	12.1024	12.0318	11.6776	13.8064	12.3119	12.7095	12.1251	13.9394	9.1939	13.3814	13.4558	13.1617
hsa-miR-152-3p	9.27387	9.47508	9.12926	8.96143	9.46864	9.5409	0.544376	0.544376	0.544376	0.544376	6.86084	0.544376	6.65785	5.61726	6.80147	5.80764	5.61008	0.544376	0.544376	5.55126	6.29309	6.45661	5.03804	6.26337	4.92871	0.544376	7.12337	6.16883	4.2112	5.17814	0.544376	5.4428	6.2406	5.31901	0.544376	3.25004	6.43735	6.85454	6.74153	6.01191	12.7229	7.24927	7.51763	6.70082	8.90276	11.8569	3.69092	0.544376	4.09934
hsa-miR-152-5p	4.83087	5.12723	4.77797	4.07288	4.91835	5.01231	0.544376	0.544376	0.544376	0.544376	0.544376	2.0331	3.22481	3.60823	3.01544	3.22193	0.544376	0.544376	0.544376	0.544376	0.544376	0.544376	1.68936	0.544376	1.83884	0.544376	2.95476	1.69206	0.544376	0.544376	2.37967	0.544376	1.95767	0.544376	1.96223	4.39259	3.91191	4.45075	3.88105	3.12376	7.42911	5.58939	5.08951	5.48434	6.42239	4.42417	2.66096	0.544376	0.544376
hsa-miR-153-3p	0.544376	1.68546	1.86185	1.27736	2.13039	1.65901	0.544376	0.544376	0.544376	0.544376	0.544376	0.544376	0.544376	0.544376	0.544376	0.544376	0.544376	0.544376	0.544376	0.544376	0.544376	0.544376	0.544376	0.544376	0.544376	0.544376	0.544376	0.544376	0.544376	0.544376	0.544376	0.544376	0.544376	0.544376	0.544376	4.91307	0.544376	0.544376	0.544376	0.544376	3.52784	0.544376	0.544376	0.544376	0.544376	0.544376	1.74502	0.544376	1.95559
hsa-miR-153-5p	0.544376	0.544376	0.544376	0.544376	0.544376	0.544376	0.544376	0.544376	0.544376	0.544376	0.544376	0.544376	0.544376	0.544376	0.544376	0.544376	0.544376	0.544376	0.544376	0.544376	0.544376	0.544376	0.544376	0.544376	0.544376	0.544376	0.544376	0.544376	0.544376	0.544376	0.544376	0.544376	0.544376	0.544376	0.544376	0.544376	0.544376	0.544376	0.544376	0.544376	0.544376	0.544376	0.544376	0.544376	0.544376	0.544376	0.544376	0.544376	0.544376
hsa-miR-1537-3p	0.544376	0.544376	0.544376	0.544376	0.544376	0.544376	0.544376	0.544376	0.544376	0.544376	0.544376	0.544376	0.544376	0.544376	0.544376	0.544376	0.544376	0.544376	0.544376	0.544376	0.544376	0.544376	0.544376	0.544376	0.544376	0.544376	0.544376	0.544376	0.544376	0.544376	0.544376	0.544376	0.544376	0.544376	0.544376	0.544376	0.544376	0.544376	0.544376	0.544376	7.17823	0.544376	0.544376	0.544376	0.544376	0.544376	0.544376	0.544376	2.47365
hsa-miR-1537-5p	0.544376	0.544376	0.544376	0.544376	0.544376	0.544376	0.544376	0.544376	0.544376	0.544376	0.544376	0.544376	0.544376	0.544376	0.544376	0.544376	0.544376	0.544376	0.544376	0.544376	0.544376	0.544376	0.544376	0.544376	0.544376	0.544376	0.544376	0.544376	0.544376	0.544376	0.544376	0.544376	0.544376	0.544376	0.544376	0.544376	0.544376	0.544376	0.544376	0.544376	5.25051	0.544376	0.544376	0.544376	0.544376	0.544376	0.544376	0.544376	0.544376
hsa-miR-1538	0.544376	1.43716	1.36824	0.544376	1.39297	0.544376	5.73994	0.544376	2.47139	5.4444	3.12012	3.24415	3.70554	3.47613	2.83715	3.66809	3.97834	4.51624	4.25556	4.02957	4.17981	4.08298	3.94112	4.25045	3.74695	3.82907	3.9932	4.30968	4.10463	4.81687	4.24651	3.28757	3.5641	4.00617	4.00827	0.544376	0.544376	0.544376	0.544376	0.544376	0.544376	0.544376	0.544376	0.544376	0.544376	0.544376	4.86056	4.6176	5.0796
hsa-miR-154-3p	2.12072	2.04671	2.44868	1.88202	2.38873	2.08583	0.544376	0.544376	0.544376	0.544376	0.544376	0.544376	0.544376	0.544376	0.544376	0.544376	0.544376	0.544376	0.544376	0.544376	0.544376	0.544376	0.544376	0.544376	0.544376	0.544376	0.544376	0.544376	0.544376	0.544376	0.544376	0.544376	0.544376	0.544376	0.544376	0.544376	0.544376	0.544376	0.544376	0.544376	14.4713	0.544376	0.544376	0.544376	0.544376	4.54819	1.99568	0.544376	0.544376
hsa-miR-154-5p	3.28444	3.109	3.27824	3.17431	3.74455	3.6795	0.544376	0.544376	1.0654	0.544376	0.544376	0.544376	0.544376	0.544376	0.544376	0.544376	0.544376	0.544376	0.544376	0.544376	0.544376	0.544376	0.544376	0.544376	0.544376	0.544376	0.544376	0.544376	0.544376	0.544376	0.544376	0.544376	0.544376	0.544376	0.544376	0.544376	0.544376	2.64132	1.87404	2.47401	11.8189	3.85878	3.75296	3.31123	4.39566	4.86647	3.56434	4.14801	3.73653
hsa-miR-155-3p	0.544376	0.544376	0.544376	0.544376	0.544376	0.544376	0.544376	0.544376	0.544376	0.544376	2.91896	0.544376	0.544376	2.18584	0.544376	0.544376	1.75132	0.544376	0.544376	0.544376	0.544376	0.544376	1.68936	0.544376	0.544376	0.544376	0.544376	0.544376	0.544376	0.544376	0.544376	0.544376	0.544376	0.544376	0.544376	0.544376	0.544376	0.544376	0.544376	0.544376	7.82179	0.544376	0.544376	0.544376	0.544376	2.02641	0.544376	0.544376	0.544376
hsa-miR-155-5p	6.80031	7.15795	7.2193	7.56418	6.31498	6.78429	10.4734	12.5113	8.06856	10.8152	14.0773	11.3578	11.4162	15.417	13.3738	13.3476	14.1427	11.9247	10.0061	14.989	13.8027	13.1266	14.0845	11.982	10.0549	14.809	13.9865	13.1131	13.2706	11.5916	10.196	14.1882	13.1279	12.2097	9.54943	8.38246	10.0579	11.1096	10.8054	10.5308	11.0903	10.8533	11.5975	11.0777	13.098	11.66	7.74985	8.81656	10.4512
hsa-miR-15a-3p	0.544376	0.544376	0.544376	0.544376	0.544376	0.544376	0.544376	0.544376	0.544376	0.544376	0.544376	1.77675	0.544376	0.544376	0.544376	0.544376	0.544376	0.544376	0.544376	0.544376	0.544376	0.544376	0.544376	0.544376	0.544376	0.544376	0.544376	0.544376	0.544376	0.544376	0.544376	0.544376	0.544376	0.544376	0.544376	2.24543	0.544376	0.544376	0.544376	0.544376	8.62422	0.544376	0.544376	0.544376	0.544376	0.544376	0.544376	0.544376	0.544376
hsa-miR-15a-5p	7.47109	7.85191	6.86536	6.78406	7.55883	7.42477	7.33401	9.35229	8.28057	8.22826	10.0641	10.1707	10.5705	10.7113	10.7348	10.6425	8.62376	8.29098	8.11385	8.88233	8.45529	8.27307	8.4225	8.42123	8.26327	8.93631	9.02993	8.48548	7.43091	7.86008	7.84498	8.37015	9.36737	7.78821	6.05982	9.54594	5.55224	7.62245	7.71586	7.33316	15.2208	8.50887	8.59614	7.89723	9.94763	3.91358	10.1797	10.6699	10.2476
hsa-miR-15b-3p	3.37819	3.67167	3.37398	3.89622	3.53117	3.43294	5.24168	0.544376	3.47537	3.65776	4.89105	5.08501	5.20018	4.60648	5.58922	4.7942	3.19768	2.66508	3.51865	0.544376	3.37489	3.76398	3.94112	3.9869	3.05456	2.81666	3.61283	3.80217	1.86512	2.55838	3.00802	0.544376	4.36572	3.47449	2.50547	9.16384	4.10741	5.69939	5.47612	5.53562	11.9178	4.8497	5.00427	3.84058	5.92827	5.73641	8.67739	8.73617	8.11389
hsa-miR-15b-5p	6.22147	6.34178	6.11232	6.39311	6.18453	6.2081	10.8539	8.21874	7.27914	8.97291	8.31905	8.5523	8.80509	8.51488	9.04943	9.00339	8.35492	8.20164	7.6284	7.61411	8.71783	8.09998	8.21965	8.25449	7.72914	7.92195	8.69585	8.00979	7.709	7.505	7.75781	7.27988	7.66465	7.96413	8.71285	11.7436	5.46048	6.96866	6.94718	6.4809	17.0576	7.94281	8.68083	8.07006	9.47307	7.5043	11.3071	11.3599	11.1584
hsa-miR-16-1-3p	0.544376	0.544376	0.544376	0.544376	1.14869	0.544376	0.544376	0.544376	0.544376	0.544376	0.544376	0.544376	0.544376	0.544376	0.544376	0.544376	0.544376	0.544376	0.544376	0.544376	0.544376	0.544376	0.544376	0.544376	0.544376	0.544376	0.544376	0.544376	0.544376	0.544376	0.544376	0.544376	0.544376	0.544376	0.544376	0.544376	0.544376	1.9359	2.36818	0.544376	9.92022	0.544376	0.544376	0.544376	0.544376	3.07407	2.89624	3.24483	2.47365
hsa-miR-16-2-3p	4.02106	4.80821	3.968	4.00483	4.07135	4.08487	4.91822	6.5207	4.39803	5.52092	5.97974	5.90618	5.987	6.06509	6.31918	5.90419	4.8207	4.63059	4.4611	4.17286	4.96847	4.61354	5.14074	5.24876	4.61346	4.57725	5.32546	4.97922	3.92812	3.81804	4.54324	4.31363	5.53701	3.80229	3.65305	8.51838	4.95478	5.52657	5.57338	5.12465	12.1756	6.12846	6.50186	5.85249	7.86608	5.99037	9.33379	9.82922	9.41479
hsa-miR-16-5p	11.8649	12.0685	11.5476	11.7675	11.685	11.6978	12.6453	12.2933	12.6746	11.3673	13.9922	14.0412	14.5369	14.0757	14.3729	14.443	13.0645	12.934	12.5301	12.8046	12.845	12.7809	12.6359	12.7284	12.3758	12.5911	13.0243	12.5024	11.408	11.7769	11.8805	12.0731	13.1881	12.0193	10.723	15.3372	9.12852	11.6475	11.6858	11.0626	18.967	12.8102	13.1175	12.6494	14.2406	8.52972	16.0164	16.2694	16.1533
hsa-miR-17-3p	3.73603	4.12104	3.30281	3.23602	3.77256	3.79626	4.41672	5.45291	2.99456	4.8133	4.96895	4.70098	5.0498	5.50485	5.50535	4.82277	3.87478	3.44233	3.36114	5.13031	4.17981	3.76398	4.03001	3.6629	2.80853	4.00681	3.52265	3.32177	2.35659	3.42247	2.53217	3.3738	4.39211	2.40956	3.38211	11.004	6.47298	6.96866	6.81149	6.31553	14.0026	6.91023	7.15279	6.55323	8.40681	2.81826	8.51603	8.58118	8.183
hsa-miR-181a-2-3p	7.07847	7.12257	6.16241	6.32897	7.77264	7.76426	8.67641	7.60636	6.36293	13.0023	6.19996	6.70928	6.46366	6.06509	6.83618	6.29855	6.2357	6.59879	6.55865	5.49816	6.05248	6.18655	6.03988	5.95269	5.50908	5.1585	5.63225	5.76628	5.62586	5.48823	5.68384	4.78501	5.30761	5.48604	5.86786	7.94356	8.01433	7.82714	7.47487	7.06012	12.3054	9.39586	9.74454	8.86178	10.6785	9.01766	9.76386	9.57569	9.0844
hsa-miR-181a-3p	8.28359	7.91531	7.2689	7.02682	7.79811	7.77233	7.79186	5.82058	4.05042	6.63305	7.44971	7.72051	7.96534	7.27796	8.42347	8.08395	7.3147	7.96878	7.42356	6.65957	7.40329	7.6871	7.38329	7.65608	6.9098	6.44411	7.23945	6.99871	5.07208	5.70681	5.48956	5.09006	5.53701	5.89514	4.93375	7.40948	7.9776	9.69961	9.62597	8.97191	13.2149	10.3274	10.5797	9.98821	11.4516	9.76354	11.5268	11.9019	11.4058
hsa-miR-181a-5p	12.7985	12.7265	11.7856	11.9396	13.2182	13.2085	16.9349	16.7419	12.1166	19.4464	13.7359	13.8467	14.44	14.4844	14.8552	14.4567	13.4289	13.6938	13.3214	13.5438	14.6461	14.0277	13.4802	13.3683	12.9279	13.5709	14.4869	13.8745	12.3573	12.1291	12.585	12.4865	13.1729	12.7678	15.2226	12.4809	13.0719	14.613	14.4264	14.2956	19.8626	14.6668	14.9765	14.6123	16.13	12.0066	16.9924	17.8073	17.1823
hsa-miR-181b-2-3p	1.48375	1.57006	0.544376	0.544376	1.57658	0.544376	0.544376	0.544376	0.544376	1.98522	0.544376	0.544376	0.544376	0.544376	0.544376	0.544376	0.544376	0.544376	0.544376	0.544376	0.544376	0.544376	0.544376	0.544376	0.544376	0.544376	0.544376	0.544376	0.544376	0.544376	0.544376	0.544376	0.544376	0.544376	0.544376	0.544376	0.544376	2.44827	0.544376	0.544376	8.57095	2.02545	3.3941	0.544376	0.544376	2.22693	1.74502	0.544376	0.544376
hsa-miR-181b-3p	2.75816	2.43458	0.544376	1.96772	2.86771	2.24987	0.544376	0.544376	0.544376	0.544376	0.544376	0.544376	2.90221	3.0775	0.544376	3.30697	0.544376	0.544376	0.544376	0.544376	0.544376	0.544376	0.544376	0.544376	0.544376	0.544376	0.544376	0.544376	0.544376	0.544376	0.544376	0.544376	0.544376	0.544376	0.544376	0.544376	3.19923	5.52657	4.61692	4.58384	10.5845	5.86335	5.4532	5.92293	6.42239	6.20151	6.8212	6.63334	6.34743
hsa-miR-181b-5p	8.8581	8.92441	7.75247	7.94582	8.72591	8.5135	12.0992	12.105	7.34148	15.2988	9.55647	9.83707	10.0695	10.2094	10.6857	10.3421	9.30723	9.74792	9.47289	9.92889	10.4542	10.204	9.23247	9.39399	9.10025	9.44504	10.3135	9.93081	8.04224	8.3796	8.56098	8.57337	8.96214	8.46145	9.66254	9.9916	10.7417	11.3456	11.1732	10.7882	13.6314	12.4633	12.7122	12.485	13.9116	10.2319	14.4021	14.8486	14.2106
hsa-miR-181c-3p	6.21527	6.04684	5.62818	5.66014	6.56498	6.52956	3.8221	0.544376	4.69898	2.40005	4.80867	4.66918	5.20018	4.75462	6.06969	5.67317	3.57682	3.60225	2.86403	0.544376	3.5221	4.08298	3.2429	3.55477	2.87441	3.1003	4.18041	3.32177	0.544376	0.544376	1.74963	2.27257	3.74023	2.59973	2.57282	7.95021	5.90526	7.57888	7.35506	6.98638	9.75554	7.88769	8.46298	7.57531	9.42865	6.03197	3.62905	4.2551	5.01354
hsa-miR-181c-5p	7.67022	7.26998	6.65523	6.02663	8.47849	8.12255	6.82402	5.82058	4.63694	6.1051	6.97199	6.82889	7.53247	7.85065	8.02759	7.83744	5.4225	5.29355	5.1943	5.13031	6.75459	5.89493	5.45948	5.51396	5.08388	5.79894	6.68535	5.57331	3.79692	4.01112	4.54324	5.11483	5.74507	5.07111	5.16648	9.0754	6.93141	9.21468	8.78044	8.54922	13.8364	9.04146	9.34471	8.87516	10.4291	3.25252	5.35191	6.05928	6.73271
hsa-miR-181d-5p	5.45475	5.34098	4.96306	4.85786	5.91321	5.67815	4.81375	0.544376	6.42776	5.82241	2.21701	0.544376	3.77176	4.50964	3.94996	4.57647	0.544376	2.50498	2.05319	0.544376	3.88886	0.544376	0.544376	3.43757	0.544376	2.22566	3.08873	3.75038	0.544376	2.15005	0.544376	0.544376	3.82066	0.544376	2.93342	7.20235	6.85245	7.07441	7.22865	6.87192	7.61062	7.34166	7.36389	7.20335	8.4621	8.00902	4.46437	4.53522	5.0796
hsa-miR-182-3p	0.544376	0.544376	0.544376	0.544376	0.544376	0.544376	0.544376	0.544376	0.544376	0.544376	0.544376	0.544376	0.544376	0.544376	0.544376	0.544376	0.544376	0.544376	0.544376	0.544376	0.544376	0.544376	0.544376	0.544376	0.544376	0.544376	0.544376	0.544376	0.544376	0.544376	0.544376	0.544376	0.544376	0.544376	0.544376	4.39259	0.544376	0.544376	0.544376	0.544376	0.544376	0.544376	0.544376	0.544376	0.544376	0.544376	0.544376	0.544376	0.544376
hsa-miR-182-5p	4.10462	4.08858	3.6076	3.85808	3.68682	3.39082	5.07102	4.95783	10.5127	4.41807	6.79121	6.75531	6.93986	6.54257	7.22472	7.08461	3.57682	4.70205	3.78874	2.94871	4.96847	4.75416	4.11365	4.14342	3.78066	3.71061	4.05838	3.94704	3.09821	2.99748	3.50551	2.06129	4.46849	3.80229	2.73687	15.9485	8.01835	7.64902	7.72193	7.38625	7.6973	3.23233	4.54204	3.51078	5.57367	5.47538	8.2225	8.18332	8.31201
hsa-miR-183-3p	0.544376	0.544376	0.544376	0.544376	0.544376	0.544376	0.544376	0.544376	0.544376	0.544376	0.544376	0.544376	0.544376	0.544376	0.544376	0.544376	0.544376	0.544376	0.544376	0.544376	0.544376	0.544376	0.544376	0.544376	0.544376	0.544376	0.544376	0.544376	0.544376	0.544376	0.544376	0.544376	0.544376	0.544376	0.544376	8.16543	0.544376	0.544376	0.544376	0.544376	0.544376	0.544376	0.544376	0.544376	0.544376	0.544376	0.544376	0.544376	0.544376
hsa-miR-183-5p	2.23464	1.78831	2.24774	2.12136	2.02986	1.96173	2.18808	2.41727	4.06163	2.6144	3.29536	4.38561	4.11472	3.40508	4.4484	4.05532	1.75132	0.544376	1.79382	0.544376	0.544376	0.544376	0.544376	0.544376	1.47452	1.94097	1.93365	0.544376	0.544376	0.544376	0.544376	0.544376	2.67146	0.544376	1.80523	13.153	4.4326	3.21433	4.39086	3.76974	7.08776	0.544376	2.69782	0.544376	0.544376	4.69284	4.77836	3.4417	4.9084
hsa-miR-184	0.544376	1.43716	0.544376	1.43745	1.57658	2.34785	0.544376	0.544376	0.544376	0.544376	0.544376	2.57308	0.544376	0.544376	2.83715	2.01874	0.544376	0.544376	0.544376	0.544376	0.544376	0.544376	0.544376	0.544376	0.544376	0.544376	0.544376	0.544376	0.544376	0.544376	0.544376	2.06129	0.544376	0.544376	1.6192	6.4242	0.544376	0.544376	0.544376	0.544376	0.544376	0.544376	0.544376	0.544376	0.544376	2.56453	0.544376	0.544376	2.66858
hsa-miR-1843	2.60645	2.85502	2.5806	2.54118	2.81315	3.02572	5.66997	6.58576	5.89273	5.73946	6.61705	6.60422	6.82127	6.95663	7.21596	6.94252	5.88573	6.26415	6.02582	6.47963	6.44586	6.31286	6.00767	5.97355	5.50908	5.91831	6.39113	5.60251	5.75405	5.72513	5.84149	5.55558	6.42367	5.53041	5.84887	6.34569	2.62846	4.86882	4.45081	3.76974	9.05262	4.46625	5.04752	4.8504	6.62984	6.98437	6.62404	6.81827	6.5702
hsa-miR-185-3p	2.43439	2.4887	2.07123	2.19106	2.46394	2.34785	5.68187	3.05427	5.10123	3.61125	5.67397	5.80764	5.53797	5.55411	5.98969	5.68874	3.97834	4.51624	4.16427	3.48442	3.99261	3.22511	3.79637	3.90165	3.84576	2.45482	4.49407	3.58248	3.72644	2.55838	2.79147	3.3738	4.28347	2.18474	5.3123	5.25176	2.94403	2.80924	1.6422	0.544376	0.544376	3.23233	3.3941	0.544376	3.66613	6.52279	7.8061	7.17068	6.97716
hsa-miR-185-5p	4.5435	4.15278	3.98307	3.17431	4.37364	4.25686	5.10681	2.41727	6.37078	5.05576	8.98784	8.84962	9.50221	9.00972	9.76382	9.0357	6.89694	6.3331	5.90485	4.63467	7.29683	6.79635	7.01889	7.14254	6.38415	6.16848	7.63879	7.04726	5.62586	5.55121	6.11291	5.94868	7.16039	6.12941	4.92571	6.80772	7.36974	5.73954	5.68949	6.4413	15.2733	3.77195	3.2505	2.79591	0.544376	8.98883	9.70683	9.57312	10.1693
hsa-miR-186-3p	0.544376	0.544376	0.544376	0.544376	0.544376	0.544376	0.544376	0.544376	0.544376	0.544376	0.544376	2.0331	0.544376	0.544376	0.544376	0.544376	0.544376	0.544376	0.544376	0.544376	0.544376	0.544376	0.544376	0.544376	0.544376	0.544376	0.544376	0.544376	0.544376	0.544376	0.544376	0.544376	0.544376	0.544376	0.544376	3.82111	0.544376	0.544376	0.544376	0.544376	0.544376	0.544376	0.544376	0.544376	0.544376	0.544376	0.544376	0.544376	0.544376
hsa-miR-186-5p	10.4661	9.86792	9.37591	9.19759	10.38	10.1612	11.2691	10.6546	10.0671	11.446	12.9728	13.0604	13.3733	13.506	13.6529	13.3114	11.4183	11.3454	10.7813	11.2592	11.5902	11.1624	11.3723	11.2845	10.6845	11.2209	11.5823	11.123	9.58492	9.44958	9.93184	10.2706	11.677	9.9697	10.7497	14.864	12.4288	12.0162	11.9973	11.4679	9.30433	12.0743	12.2792	11.8052	13.3872	9.00104	14.7381	14.6012	14.3481
hsa-miR-187-3p	2.12072	1.43716	0.544376	1.57039	2.02986	1.96173	0.544376	0.544376	1.14493	0.544376	0.544376	0.544376	2.77484	1.73465	0.544376	2.40091	0.544376	0.544376	0.544376	0.544376	2.21674	2.02079	0.544376	0.544376	0.544376	1.76492	2.44536	0.544376	0.544376	0.544376	0.544376	0.544376	0.544376	0.544376	0.544376	10.8711	2.2089	0.544376	0.544376	0.544376	6.71723	0.544376	0.544376	0.544376	3.22013	1.75018	0.544376	0.544376	0.544376
hsa-miR-188-3p	1.99424	1.43716	1.59887	0.544376	2.26651	1.89397	0.544376	0.544376	0.544376	0.544376	2.0114	2.7112	2.77484	2.35833	3.55952	3.13128	0.544376	0.544376	0.544376	0.544376	0.544376	0.544376	0.544376	0.544376	0.544376	0.544376	0.544376	0.544376	0.544376	0.544376	0.544376	0.544376	2.67146	0.544376	1.31297	4.03814	0.544376	0.544376	1.6422	1.81622	0.544376	2.02545	2.44653	0.544376	2.55324	0.544376	3.56434	3.01496	3.24626
hsa-miR-188-5p	3.50791	3.58059	3.03482	2.93327	3.49785	3.6795	2.94431	0.544376	0.544376	0.544376	4.62822	4.79236	5.26985	4.93925	5.11035	5.6254	2.00312	0.544376	0.544376	0.544376	2.80548	0.544376	3.08283	2.83313	2.1061	2.22566	3.52265	2.2974	0.544376	0.544376	2.66828	0.544376	4.03768	2.76531	4.13989	7.01215	3.91191	5.16293	5.40239	4.99368	8.95365	5.152	4.95967	4.69769	6.65379	3.21483	5.81674	6.14483	5.54442
hsa-miR-18a-3p	1.48375	1.57006	1.49157	1.43745	1.28187	0.544376	6.20322	5.30603	3.10958	5.10635	4.72129	4.76254	5.1017	5.28902	5.14774	5.08099	5.74724	5.52746	5.50317	6.17601	5.57745	5.79021	5.27321	4.98641	4.65011	5.76993	5.97154	5.52837	5.18047	5.00883	5.18149	4.95936	4.541	4.39189	5.41917	9.69782	2.94403	3.21433	3.0744	2.90052	10.5616	3.9406	2.90834	0.544376	5.10216	3.84835	9.04041	9.19292	8.66323
hsa-miR-18a-5p	3.23506	3.17361	3.12087	2.37854	3.21868	2.96873	2.67258	0.544376	4.72376	0.544376	4.86411	4.76254	5.46066	5.36462	5.83801	6.09157	2.38208	2.50498	2.59873	3.24251	4.75054	3.67155	2.90135	3.01121	3.10964	3.16281	4.62838	3.75038	2.70503	0.544376	2.00113	2.60905	4.13489	2.76531	2.43433	12.4384	4.65647	6.10482	5.57338	5.8398	17.3492	6.29182	6.50186	5.73991	7.26434	4.75844	9.3121	8.9611	9.07231
hsa-miR-18b-3p	0.544376	0.544376	0.544376	0.544376	0.544376	0.544376	0.544376	0.544376	0.544376	0.544376	0.544376	0.544376	0.544376	0.544376	0.544376	0.544376	0.544376	0.544376	0.544376	0.544376	0.544376	0.544376	0.544376	0.544376	0.544376	0.544376	0.544376	0.544376	0.544376	0.544376	0.544376	0.544376	0.544376	0.544376	0.544376	7.37037	0.544376	0.544376	0.544376	0.544376	0.544376	0.544376	0.544376	0.544376	0.544376	0.544376	0.544376	0.544376	0.544376
hsa-miR-18b-5p	0.544376	0.544376	0.544376	0.544376	0.544376	0.544376	0.544376	0.544376	0.544376	0.544376	0.544376	0.544376	0.544376	0.544376	0.544376	0.544376	0.544376	0.544376	0.544376	0.544376	0.544376	0.544376	0.544376	0.544376	0.544376	0.544376	0.544376	0.544376	0.544376	0.544376	0.544376	0.544376	0.544376	0.544376	0.544376	10.616	0.544376	0.544376	0.544376	0.544376	12.0761	0.544376	0.544376	0.544376	0.544376	0.544376	0.544376	0.544376	0.544376
hsa-miR-1908-3p	0.544376	2.12088	0.544376	1.7887	2.38873	2.02551	4.67743	0.544376	1.64887	4.77207	2.80582	2.83609	3.70554	0.544376	0.544376	3.22193	3.57682	3.99527	3.08507	0.544376	3.99261	0.544376	3.45274	2.62733	2.50585	2.55526	4.1207	3.45822	4.26163	2.99748	4.47463	3.09698	3.85922	4.23916	5.92737	6.38548	0.544376	0.544376	2.8166	0.544376	6.41631	2.56331	0.544376	2.79591	0.544376	1.36091	6.6778	6.17226	6.08382
hsa-miR-1908-5p	2.12072	2.378	1.78175	2.12136	2.785	2.56338	4.06136	2.41727	7.42994	0.544376	5.45715	7.60797	5.49984	4.91428	6.14549	5.6415	5.289	6.19173	4.3824	4.98332	5.67348	5.3635	5.3945	6.00428	4.83643	4.98401	5.54462	5.26164	5.62586	7.18616	6.23159	5.59129	4.85695	6.19974	5.74547	7.37037	0.544376	0.544376	0.544376	3.22298	0.544376	0.544376	0.544376	0.544376	0.544376	3.28013	7.36604	7.44246	6.98578
hsa-miR-190a-3p	2.23464	2.04671	1.69468	1.27736	2.34933	2.39404	0.544376	0.544376	0.544376	0.544376	0.544376	0.544376	0.544376	0.544376	0.544376	0.544376	0.544376	0.544376	0.544376	0.544376	0.544376	0.544376	0.544376	0.544376	0.544376	0.544376	0.544376	0.544376	0.544376	0.544376	0.544376	0.544376	0.544376	0.544376	0.544376	3.25004	0.544376	0.544376	0.544376	0.544376	4.81488	0.544376	0.544376	0.544376	0.544376	0.544376	0.544376	0.544376	0.544376
hsa-miR-190a-5p	6.76676	6.21683	5.84826	5.63242	6.27441	5.94788	0.544376	0.544376	6.41264	0.544376	3.59068	3.55827	4.85183	4.33208	5.14774	5.08099	2.20779	0.544376	1.79382	0.544376	2.80548	2.75829	2.57205	2.23882	2.32238	2.22566	2.2171	3.45822	2.35659	2.15005	3.19458	2.87526	3.96897	2.91235	1.80523	8.65484	0.544376	0.544376	1.6422	0.544376	8.59578	0.544376	0.544376	0.544376	0.544376	1.92438	4.53292	5.20144	3.3591
hsa-miR-190b-5p	0.544376	1.57006	0.544376	0.544376	0.544376	1.89397	6.03719	0.544376	2.48918	0.544376	4.04221	4.34586	4.30459	3.84012	4.18518	4.31959	2.20779	3.35492	3.27513	0.544376	3.88886	3.57262	1.92992	2.38226	2.80853	2.96595	4.05838	2.80517	0.544376	2.15005	2.66828	2.60905	3.46697	1.90595	4.63627	4.39259	0.544376	0.544376	0.544376	0.544376	0.544376	0.544376	0.544376	0.544376	0.544376	3.36837	3.49648	4.44781	3.73653
hsa-miR-191-3p	2.68452	2.72942	2.07123	1.96772	2.34933	2.1977	5.60894	0.544376	3.88349	3.90857	7.14939	7.49045	7.48937	6.88151	7.15311	7.02455	6.57554	6.68043	6.61114	5.60248	6.73989	6.77457	6.17168	6.44608	6.09719	5.0818	6.69555	6.36891	6.13655	6.45278	6.36974	5.0392	6.01403	6.29277	5.83179	7.97649	4.16702	3.78153	4.19424	4.11261	8.32587	5.61431	5.13031	5.43696	6.3655	3.00898	7.57473	7.81716	7.30112
hsa-miR-191-5p	13.7183	12.8536	13.2361	13.0035	12.9406	12.9079	16.7004	13.9681	15.2598	14.9212	17.1111	17.1427	17.4813	16.8754	17.8727	17.5378	16.5241	16.3922	15.9485	15.819	16.6482	16.3901	16.2983	16.1504	15.6702	15.5761	16.3895	16.0166	15.5593	15.4822	15.7063	15.4457	15.487	16.0416	15.9092	16.7744	13.0312	13.055	12.8815	12.6822	16.8775	13.3229	13.7322	13.2334	14.6018	10.785	17.1677	16.9681	17.1039
hsa-miR-1910-5p	0.544376	0.544376	1.36824	1.43745	0.544376	1.56591	3.98601	4.66772	0.544376	0.544376	0.544376	0.544376	0.544376	0.544376	0.544376	0.544376	0.544376	0.544376	0.544376	0.544376	0.544376	0.544376	1.68936	1.65135	0.544376	1.76492	0.544376	0.544376	0.544376	0.544376	0.544376	0.544376	0.544376	0.544376	1.76194	6.26265	4.65647	4.29713	4.45081	4.38864	8.57095	5.56402	3.2505	5.81593	5.2353	4.06201	0.544376	0.544376	2.66858
hsa-miR-1911-3p	0.544376	0.544376	0.544376	0.544376	0.544376	0.544376	0.544376	0.544376	0.544376	0.544376	0.544376	0.544376	0.544376	0.544376	0.544376	0.544376	0.544376	0.544376	0.544376	0.544376	0.544376	0.544376	0.544376	0.544376	0.544376	0.544376	0.544376	0.544376	0.544376	0.544376	0.544376	0.544376	0.544376	0.544376	0.544376	2.8414	0.544376	0.544376	0.544376	0.544376	0.544376	0.544376	0.544376	0.544376	0.544376	0.544376	0.544376	0.544376	0.544376
hsa-miR-1911-5p	0.544376	0.544376	0.544376	0.544376	0.544376	0.544376	0.544376	0.544376	0.544376	0.544376	0.544376	0.544376	0.544376	0.544376	0.544376	0.544376	0.544376	0.544376	0.544376	0.544376	0.544376	0.544376	0.544376	0.544376	0.544376	0.544376	0.544376	0.544376	0.544376	0.544376	0.544376	0.544376	0.544376	0.544376	0.544376	5.95408	0.544376	0.544376	0.544376	0.544376	0.544376	0.544376	0.544376	0.544376	0.544376	0.544376	0.544376	0.544376	0.544376
hsa-miR-1912-3p	0.544376	0.544376	0.544376	0.544376	0.544376	0.544376	0.544376	0.544376	0.544376	0.544376	0.544376	0.544376	0.544376	0.544376	0.544376	0.544376	0.544376	0.544376	0.544376	0.544376	0.544376	0.544376	0.544376	0.544376	0.544376	0.544376	0.544376	0.544376	0.544376	0.544376	0.544376	0.544376	0.544376	0.544376	0.544376	4.91307	0.544376	0.544376	0.544376	0.544376	0.544376	0.544376	0.544376	0.544376	0.544376	0.544376	0.544376	0.544376	0.544376
hsa-miR-1914-5p	0.544376	0.544376	0.544376	0.544376	0.544376	0.544376	0.544376	0.544376	0.544376	0.544376	2.0114	0.544376	0.544376	0.544376	0.544376	0.544376	0.544376	0.544376	0.544376	0.544376	0.544376	2.02079	2.12605	0.544376	0.544376	0.544376	0.544376	0.544376	0.544376	0.544376	2.66828	0.544376	0.544376	0.544376	1.3844	0.544376	0.544376	0.544376	0.544376	0.544376	5.64916	0.544376	0.544376	0.544376	0.544376	1.36091	1.99568	0.544376	0.544376
hsa-miR-192-3p	0.544376	0.544376	0.544376	0.544376	0.544376	0.544376	0.544376	0.544376	0.544376	0.544376	0.544376	0.544376	0.544376	0.544376	0.544376	0.544376	0.544376	0.544376	0.544376	0.544376	0.544376	0.544376	0.544376	0.544376	0.544376	0.544376	0.544376	0.544376	0.544376	0.544376	0.544376	0.544376	0.544376	0.544376	0.544376	0.544376	0.544376	0.544376	0.544376	0.544376	5.58441	0.544376	0.544376	0.544376	0.544376	0.544376	2.19949	2.38531	0.544376
hsa-miR-192-5p/215-5p	7.71928	7.30898	7.04695	7.03953	8.24964	7.83821	7.70712	7.41677	5.6304	8.6811	8.14022	8.24879	8.76348	8.44919	9.12624	8.91352	4.97787	5.3612	5.1943	4.17286	5.97924	5.24161	5.08	5.21409	4.92871	4.78535	5.63225	5.26164	3.79692	2.86667	4.47463	4.02938	6.6797	4.18439	3.85466	12.6817	8.73993	8.82023	8.86375	8.62185	11.5717	8.83447	9.17748	8.59697	10.1694	8.66568	14.1075	14.0061	14.2172
hsa-miR-193a-3p	6.66114	7.94261	6.67836	3.50892	6.3008	6.50313	0.544376	0.544376	0.544376	0.544376	5.04284	4.63666	5.07598	5.52146	5.18418	5.1275	0.544376	0.544376	1.79382	0.544376	0.544376	0.544376	2.80048	2.83313	1.6743	2.22566	2.80594	2.44468	2.13693	0.544376	2.20556	2.06129	4.28347	2.76531	1.6192	8.45436	8.01433	9.73849	9.78221	9.35677	10.9065	9.03225	8.45098	8.55325	10.6988	2.77924	0.544376	0.544376	0.544376
hsa-miR-193a-5p	8.02443	8.13834	7.46787	8.17237	8.19827	7.71067	6.48702	5.40559	3.6426	3.90857	7.93605	7.62872	7.79881	8.0919	8.29212	8.2765	7.48988	7.20047	6.53167	6.70711	7.52832	7.41174	7.68756	7.34012	6.90226	7.82428	7.83146	7.60015	8.02783	7.45651	7.66886	7.92914	6.86928	8.14249	7.01811	6.24112	7.37602	5.38181	5.00401	6.16564	0.544376	2.93923	0.544376	0.544376	2.92788	8.01171	2.3731	0.544376	0.544376
hsa-miR-193b-3p	8.7528	8.52152	7.70933	7.79533	8.5255	8.36397	2.56783	6.19893	0.544376	0.544376	6.94017	7.05426	7.3991	7.13972	7.62617	7.36207	7.96303	7.83655	7.22459	7.12972	9.2143	8.20141	8.03501	8.18244	7.14228	7.68109	9.0775	8.13985	7.20615	7.08347	7.4682	7.0683	7.34315	7.88526	8.40652	10.0608	6.8434	6.88169	6.9575	7.17922	14.6978	6.42452	7.1025	6.50814	7.80323	5.82154	5.9476	6.53114	5.49692
hsa-miR-193b-5p	3.33211	2.68473	2.44868	2.37854	2.63443	2.48156	0.544376	2.77406	0.544376	0.544376	0.544376	2.24119	2.77484	2.64448	2.07862	2.01874	4.29084	4.15723	3.66017	4.30305	4.75054	3.57262	3.79637	3.7633	3.21355	3.6688	4.82756	4.1197	3.57391	4.01112	3.6383	2.87526	2.67146	3.80229	2.84767	4.54148	3.19923	0.544376	2.4959	3.22298	0.544376	2.02545	0.544376	0.544376	0.544376	3.3598	2.3731	4.2551	3.12332
hsa-miR-194-3p	0.544376	0.544376	0.544376	0.544376	0.544376	0.544376	0.544376	0.544376	0.544376	2.14043	0.544376	0.544376	0.544376	0.544376	0.544376	0.544376	0.544376	0.544376	0.544376	0.544376	0.544376	0.544376	0.544376	0.544376	0.544376	0.544376	0.544376	0.544376	0.544376	0.544376	0.544376	0.544376	0.544376	0.544376	0.544376	0.544376	0.544376	0.544376	0.544376	0.544376	0.544376	0.544376	0.544376	0.544376	0.544376	2.73904	3.42515	3.61414	3.81692
hsa-miR-194-5p	3.07528	3.43179	2.97426	3.20551	3.64191	3.71386	3.30228	3.48488	1.85178	5.39103	3.99305	4.12857	4.54908	4.21387	4.18518	4.64213	3.10753	2.32157	2.59873	2.94871	2.80548	2.93251	2.57205	2.73427	2.1061	0.544376	2.2171	2.69579	1.86512	0.544376	3.00802	2.7489	3.41574	0.544376	1.3844	7.60749	4.33222	4.35019	4.42115	4.34619	12.5255	4.29106	5.00427	4.52674	5.84747	5.39532	8.32712	8.46406	8.46475
hsa-miR-195-3p	1.99424	2.81447	2.70018	2.77325	2.30863	2.48156	0.544376	0.544376	0.544376	0.544376	0.544376	0.544376	0.544376	0.544376	0.544376	0.544376	0.544376	0.544376	0.544376	0.544376	0.544376	0.544376	0.544376	0.544376	0.544376	0.544376	0.544376	0.544376	0.544376	0.544376	0.544376	0.544376	0.544376	0.544376	0.544376	5.11625	4.22424	4.12495	3.92419	3.63407	10.1002	4.41021	4.34759	4.61476	6.11245	6.89049	0.544376	0.544376	2.83799
hsa-miR-195-5p	6.4501	6.42159	5.81104	6.83599	6.60595	7.27943	0.544376	0.544376	5.04902	0.544376	1.75834	1.77675	2.90221	0.544376	0.544376	0.544376	0.544376	0.544376	1.79382	0.544376	0.544376	0.544376	0.544376	0.544376	0.544376	1.55043	0.544376	0.544376	0.544376	0.544376	0.544376	0.544376	1.95767	0.544376	0.544376	7.9959	4.69733	6.42088	6.38404	5.97077	15.4162	6.51989	7.12283	6.28568	8.39975	6.50765	0.544376	2.73774	3.3591
hsa-miR-196a-3p	4.91003	4.27309	5.1603	3.69431	4.76795	5.31313	0.544376	0.544376	0.544376	0.544376	0.544376	0.544376	0.544376	0.544376	0.544376	0.544376	0.544376	0.544376	0.544376	0.544376	0.544376	0.544376	0.544376	0.544376	0.544376	0.544376	0.544376	0.544376	0.544376	0.544376	0.544376	0.544376	0.544376	0.544376	0.544376	0.544376	0.544376	0.544376	0.544376	0.544376	7.1337	2.02545	0.544376	0.544376	2.55324	0.544376	0.544376	0.544376	0.544376
hsa-miR-196a-5p	8.08012	8.28955	7.39992	7.47965	7.76146	7.85825	0.544376	0.544376	0.544376	2.14043	0.544376	0.544376	0.544376	0.544376	0.544376	0.544376	0.544376	0.544376	0.544376	0.544376	0.544376	0.544376	0.544376	0.544376	0.544376	0.544376	0.544376	0.544376	0.544376	0.544376	0.544376	0.544376	0.544376	0.544376	0.544376	0.544376	0.544376	0.544376	0.544376	0.544376	6.60754	0.544376	0.544376	0.544376	0.544376	5.05303	0.544376	0.544376	0.544376
hsa-miR-196b-3p	0.544376	1.27712	1.22005	0.544376	2.02986	1.34209	0.544376	0.544376	0.544376	0.544376	0.544376	0.544376	0.544376	0.544376	0.544376	0.544376	0.544376	0.544376	0.544376	0.544376	0.544376	0.544376	0.544376	0.544376	0.544376	0.544376	0.544376	0.544376	0.544376	0.544376	0.544376	0.544376	0.544376	0.544376	0.544376	0.544376	0.544376	0.544376	0.544376	0.544376	8.66389	0.544376	0.544376	0.544376	0.544376	1.40904	0.544376	0.544376	0.544376
hsa-miR-196b-5p	7.41264	6.8253	6.45812	6.76378	7.41588	7.23047	5.31996	0.544376	5.74527	4.21715	3.88929	3.81459	3.40414	3.78563	4.38701	3.46281	3.28227	0.544376	2.26356	0.544376	0.544376	0.544376	0.544376	2.23882	0.544376	2.64836	2.80594	1.93312	2.13693	2.86667	2.20556	0.544376	3.1266	0.544376	2.91671	0.544376	0.544376	0.544376	1.6422	0.544376	10.6383	8.13579	8.87305	8.08549	10.5392	7.92892	4.42883	3.90611	4.53694
hsa-miR-197-3p	7.41264	7.42485	7.0611	6.76633	7.65397	7.65173	12.5506	11.5999	6.07395	12.7063	10.6741	10.4865	10.9642	10.6252	10.9011	10.8182	11.3467	10.9577	10.6205	10.2728	11.7029	11.6275	11.2287	10.88	10.621	10.8415	11.6491	11.2509	11.1617	10.6744	11.1955	11.0743	9.71818	11.3843	11.5559	10.1744	6.56391	6.50477	5.92875	7.96984	14.6938	5.75545	5.08951	5.57467	4.95543	9.22243	10.9589	10.9763	10.8427
hsa-miR-197-5p	0.544376	1.8816	0.544376	1.7887	0.544376	0.544376	3.36389	0.544376	0.544376	5.58172	0.544376	2.0331	0.544376	2.64448	0.544376	2.92956	2.20779	2.10538	1.79382	0.544376	2.80548	2.55735	0.544376	2.73427	2.87441	2.45482	3.42625	0.544376	2.54272	0.544376	3.27911	2.87526	2.36617	0.544376	3.37009	3.25004	2.2089	0.544376	0.544376	0.544376	0.544376	0.544376	0.544376	3.07789	0.544376	1.45436	4.01406	4.0322	1.95559
hsa-miR-1973	0.544376	0.544376	0.544376	1.43745	0.544376	0.544376	0.544376	0.544376	0.544376	0.544376	0.544376	0.544376	0.544376	0.544376	0.544376	0.544376	0.544376	0.544376	0.544376	0.544376	0.544376	0.544376	0.544376	0.544376	0.544376	0.544376	0.544376	0.544376	0.544376	0.544376	0.544376	0.544376	0.544376	0.544376	0.544376	2.24543	0.544376	0.544376	0.544376	0.544376	6.27993	0.544376	0.544376	0.544376	0.544376	3.02005	0.544376	2.38531	0.544376
hsa-miR-1976	0.544376	0.544376	0.544376	0.544376	0.544376	0.544376	6.44576	6.54271	1.52831	7.66624	6.641	6.68571	7.01608	6.84242	7.00841	6.56634	6.63956	6.52213	6.40856	7.0944	6.07609	6.42898	6.59656	6.43108	6.23583	5.76013	6.39113	6.49876	7.03655	6.61866	6.74827	6.50185	5.69317	6.40419	6.39244	2.57795	0.544376	0.544376	0.544376	0.544376	6.55785	0.544376	0.544376	2.43652	0.544376	1.97658	4.80629	4.6176	4.83377
hsa-miR-199a-3p/199b-3p	12.817	13.5367	12.2838	12.6974	13.4518	13.1618	7.19569	4.49719	11.1994	4.05404	6.93373	7.24375	7.57889	7.42629	7.44313	7.47858	6.02411	5.69408	5.78807	5.60248	6.18867	5.72352	5.85914	5.72557	5.73002	5.54863	6.57917	5.85386	5.28126	5.09597	5.20281	5.42311	6.84571	4.80791	5.6167	7.3504	7.272	8.70084	8.44668	8.18885	16.6736	10.5308	10.7486	10.4196	12.0327	11.5983	9.44978	10.3763	10.367
hsa-miR-199a-5p	10.5031	10.6036	10.478	9.46745	10.8248	10.4878	0.544376	0.544376	4.6954	0.544376	0.544376	0.544376	2.08075	1.73465	0.544376	0.544376	0.544376	0.544376	0.544376	0.544376	0.544376	0.544376	0.544376	0.544376	0.544376	0.544376	0.544376	0.544376	0.544376	0.544376	0.544376	0.544376	0.544376	0.544376	0.544376	0.544376	3.41428	3.92902	4.26284	3.12376	14.3394	6.73959	7.5022	6.79769	8.28176	9.18961	0.544376	0.544376	0.544376
hsa-miR-199b-5p	5.09748	7.47558	5.42964	5.63801	4.97317	5.49013	5.2735	3.65864	0.544376	0.544376	6.2213	6.55301	6.78212	5.98358	6.84757	6.78488	5.34774	5.19808	4.83031	3.87017	5.01815	5.42078	4.9727	5.29926	4.55668	3.58124	5.45131	5.02313	3.92812	3.94964	3.7596	2.45211	5.42688	3.5639	2.84767	7.52974	0.544376	0.544376	2.22561	2.29286	6.7618	2.56331	2.69782	3.07789	3.66613	3.89021	8.84786	9.37501	9.56042
hsa-miR-19a-3p	4.37483	2.72942	3.12087	2.54118	4.37364	3.97637	1.61626	0.544376	2.37845	0.544376	4.65992	4.73209	4.69157	5.03499	5.21972	5.37879	0.544376	1.83822	1.79382	0.544376	0.544376	2.31861	0.544376	2.38226	0.544376	0.544376	2.44536	0.544376	0.544376	2.15005	2.00113	2.27257	3.5641	0.544376	0.544376	11.2997	7.09278	7.66473	7.40116	7.21488	18.8422	8.09655	8.3894	7.25884	9.40062	5.08913	8.78102	8.62648	8.16793
hsa-miR-19a-5p	0.544376	0.544376	0.544376	0.544376	0.544376	0.544376	0.544376	0.544376	0.544376	0.544376	0.544376	0.544376	0.544376	1.73465	0.544376	0.544376	0.544376	0.544376	0.544376	0.544376	0.544376	0.544376	0.544376	0.544376	0.544376	0.544376	0.544376	0.544376	0.544376	0.544376	0.544376	0.544376	0.544376	0.544376	0.544376	6.10474	0.544376	1.9359	1.6422	1.81622	5.51662	0.544376	0.544376	2.79591	0.544376	0.544376	2.78384	3.01496	3.12332
hsa-miR-19b-1-5p	0.544376	0.544376	0.544376	0.544376	0.544376	0.544376	0.544376	0.544376	0.544376	0.544376	0.544376	0.544376	2.08075	0.544376	0.544376	0.544376	0.544376	0.544376	0.544376	0.544376	0.544376	2.31861	0.544376	0.544376	0.544376	0.544376	0.544376	0.544376	0.544376	0.544376	0.544376	0.544376	0.544376	0.544376	0.544376	5.81526	0.544376	0.544376	2.0635	0.544376	10.4228	0.544376	0.544376	0.544376	0.544376	2.14208	3.1861	2.38531	2.47365
hsa-miR-19b-3p	6.23994	4.51162	4.19178	4.00483	5.5904	5.29641	4.4728	4.07945	4.17424	4.66351	7.57098	7.75867	8.0202	7.72736	8.21948	8.28676	5.5613	5.54695	5.09936	5.38567	6.18867	5.99256	5.25501	5.68819	5.16194	5.1585	6.57917	5.90162	3.49093	4.18105	4.20467	4.08087	6.3718	3.37895	2.82984	12.7291	9.27529	9.73229	9.51853	9.23182	19.6048	9.39406	9.68939	9.14924	10.8798	6.29817	10.8465	10.8778	10.3496
hsa-miR-200a-3p	0.544376	0.544376	0.544376	0.544376	0.544376	1.19842	1.61626	0.544376	0.544376	1.98522	0.544376	0.544376	0.544376	0.544376	0.544376	0.544376	0.544376	0.544376	0.544376	0.544376	0.544376	0.544376	0.544376	0.544376	0.544376	0.544376	0.544376	0.544376	0.544376	0.544376	0.544376	0.544376	2.11041	0.544376	1.44965	8.81999	0.544376	0.544376	0.544376	0.544376	8.85426	0.544376	0.544376	0.544376	2.92788	2.48418	0.544376	0.544376	0.544376
hsa-miR-200a-5p	0.544376	0.544376	0.544376	0.544376	0.544376	0.544376	0.544376	0.544376	0.544376	0.544376	0.544376	0.544376	0.544376	0.544376	0.544376	0.544376	0.544376	0.544376	0.544376	0.544376	0.544376	0.544376	0.544376	0.544376	0.544376	0.544376	0.544376	0.544376	0.544376	0.544376	0.544376	0.544376	0.544376	0.544376	0.544376	6.24112	0.544376	0.544376	0.544376	0.544376	3.52784	0.544376	0.544376	0.544376	0.544376	2.48418	0.544376	0.544376	0.544376
hsa-miR-200b-3p	1.85129	2.5406	2.19181	2.31922	2.785	2.74767	5.2735	5.35667	2.63896	5.45744	3.21054	3.92716	4.11472	4.17218	4.11102	4.23683	3.43733	3.05353	2.26356	2.94871	0.544376	3.67155	3.38627	2.51073	2.80853	3.16281	3.32266	3.32177	0.544376	0.544376	2.00113	2.7489	3.51638	0.544376	3.34575	11.3837	2.43629	0.544376	0.544376	0.544376	8.67558	2.93923	3.09016	0.544376	3.84515	4.6241	2.66096	3.61414	3.46344
hsa-miR-200b-5p	0.544376	0.544376	0.544376	0.544376	0.544376	0.544376	0.544376	0.544376	0.544376	0.544376	0.544376	0.544376	0.544376	0.544376	0.544376	0.544376	0.544376	0.544376	0.544376	0.544376	0.544376	0.544376	0.544376	0.544376	0.544376	0.544376	0.544376	0.544376	0.544376	0.544376	0.544376	0.544376	0.544376	0.544376	1.03389	4.22636	0.544376	0.544376	0.544376	0.544376	0.544376	0.544376	0.544376	0.544376	0.544376	1.12555	0.544376	0.544376	0.544376
hsa-miR-200c-3p	2.3386	1.43716	1.22005	0.544376	1.57658	0.544376	4.93824	4.58499	5.39771	4.79283	6.60898	6.66977	6.98194	6.67454	7.44313	6.89634	4.67514	4.89727	4.80041	4.53244	5.43855	4.92247	4.40636	5.16046	4.37141	4.30689	5.35153	4.88717	4.15891	4.33284	4.57635	3.3738	4.73879	4.39189	3.32097	11.855	0.544376	0.544376	0.544376	0.544376	0.544376	0.544376	0.544376	0.544376	0.544376	2.56453	5.08219	5.76714	5.59041
hsa-miR-200c-5p	0.544376	0.544376	0.544376	0.544376	0.544376	0.544376	0.544376	0.544376	0.544376	0.544376	0.544376	0.544376	0.544376	0.544376	0.544376	0.544376	0.544376	0.544376	0.544376	0.544376	0.544376	0.544376	0.544376	0.544376	0.544376	0.544376	0.544376	0.544376	0.544376	0.544376	0.544376	0.544376	0.544376	0.544376	0.544376	4.61049	0.544376	0.544376	0.544376	0.544376	0.544376	0.544376	0.544376	0.544376	0.544376	0.544376	0.544376	0.544376	0.544376
hsa-miR-202-3p	0.544376	0.544376	0.544376	0.544376	0.544376	0.544376	0.544376	0.544376	0.544376	1.80427	0.544376	0.544376	0.544376	0.544376	0.544376	0.544376	0.544376	0.544376	0.544376	0.544376	0.544376	0.544376	0.544376	0.544376	0.544376	0.544376	0.544376	0.544376	0.544376	0.544376	0.544376	0.544376	0.544376	0.544376	0.544376	0.544376	0.544376	0.544376	0.544376	0.544376	0.544376	0.544376	0.544376	0.544376	0.544376	0.544376	1.74502	0.544376	0.544376
hsa-miR-202-5p	0.544376	0.544376	0.544376	0.544376	0.544376	0.544376	0.544376	0.544376	0.544376	0.544376	0.544376	0.544376	0.544376	0.544376	0.544376	0.544376	0.544376	0.544376	0.544376	0.544376	0.544376	0.544376	0.544376	0.544376	0.544376	0.544376	0.544376	0.544376	0.544376	0.544376	0.544376	0.544376	0.544376	0.544376	0.544376	0.544376	0.544376	0.544376	0.544376	0.544376	0.544376	0.544376	0.544376	0.544376	0.544376	0.544376	0.544376	0.544376	0.544376
hsa-miR-203a-3p	2.95728	2.68473	0.544376	1.27736	2.89417	2.7816	3.36389	3.9526	2.65457	2.88108	4.78013	3.41007	3.01848	5.40098	3.86201	3.22193	3.01098	0.544376	0.544376	3.24251	0.544376	2.31861	3.31644	2.07566	0.544376	3.53532	2.2171	2.2974	2.97952	2.37113	2.79147	3.67354	2.67146	2.59973	0.544376	6.10474	2.2089	0.544376	2.22561	0.544376	8.00596	2.56331	3.64324	0.544376	0.544376	2.64012	1.99568	3.61414	4.5833
hsa-miR-203a-5p	0.544376	0.544376	0.544376	0.544376	0.544376	0.544376	0.544376	0.544376	0.544376	0.544376	0.544376	0.544376	0.544376	0.544376	0.544376	0.544376	0.544376	0.544376	0.544376	0.544376	0.544376	0.544376	0.544376	0.544376	0.544376	0.544376	0.544376	0.544376	0.544376	0.544376	0.544376	0.544376	0.544376	0.544376	0.544376	0.544376	0.544376	0.544376	0.544376	0.544376	3.02807	0.544376	0.544376	0.544376	0.544376	0.544376	0.544376	0.544376	0.544376
hsa-miR-203b-3p	0.544376	0.544376	0.544376	0.544376	0.544376	0.544376	0.544376	0.544376	0.544376	0.544376	2.68209	3.87199	0.544376	2.35833	0.544376	0.544376	0.544376	0.544376	0.544376	0.544376	0.544376	0.544376	0.544376	0.544376	0.544376	1.55043	0.544376	0.544376	0.544376	0.544376	0.544376	0.544376	0.544376	0.544376	0.544376	4.22636	0.544376	0.544376	0.544376	0.544376	0.544376	0.544376	0.544376	0.544376	0.544376	0.544376	0.544376	0.544376	0.544376
hsa-miR-204-3p	0.544376	0.544376	0.544376	0.544376	0.544376	0.544376	0.544376	0.544376	0.544376	0.544376	0.544376	0.544376	0.544376	0.544376	0.544376	0.544376	0.544376	0.544376	0.544376	0.544376	0.544376	0.544376	0.544376	0.544376	0.544376	0.544376	0.544376	0.544376	0.544376	0.544376	0.544376	0.544376	0.544376	0.544376	0.544376	0.544376	2.62846	1.9359	0.544376	1.81622	0.544376	0.544376	0.544376	0.544376	0.544376	3.04192	0.544376	0.544376	0.544376
hsa-miR-204-5p	4.56325	4.73701	3.39691	4.10572	5.02019	4.63134	0.544376	0.544376	3.00651	0.544376	0.544376	0.544376	1.81726	0.544376	0.544376	2.2252	0.544376	1.83822	0.544376	0.544376	0.544376	0.544376	0.544376	2.07566	0.544376	1.55043	0.544376	0.544376	0.544376	0.544376	0.544376	0.544376	0.544376	0.544376	1.1425	12.2907	10.9677	10.8966	11.058	10.9838	7.3823	9.85359	9.83046	9.96546	10.7935	7.63628	4.35497	4.97063	4.5833
hsa-miR-205-3p	0.544376	0.544376	0.544376	0.544376	0.544376	0.544376	0.544376	0.544376	0.544376	0.544376	0.544376	0.544376	0.544376	0.544376	0.544376	0.544376	0.544376	0.544376	0.544376	0.544376	0.544376	0.544376	0.544376	0.544376	0.544376	0.544376	0.544376	0.544376	0.544376	0.544376	0.544376	0.544376	0.544376	0.544376	0.544376	5.8724	0.544376	0.544376	0.544376	0.544376	0.544376	0.544376	0.544376	0.544376	0.544376	0.544376	0.544376	0.544376	0.544376
hsa-miR-205-5p	0.544376	0.544376	0.544376	0.544376	0.544376	0.544376	0.544376	0.544376	0.544376	0.544376	0.544376	0.544376	0.544376	0.544376	0.544376	0.544376	0.544376	0.544376	0.544376	0.544376	0.544376	0.544376	0.544376	0.544376	0.544376	0.544376	0.544376	0.544376	0.544376	0.544376	0.544376	0.544376	0.544376	0.544376	0.544376	13.0168	0.544376	0.544376	0.544376	0.544376	5.02492	0.544376	0.544376	0.544376	0.544376	0.544376	0.544376	0.544376	0.544376
hsa-miR-206	0.544376	0.544376	0.544376	0.544376	0.544376	0.544376	0.544376	0.544376	0.544376	0.544376	0.544376	0.544376	0.544376	0.544376	0.544376	0.544376	0.544376	0.544376	0.544376	0.544376	0.544376	0.544376	0.544376	0.544376	0.544376	0.544376	0.544376	0.544376	0.544376	0.544376	0.544376	0.544376	0.544376	0.544376	0.544376	0.544376	0.544376	0.544376	0.544376	0.544376	0.544376	0.544376	0.544376	0.544376	0.544376	0.544376	0.544376	0.544376	0.544376
hsa-miR-208a-3p	0.544376	0.544376	0.544376	0.544376	0.544376	0.544376	0.544376	0.544376	0.544376	0.544376	0.544376	0.544376	0.544376	0.544376	0.544376	0.544376	0.544376	0.544376	0.544376	0.544376	0.544376	0.544376	0.544376	0.544376	0.544376	0.544376	0.544376	0.544376	0.544376	0.544376	0.544376	0.544376	0.544376	0.544376	0.544376	0.544376	0.544376	0.544376	0.544376	0.544376	0.544376	0.544376	0.544376	0.544376	0.544376	0.544376	0.544376	0.544376	0.544376
hsa-miR-208a-5p	0.544376	0.544376	0.544376	0.544376	0.544376	0.544376	0.544376	0.544376	0.544376	0.544376	0.544376	0.544376	0.544376	0.544376	0.544376	0.544376	0.544376	0.544376	0.544376	0.544376	0.544376	0.544376	0.544376	0.544376	0.544376	0.544376	0.544376	0.544376	0.544376	0.544376	0.544376	0.544376	0.544376	0.544376	0.544376	0.544376	0.544376	0.544376	0.544376	0.544376	0.544376	0.544376	0.544376	0.544376	0.544376	0.544376	0.544376	0.544376	0.544376
hsa-miR-208b-3p	0.544376	0.544376	0.544376	0.544376	0.544376	0.544376	0.544376	0.544376	0.544376	0.544376	0.544376	0.544376	0.544376	0.544376	0.544376	0.544376	0.544376	0.544376	0.544376	0.544376	0.544376	0.544376	0.544376	0.544376	0.544376	0.544376	0.544376	0.544376	0.544376	0.544376	0.544376	0.544376	0.544376	0.544376	0.544376	0.544376	0.544376	0.544376	0.544376	0.544376	0.544376	0.544376	0.544376	0.544376	0.544376	0.544376	0.544376	0.544376	0.544376
hsa-miR-20a-3p	0.544376	1.27712	1.22005	0.544376	1.28187	0.544376	0.544376	0.544376	1.21463	0.544376	1.75834	0.544376	2.77484	1.98345	0.544376	1.76457	0.544376	0.544376	0.544376	0.544376	0.544376	0.544376	0.544376	0.544376	0.544376	0.544376	0.544376	0.544376	0.544376	0.544376	0.544376	0.544376	0.544376	0.544376	0.544376	7.68126	2.43629	2.80924	3.69395	2.29286	12.1274	4.01794	2.69782	3.07789	4.27668	2.22693	5.4786	5.53322	5.28945
hsa-miR-20a-5p	6.4288	6.22056	6.00292	6.11739	6.04677	5.78978	5.66997	4.95783	13.1634	4.3354	8.90128	8.81564	9.46067	9.30269	9.9417	10.0782	6.51709	6.66269	6.54971	5.55126	6.51658	6.77457	6.95279	7.28697	6.6994	6.95417	6.98885	6.73449	5.98059	6.06419	6.36974	6.14159	7.6727	6.30558	5.83179	14.3845	5.20166	8.02677	7.69442	7.42228	19.1014	8.28673	8.23925	7.85284	9.21189	11.2212	12.0857	11.8818	11.5311
hsa-miR-20b-3p	0.544376	0.544376	0.544376	0.544376	0.544376	0.544376	1.61626	0.544376	0.544376	0.544376	0.544376	0.544376	0.544376	0.544376	0.544376	0.544376	0.544376	0.544376	0.544376	0.544376	0.544376	0.544376	0.544376	0.544376	0.544376	0.544376	0.544376	0.544376	0.544376	0.544376	0.544376	0.544376	0.544376	0.544376	0.544376	7.68126	0.544376	0.544376	0.544376	0.544376	0.544376	0.544376	0.544376	0.544376	0.544376	0.544376	0.544376	0.544376	0.544376
hsa-miR-20b-5p	0.544376	0.544376	0.544376	0.544376	0.544376	0.544376	3.90642	2.41727	7.10534	5.12282	3.83441	2.95023	3.95359	3.33019	3.17291	4.10291	0.544376	0.544376	0.544376	0.544376	0.544376	0.544376	2.12605	0.544376	1.47452	1.76492	1.93365	2.2974	0.544376	0.544376	0.544376	2.27257	2.67146	0.544376	1.76194	13.6297	0.544376	0.544376	0.544376	0.544376	8.51997	0.544376	0.544376	0.544376	0.544376	1.97658	5.54628	5.0319	5.17331
hsa-miR-21-3p	10.3639	11.6789	11.322	10.9781	11.9064	11.6359	10.1293	6.66818	5.45793	6.57446	10.3961	10.4438	10.8814	10.9007	11.5362	11.2814	6.6079	7.15677	6.48555	6.55951	8.43262	7.40467	6.77293	6.77786	5.9364	6.77119	7.86799	6.94277	5.42032	5.91263	6.21072	6.14159	9.35907	6.93613	9.84499	12.7519	11.5116	12.0228	12.2244	11.6797	0.544376	12.6231	12.8954	12.3892	13.8762	10.1945	11.1322	11.2604	11.4021
hsa-miR-21-5p	15.7608	15.551	15.1086	14.9631	15.5258	15.6584	11.811	8.88551	12.5064	9.1933	16.965	17.1197	17.5725	17.2638	17.9926	17.7577	14.8538	15.1334	14.9713	14.4548	15.1841	15.0618	14.6277	14.8783	14.5674	14.3461	15.0767	14.8767	12.9601	13.4485	13.7203	13.571	15.7331	13.7732	11.3275	16.2029	14.7632	15.5905	15.6916	15.0065	23.1244	16.7726	17.0499	16.5444	18.2814	19.1416	14.9647	15.2437	14.8994
hsa-miR-210-3p	6.19017	6.26812	6.90708	7.23639	7.53176	8.13512	3.17013	3.28632	3.153	4.64077	6.97199	7.17204	7.57432	8.18074	8.28795	8.52216	4.02741	5.01407	4.70678	4.42234	6.56743	6.20296	4.03001	4.76452	4.25706	5.28703	6.57917	5.76628	3.79692	4.67297	4.07125	5.16312	5.45209	4.87837	5.50255	10.6347	5.67977	7.39643	5.04339	6.95861	16.9497	5.73287	7.62127	5.17339	8.91767	6.94839	7.70248	8.43039	7.93847
hsa-miR-210-5p	3.28444	3.62687	3.95277	4.58389	4.73306	5.4704	2.56783	5.30603	0.544376	5.87192	4.30609	4.53441	4.6221	5.10283	4.6182	4.67386	3.10753	2.50498	3.27513	4.02957	3.21016	4.0097	3.63505	3.37506	2.87441	3.71061	3.85309	3.75038	3.65224	3.51103	3.57348	3.19559	3.1266	3.5639	5.63406	7.49379	0.544376	6.30531	1.6422	5.17387	8.46263	2.76467	6.1719	3.51078	7.26434	2.48418	5.14908	5.6933	5.44779
hsa-miR-211-3p	0.544376	0.544376	0.544376	0.544376	0.544376	0.544376	0.544376	0.544376	0.544376	0.544376	0.544376	0.544376	0.544376	0.544376	0.544376	0.544376	0.544376	0.544376	0.544376	0.544376	0.544376	0.544376	0.544376	0.544376	0.544376	0.544376	0.544376	0.544376	0.544376	0.544376	0.544376	0.544376	0.544376	0.544376	0.544376	0.544376	0.544376	0.544376	0.544376	0.544376	0.544376	0.544376	0.544376	0.544376	0.544376	0.544376	0.544376	0.544376	0.544376
hsa-miR-211-5p	0.544376	0.544376	0.544376	0.544376	0.544376	1.19842	0.544376	0.544376	0.544376	2.51176	0.544376	0.544376	1.81726	2.18584	2.07862	0.544376	2.00312	0.544376	1.79382	0.544376	0.544376	0.544376	1.68936	0.544376	0.544376	1.76492	2.44536	0.544376	3.09821	3.22636	1.74963	2.87526	1.95767	2.18474	2.35888	4.96662	0.544376	0.544376	0.544376	0.544376	0.544376	0.544376	0.544376	0.544376	0.544376	0.544376	0.544376	0.544376	0.544376
hsa-miR-2110	1.85129	2.25634	1.78175	2.25686	1.85954	2.08583	5.98051	6.05315	4.17424	7.16084	4.65992	5.1782	5.44067	5.08057	5.47627	5.23758	5.34774	5.09583	4.67416	3.48442	5.64217	5.24161	5.01659	4.55843	4.91374	4.8971	5.56703	4.93394	5.04366	4.88375	5.11559	5.0392	3.89676	5.2675	4.76817	5.92736	0.544376	0.544376	0.544376	0.544376	0.544376	2.56331	2.13123	0.544376	0.544376	3.90777	5.38926	5.09066	5.04695
hsa-miR-2113-3p	0.544376	0.544376	0.544376	0.544376	0.544376	0.544376	0.544376	0.544376	0.544376	0.544376	0.544376	0.544376	0.544376	0.544376	0.544376	0.544376	0.544376	0.544376	0.544376	0.544376	0.544376	0.544376	0.544376	0.544376	0.544376	0.544376	0.544376	0.544376	0.544376	0.544376	0.544376	0.544376	0.544376	0.544376	0.544376	6.30477	0.544376	0.544376	0.544376	0.544376	0.544376	0.544376	0.544376	0.544376	0.544376	0.544376	0.544376	0.544376	0.544376
hsa-miR-2114-5p	0.544376	0.544376	1.59887	0.544376	2.56895	2.64027	0.544376	0.544376	0.544376	0.544376	0.544376	0.544376	0.544376	0.544376	0.544376	0.544376	0.544376	0.544376	0.544376	0.544376	0.544376	0.544376	0.544376	0.544376	0.544376	0.544376	0.544376	0.544376	0.544376	0.544376	0.544376	0.544376	0.544376	0.544376	0.544376	0.544376	0.544376	0.544376	0.544376	0.544376	3.99878	0.544376	0.544376	0.544376	0.544376	0.544376	0.544376	3.01496	0.544376
hsa-miR-2115-3p	0.544376	0.544376	0.544376	0.544376	0.544376	0.544376	2.02899	0.544376	0.544376	0.544376	0.544376	2.7112	2.29421	0.544376	0.544376	0.544376	0.544376	0.544376	1.79382	0.544376	0.544376	0.544376	0.544376	0.544376	0.544376	1.55043	0.544376	2.12963	0.544376	0.544376	0.544376	0.544376	2.11041	0.544376	0.544376	0.544376	0.544376	0.544376	0.544376	0.544376	0.544376	0.544376	0.544376	0.544376	0.544376	0.544376	0.544376	0.544376	2.47365
hsa-miR-2116-3p	2.3386	3.29435	2.30117	2.43513	2.34933	2.64027	3.36389	0.544376	0.544376	0.544376	4.96895	5.08501	5.31449	5.18857	4.86294	5.2998	5.9248	5.5077	5.83298	5.87658	5.01815	5.50264	5.69352	5.26579	5.31782	4.96704	5.03498	5.31557	6.14992	5.65041	5.93352	5.60882	4.63229	5.39298	5.71084	5.3756	0.544376	0.544376	0.544376	0.544376	7.92337	3.85878	0.544376	4.33256	4.87603	3.99248	2.78384	0.544376	0.544376
hsa-miR-2116-5p	0.544376	1.27712	0.544376	0.544376	0.544376	1.56591	0.544376	0.544376	0.544376	0.544376	2.0114	2.0331	2.47547	2.87851	3.31412	3.03417	2.20779	2.50498	2.05319	0.544376	0.544376	0.544376	0.544376	1.65135	1.83884	2.45482	2.80594	0.544376	0.544376	0.544376	2.00113	0.544376	0.544376	2.18474	0.544376	0.544376	0.544376	0.544376	1.6422	0.544376	6.95332	0.544376	3.3941	0.544376	2.55324	1.30941	0.544376	0.544376	0.544376
hsa-miR-212-3p	4.02106	4.12104	2.66153	3.17431	2.92012	3.27955	0.544376	0.544376	0.544376	5.50845	8.43997	8.89829	9.49618	8.65303	9.54524	9.89245	5.81814	7.93961	6.67005	5.91759	8.73647	8.00028	5.7595	7.8769	6.92851	5.71009	8.90806	7.96836	5.32912	7.31865	7.32513	5.57354	8.55463	7.8198	5.81014	4.03814	0.544376	1.9359	1.6422	2.07954	8.87131	2.93923	4.12241	0.544376	4.60748	2.5953	4.9383	6.69135	6.89715
hsa-miR-212-5p	3.13064	2.31869	2.66153	2.37854	2.38873	2.39404	1.84326	0.544376	0.544376	3.40799	6.78406	7.49949	8.20026	6.99872	8.40046	8.48252	3.92751	6.31048	5.55772	4.42234	6.61654	6.26678	4.53291	6.65415	5.76376	4.25172	7.02165	6.08859	4.31034	5.8803	5.88165	3.86262	6.6309	6.50761	4.25393	3.93378	0.544376	0.544376	0.544376	0.544376	5.88245	0.544376	0.544376	0.544376	0.544376	3.9648	3.8617	5.20144	3.96515
hsa-miR-214-3p	8.03503	8.65681	7.59851	7.81887	8.59786	7.93306	0.544376	0.544376	0.544376	0.544376	0.544376	0.544376	0.544376	0.544376	0.544376	0.544376	0.544376	0.544376	0.544376	0.544376	0.544376	0.544376	0.544376	0.544376	0.544376	0.544376	0.544376	0.544376	1.86512	0.544376	0.544376	0.544376	0.544376	0.544376	0.544376	0.544376	0.544376	0.544376	2.61186	1.81622	15.1876	4.80702	5.00427	6.0853	5.46948	8.45772	0.544376	0.544376	0.544376
hsa-miR-214-5p	6.1188	6.84232	5.60904	5.38905	6.60595	6.36315	0.544376	0.544376	0.544376	0.544376	0.544376	0.544376	0.544376	0.544376	0.544376	0.544376	0.544376	0.544376	0.544376	0.544376	0.544376	0.544376	0.544376	0.544376	0.544376	0.544376	0.544376	0.544376	0.544376	0.544376	0.544376	0.544376	0.544376	0.544376	0.544376	0.544376	1.92662	0.544376	2.22561	2.47401	10.6223	4.09129	4.41539	3.51078	6.21262	5.81848	0.544376	0.544376	0.544376
hsa-miR-215-3p	0.544376	0.544376	0.544376	0.544376	0.544376	0.544376	0.544376	0.544376	0.544376	0.544376	0.544376	0.544376	0.544376	0.544376	0.544376	0.544376	0.544376	0.544376	0.544376	0.544376	0.544376	0.544376	0.544376	0.544376	0.544376	0.544376	0.544376	0.544376	0.544376	0.544376	0.544376	0.544376	0.544376	0.544376	0.544376	0.544376	0.544376	0.544376	0.544376	0.544376	0.544376	0.544376	0.544376	0.544376	0.544376	0.544376	0.544376	0.544376	0.544376
hsa-miR-216a-3p	0.544376	0.544376	0.544376	0.544376	1.65555	0.544376	0.544376	0.544376	0.544376	0.544376	0.544376	0.544376	0.544376	0.544376	0.544376	0.544376	0.544376	0.544376	0.544376	0.544376	0.544376	0.544376	0.544376	0.544376	0.544376	0.544376	0.544376	0.544376	0.544376	0.544376	0.544376	0.544376	0.544376	0.544376	0.544376	0.544376	4.92071	5.03958	4.87898	4.46995	0.544376	7.47002	7.87598	7.42574	8.50881	10.1273	0.544376	0.544376	0.544376
hsa-miR-216a-5p	0.544376	0.544376	1.36824	0.544376	1.976	1.56591	0.544376	0.544376	0.544376	0.544376	0.544376	0.544376	0.544376	0.544376	0.544376	0.544376	0.544376	0.544376	0.544376	0.544376	0.544376	0.544376	0.544376	0.544376	0.544376	0.544376	0.544376	0.544376	0.544376	0.544376	0.544376	0.544376	0.544376	0.544376	0.544376	0.544376	4.81337	4.58945	4.08472	4.46995	17.0369	7.3491	7.59968	7.17478	8.71635	8.26051	0.544376	0.544376	0.544376
hsa-miR-216b-3p	0.544376	0.544376	0.544376	0.544376	0.544376	0.544376	0.544376	0.544376	0.544376	0.544376	0.544376	0.544376	0.544376	0.544376	0.544376	0.544376	0.544376	0.544376	0.544376	0.544376	0.544376	0.544376	0.544376	0.544376	0.544376	0.544376	0.544376	0.544376	0.544376	0.544376	0.544376	0.544376	0.544376	0.544376	0.544376	0.544376	0.544376	0.544376	0.544376	0.544376	5.58441	0.544376	0.544376	0.544376	0.544376	2.11986	0.544376	0.544376	0.544376
hsa-miR-216b-5p	0.544376	0.544376	0.544376	0.544376	0.544376	0.544376	0.544376	0.544376	0.544376	0.544376	0.544376	0.544376	0.544376	0.544376	0.544376	0.544376	0.544376	0.544376	0.544376	0.544376	0.544376	0.544376	0.544376	0.544376	0.544376	0.544376	0.544376	0.544376	0.544376	0.544376	0.544376	0.544376	0.544376	0.544376	0.544376	0.544376	0.544376	0.544376	0.544376	0.544376	10.3148	2.02545	2.90834	0.544376	2.92788	2.77924	0.544376	0.544376	0.544376
hsa-miR-217-3p	0.544376	0.544376	0.544376	0.544376	1.39297	0.544376	0.544376	0.544376	0.544376	0.544376	0.544376	0.544376	0.544376	0.544376	0.544376	0.544376	0.544376	0.544376	0.544376	0.544376	0.544376	0.544376	0.544376	0.544376	0.544376	0.544376	0.544376	0.544376	0.544376	0.544376	0.544376	0.544376	0.544376	0.544376	0.544376	0.544376	1.92662	2.64132	2.4959	2.77322	9.70699	4.01794	4.8661	3.84058	5.57367	4.30605	0.544376	0.544376	0.544376
hsa-miR-217-5p	0.544376	1.57006	1.22005	0.544376	1.65555	1.56591	0.544376	0.544376	0.544376	0.544376	0.544376	0.544376	0.544376	0.544376	0.544376	0.544376	0.544376	0.544376	0.544376	0.544376	0.544376	0.544376	0.544376	0.544376	0.544376	0.544376	0.544376	0.544376	0.544376	0.544376	0.544376	0.544376	0.544376	0.544376	0.544376	0.544376	4.73706	5.73954	5.30863	5.49749	16.3014	7.37848	7.45488	7.02277	8.57927	11.7799	0.544376	0.544376	0.544376
hsa-miR-218-1-3p	0.544376	0.544376	0.544376	0.544376	1.14869	1.34209	0.544376	0.544376	0.544376	0.544376	0.544376	0.544376	0.544376	0.544376	0.544376	0.544376	0.544376	0.544376	0.544376	0.544376	0.544376	0.544376	0.544376	0.544376	0.544376	0.544376	0.544376	0.544376	0.544376	0.544376	0.544376	0.544376	0.544376	0.544376	0.544376	4.22636	0.544376	0.544376	0.544376	0.544376	4.56873	2.02545	0.544376	0.544376	0.544376	0.544376	0.544376	0.544376	0.544376
hsa-miR-218-2-3p	0.544376	0.544376	0.544376	0.544376	0.544376	0.544376	0.544376	0.544376	0.544376	0.544376	0.544376	0.544376	0.544376	0.544376	0.544376	0.544376	0.544376	0.544376	0.544376	0.544376	0.544376	0.544376	0.544376	0.544376	0.544376	0.544376	0.544376	0.544376	0.544376	0.544376	0.544376	0.544376	0.544376	0.544376	0.544376	0.544376	0.544376	0.544376	0.544376	0.544376	0.544376	0.544376	0.544376	0.544376	0.544376	0.544376	0.544376	0.544376	0.544376
hsa-miR-218-5p	5.55652	5.57441	6.07444	6.26544	6.26713	6.07409	0.544376	0.544376	0.544376	0.544376	0.544376	0.544376	0.544376	0.544376	0.544376	0.544376	0.544376	0.544376	0.544376	0.544376	0.544376	0.544376	0.544376	0.544376	0.544376	0.544376	0.544376	0.544376	0.544376	0.544376	0.544376	0.544376	2.47634	0.544376	0.544376	9.4923	5.97321	6.23686	6.02027	5.77754	13.8329	6.58435	6.79574	6.14545	7.52025	9.87729	0.544376	0.544376	0.544376
hsa-miR-219a-1-3p	1.48375	1.8816	0.544376	1.57039	0.544376	0.544376	0.544376	0.544376	1.21463	0.544376	2.21701	2.57308	2.08075	2.18584	0.544376	3.03417	0.544376	0.544376	0.544376	0.544376	2.80548	2.31861	2.57205	2.07566	2.66601	1.94097	0.544376	1.93312	0.544376	2.15005	1.74963	0.544376	0.544376	0.544376	2.57282	3.06105	0.544376	0.544376	2.0635	0.544376	6.67124	0.544376	0.544376	0.544376	3.66613	3.58192	5.3707	5.0319	4.71399
hsa-miR-219a-2-3p	0.544376	0.544376	0.544376	0.544376	0.544376	0.544376	0.544376	0.544376	0.544376	0.544376	0.544376	0.544376	0.544376	0.544376	0.544376	0.544376	0.544376	0.544376	0.544376	0.544376	0.544376	0.544376	0.544376	0.544376	0.544376	0.544376	0.544376	0.544376	0.544376	0.544376	0.544376	0.544376	0.544376	0.544376	0.544376	2.57795	0.544376	0.544376	0.544376	0.544376	0.544376	0.544376	0.544376	0.544376	0.544376	0.544376	0.544376	0.544376	0.544376
hsa-miR-219a-5p	0.544376	1.27712	0.544376	0.544376	1.14869	1.19842	0.544376	0.544376	0.544376	0.544376	0.544376	0.544376	0.544376	0.544376	0.544376	0.544376	0.544376	0.544376	0.544376	0.544376	0.544376	0.544376	0.544376	0.544376	0.544376	0.544376	0.544376	0.544376	0.544376	0.544376	0.544376	0.544376	0.544376	0.544376	0.544376	0.544376	0.544376	0.544376	0.544376	0.544376	10.3794	0.544376	0.544376	0.544376	0.544376	0.956708	0.544376	0.544376	0.544376
hsa-miR-219b-3p	0.544376	0.544376	0.544376	0.544376	0.544376	0.544376	0.544376	0.544376	0.544376	0.544376	0.544376	0.544376	0.544376	0.544376	0.544376	0.544376	0.544376	0.544376	0.544376	0.544376	0.544376	0.544376	0.544376	0.544376	0.544376	0.544376	0.544376	0.544376	0.544376	0.544376	0.544376	0.544376	0.544376	0.544376	0.544376	3.06105	0.544376	0.544376	1.87404	0.544376	6.86073	0.544376	0.544376	0.544376	0.544376	0.544376	0.544376	0.544376	0.544376
hsa-miR-22-3p	15.9638	16.2467	15.4476	15.5291	15.8945	16.0424	12.1248	9.9465	11.5237	12.7938	16.1343	16.196	16.4526	16.3671	16.8661	16.5286	14.5885	14.5612	13.9083	14.192	15.3772	14.6967	14.4504	14.5407	13.8504	14.0287	15.481	14.6001	13.2237	13.3691	13.5305	13.6665	15.0488	13.7408	12.8336	14.9834	17.0262	16.9722	16.9762	16.5061	17.2102	16.1528	16.5621	15.9576	17.6469	10.7311	15.5058	16.0181	16.0078
hsa-miR-22-5p	5.02825	5.69716	4.89345	4.85786	4.74712	5.0259	2.32813	0.544376	5.53581	3.10315	6.43728	6.72479	6.97501	6.95663	7.61289	7.25113	4.44279	4.73649	4.4611	3.24251	5.73412	4.84078	4.85673	4.92337	4.30391	4.87907	5.86708	5.12736	3.65224	3.88537	4.16157	4.35594	4.81864	4.06809	2.81176	4.31189	4.61441	4.75569	5.1909	4.87957	14.4586	4.93145	4.65839	4.61476	5.17027	6.09031	3.75017	4.6955	4.6282
hsa-miR-221-3p	12.4747	12.9181	12.5001	12.7034	12.6209	12.7557	10.7887	11.0953	12.3401	10.4403	11.928	11.7732	12.1452	12.2797	12.2341	12.3401	10.0428	10.022	9.5733	9.82769	11.3805	10.5676	10.0236	10.1989	9.59641	10.2117	11.6754	10.7479	9.28813	9.53117	9.49524	9.62813	10.3671	9.81369	9.46699	13.2796	12.9259	13.7025	13.7723	13.5211	12.3401	13.0412	13.1118	12.7938	14.1085	14.7316	9.3457	10.5522	9.77208
hsa-miR-221-5p	7.45802	7.53061	8.77313	7.05631	8.0952	7.54271	5.05279	4.19591	4.12706	4.15413	6.35279	6.32783	6.48332	6.49295	7.10647	6.68752	4.54702	4.63059	3.84887	2.57173	5.2848	4.56343	5.32644	5.06638	4.57586	3.33485	5.32546	5.12736	4.57216	4.51299	4.20467	3.80237	5.13145	4.65568	4.17439	8.60517	7.4009	8.14351	8.11904	7.67785	14.1057	8.15289	8.05057	8.19623	9.25948	11.3866	3.80704	4.0322	4.33484
hsa-miR-222-3p	12.5191	13.436	12.5951	12.6538	12.3395	12.5709	10.7074	10.4042	11.3243	10.5868	12.1594	11.9293	12.2141	11.1867	11.7386	12.1122	10.5223	11.5401	10.8035	8.78602	11.3107	11.455	10.2686	11.3036	10.4657	8.3648	11.4436	11.4306	10.3273	11.4516	11.0705	8.75933	10.9887	11.2766	9.91734	14.691	13.3898	13.6731	14.1597	13.6432	12.8249	15.1738	14.9795	15.5539	16.0232	14.7469	11.4347	12.0103	11.2813
hsa-miR-222-5p	4.13141	4.43645	4.11193	4.38489	3.80001	3.93345	0.544376	0.544376	0.544376	0.544376	4.80867	5.20058	4.82118	2.76669	4.11102	4.64213	3.01098	4.20737	4.06672	0.544376	2.21674	3.76398	2.29353	4.63923	4.15848	0.544376	1.93365	3.32177	0.544376	2.7216	2.66828	0.544376	2.57762	3.64794	0.544376	11.093	7.92712	7.79894	9.11032	7.60358	14.1533	8.74708	7.34671	8.83007	8.89775	7.70962	4.91285	6.08837	5.23255
hsa-miR-223-3p	0.544376	0.544376	0.544376	0.544376	0.544376	0.544376	11.5012	7.64756	9.24469	5.82241	11.8863	11.9712	12.1195	12.1775	12.4338	12.0632	10.5186	10.6389	10.059	10.0305	10.9082	10.6311	10.3208	10.6745	9.98604	9.82275	10.9598	10.4563	9.32101	9.53507	9.72495	9.24282	11.4858	9.59636	8.019	0.544376	0.544376	0.544376	0.544376	0.544376	4.75719	0.544376	0.544376	0.544376	0.544376	0.544376	10.4385	11.4654	11.0756
hsa-miR-223-5p	0.544376	0.544376	0.544376	0.544376	0.544376	0.544376	6.3669	0.544376	6.79061	0.544376	6.24232	6.59581	6.79791	6.60618	6.71706	6.77762	5.40417	5.58517	5.09936	5.19852	6.05248	5.81178	5.25501	5.23153	5.27163	4.78535	6.44049	5.64523	4.44724	4.88375	4.57635	4.27002	5.68256	5.07111	3.1899	0.544376	0.544376	0.544376	0.544376	0.544376	0.544376	0.544376	0.544376	0.544376	0.544376	0.544376	6.86158	7.15702	7.35536
hsa-miR-224-3p	1.85129	2.12088	2.40144	2.19106	2.66597	2.29985	0.544376	0.544376	0.544376	0.544376	0.544376	0.544376	0.544376	0.544376	0.544376	0.544376	0.544376	0.544376	0.544376	0.544376	0.544376	0.544376	0.544376	0.544376	0.544376	0.544376	0.544376	0.544376	0.544376	0.544376	0.544376	0.544376	0.544376	0.544376	0.544376	2.8414	0.544376	1.9359	2.0635	0.544376	10.6373	2.93923	0.544376	2.79591	2.92788	2.84364	0.544376	0.544376	1.95559
hsa-miR-224-5p	5.77491	6.2753	5.89642	6.58744	5.99482	5.5618	1.84326	0.544376	5.94323	0.544376	0.544376	0.544376	0.544376	0.544376	0.544376	0.544376	0.544376	0.544376	0.544376	0.544376	0.544376	0.544376	0.544376	0.544376	0.544376	0.544376	0.544376	0.544376	0.544376	0.544376	0.544376	0.544376	0.544376	0.544376	0.544376	8.2324	5.90526	6.65919	6.49451	6.24828	15.2058	8.13579	8.533	8.16752	9.82381	11.0168	8.18852	8.82089	9.331
hsa-miR-2276-3p	0.544376	0.544376	0.544376	0.544376	0.544376	0.544376	0.544376	0.544376	0.970554	0.544376	0.544376	0.544376	0.544376	0.544376	0.544376	0.544376	0.544376	0.544376	0.544376	0.544376	2.54501	0.544376	0.544376	0.544376	0.544376	0.544376	0.544376	0.544376	0.544376	0.544376	0.544376	0.544376	0.544376	0.544376	0.544376	0.544376	0.544376	0.544376	0.544376	0.544376	6.62373	0.544376	0.544376	0.544376	0.544376	1.04853	2.66096	3.61414	2.24271
hsa-miR-2277-3p	0.544376	1.8816	0.544376	0.544376	0.544376	1.19842	4.29749	3.81326	0.544376	4.75101	3.37528	3.55827	4.54908	3.47613	3.94996	2.40091	0.544376	0.544376	0.544376	0.544376	0.544376	0.544376	1.68936	2.23882	0.544376	0.544376	0.544376	0.544376	0.544376	0.544376	0.544376	0.544376	2.67146	0.544376	2.88264	3.56453	0.544376	0.544376	0.544376	0.544376	8.6678	0.544376	4.03867	4.22458	4.27668	0.544376	1.99568	0.544376	2.98819
hsa-miR-2277-5p	2.8279	3.23531	2.80971	3.14238	2.89417	3.08041	6.00913	5.30603	0.544376	6.24693	5.11312	4.98535	4.99597	4.66759	5.25441	4.90523	3.70367	3.67584	3.18339	2.94871	3.21016	3.35087	3.8945	3.81094	3.44345	3.6257	3.77747	3.00009	3.20738	2.86667	2.90412	2.99068	3.06067	2.40956	4.9054	5.69369	0.544376	2.64132	3.59017	3.01674	0.544376	3.35828	0.544376	0.544376	0.544376	4.74556	4.77836	4.53522	4.83377
hsa-miR-2278-5p	0.544376	0.544376	0.544376	0.544376	0.544376	0.544376	0.544376	0.544376	0.544376	0.544376	0.544376	0.544376	0.544376	0.544376	0.544376	0.544376	0.544376	0.544376	0.544376	0.544376	2.21674	0.544376	0.544376	0.544376	0.544376	0.544376	0.544376	0.544376	0.544376	0.544376	0.544376	0.544376	0.544376	0.544376	0.544376	2.24543	0.544376	0.544376	0.544376	0.544376	5.16447	0.544376	0.544376	0.544376	0.544376	0.544376	2.19949	2.73774	0.544376
hsa-miR-2355-3p	1.85129	2.04671	1.36824	2.12136	1.39297	1.82158	2.7695	0.544376	3.70858	0.544376	2.0114	2.7112	2.08075	2.50948	0.544376	1.76457	0.544376	0.544376	0.544376	0.544376	0.544376	0.544376	0.544376	0.544376	0.544376	1.76492	0.544376	0.544376	0.544376	2.37113	0.544376	0.544376	1.77977	0.544376	1.23342	3.56453	0.544376	2.21973	2.36818	2.07954	10.0958	2.02545	2.13123	0.544376	3.84515	4.43224	0.544376	0.544376	0.544376
hsa-miR-2355-5p	3.37819	3.58059	3.54767	2.31922	3.89211	4.12352	0.544376	0.544376	1.27732	0.544376	3.45084	3.05542	4.39082	3.78563	4.56381	3.95506	0.544376	2.10538	1.79382	0.544376	0.544376	2.31861	0.544376	2.83313	1.47452	2.0922	2.6382	2.12963	0.544376	0.544376	2.00113	2.27257	2.67146	2.40956	0.544376	5.66162	2.79565	3.92902	3.29096	3.40225	9.4724	4.35187	4.76601	3.84058	5.17027	2.22693	0.544376	0.544376	0.544376
hsa-miR-23a-3p/23b-3p	10.881	10.7826	10.2306	10.1667	11.0551	11.0549	10.695	7.08301	7.87297	9.68015	12.0676	12.4065	12.487	11.9994	13.0979	12.7185	10.9577	11.3356	10.412	10.0398	11.832	11.2651	10.9845	11.3739	10.4725	10.5072	11.8211	11.1452	9.80793	10.2087	10.3326	9.86882	11.0345	10.5337	9.73751	9.77285	9.40851	11.1309	11.1046	10.8513	0.544376	11.1806	11.4165	11.0317	12.4556	12.8438	10.3088	10.6711	11.1774
hsa-miR-23a-5p	3.86984	4.05536	4.25506	3.81889	4.38269	4.2098	7.79734	6.40528	6.23736	6.82118	5.764	5.77821	6.15584	5.80527	6.42941	6.32867	5.18544	5.24661	5.34671	5.26365	6.40916	5.39243	5.29117	5.06638	5.14922	5.20263	6.11528	5.64523	5.1273	4.94765	5.63767	4.95936	5.32136	5.86082	5.66575	4.73928	6.02215	3.8572	4.87898	5.47804	0.544376	6.16265	4.95967	6.0853	0.544376	3.83616	5.59503	6.65293	6.48761
hsa-miR-23b-5p	1.48375	1.43716	1.22005	0.544376	2.08124	1.19842	0.544376	0.544376	0.544376	1.58347	0.544376	0.544376	0.544376	0.544376	0.544376	0.544376	0.544376	0.544376	0.544376	0.544376	0.544376	0.544376	0.544376	0.544376	0.544376	0.544376	0.544376	0.544376	0.544376	0.544376	0.544376	0.544376	0.544376	0.544376	0.544376	2.57795	0.544376	0.544376	0.544376	0.544376	0.544376	0.544376	0.544376	0.544376	0.544376	4.31482	0.544376	0.544376	0.544376
hsa-miR-23c	0.544376	0.544376	0.544376	0.544376	0.544376	0.544376	0.544376	0.544376	0.544376	0.544376	0.544376	0.544376	0.544376	0.544376	0.544376	0.544376	0.544376	0.544376	0.544376	0.544376	0.544376	0.544376	0.544376	0.544376	0.544376	0.544376	0.544376	0.544376	0.544376	0.544376	0.544376	0.544376	0.544376	0.544376	0.544376	0.544376	0.544376	0.544376	0.544376	0.544376	0.544376	0.544376	0.544376	0.544376	0.544376	0.544376	0.544376	0.544376	0.544376
hsa-miR-24-1-5p	3.01756	2.68473	2.30117	1.96772	3.0661	2.90922	0.544376	0.544376	0.544376	0.544376	0.544376	0.544376	0.544376	0.544376	0.544376	2.2252	0.544376	0.544376	0.544376	0.544376	0.544376	0.544376	0.544376	0.544376	0.544376	0.544376	0.544376	0.544376	0.544376	0.544376	0.544376	0.544376	0.544376	0.544376	0.544376	0.544376	0.544376	0.544376	0.544376	0.544376	7.53561	2.02545	2.13123	0.544376	2.55324	3.79894	1.74502	0.544376	0.544376
hsa-miR-24-2-5p	6.32886	6.13237	5.5749	4.51247	6.06087	6.04439	4.29749	0.544376	2.68524	1.80427	7.4942	7.5174	8.14579	8.0439	8.48674	8.23999	5.99992	5.62239	5.26161	5.38567	5.7635	5.72352	5.70696	5.61038	5.07044	5.28703	5.77384	5.38446	4.40305	4.38005	4.78889	4.31363	6.58039	5.34409	4.17439	5.98031	7.272	7.53396	7.70365	7.10515	13.726	8.01005	8.26691	7.70084	9.54845	8.38686	5.74656	5.90433	6.13124
hsa-miR-24-3p	10.2946	9.87118	9.60924	9.50497	10.6416	10.3142	8.44654	5.0835	8.09586	7.66062	10.3647	10.2262	10.852	10.5544	11.3793	11.2354	8.81086	8.79718	8.37133	7.51075	10.1606	9.23272	8.81705	8.95964	8.42741	8.79356	10.3405	9.10591	7.64905	7.81379	8.32423	8.07173	8.98604	8.45572	7.64672	8.83443	8.49627	8.62791	8.33037	8.9562	19.0704	8.15289	8.22522	7.62895	8.31217	12.8349	8.12912	8.94131	9.07028
hsa-miR-2467-5p	1.85129	2.4887	2.40144	2.12136	2.56895	1.56591	2.32813	0.544376	0.544376	2.27724	2.21701	3.55827	3.70554	3.40508	3.76822	3.78996	0.544376	0.544376	1.79382	0.544376	0.544376	0.544376	1.68936	2.38226	0.544376	0.544376	0.544376	2.12963	0.544376	0.544376	0.544376	0.544376	0.544376	0.544376	1.84674	9.0322	4.16702	2.9582	0.544376	3.12376	6.96607	4.57216	3.3941	3.07789	4.27668	0.544376	5.1707	5.25378	4.53694
hsa-miR-25-3p	9.22684	9.31322	9.02079	9.64739	9.38791	9.38483	12.2497	11.9541	12.5936	11.7597	11.6784	11.8179	12.1672	11.8513	12.1622	12.3315	11.2423	11.6624	11.4005	11.6686	12.1613	11.8956	10.8825	11.0352	10.5281	10.8574	11.6615	11.1293	10.456	10.4514	10.5427	10.2979	11.4636	10.5152	9.97449	15.1924	9.57757	10.4482	10.0695	9.68273	16.6705	10.3065	10.6462	9.9571	11.4066	12.1218	15.5638	15.5337	15.4183
hsa-miR-25-5p	1.99424	2.72942	2.13309	2.04717	2.38873	2.39404	6.85061	8.15587	2.21332	8.63455	2.54532	2.0331	2.63382	3.25101	3.31412	3.22193	3.70367	3.16152	3.27513	3.24251	3.02291	3.35087	3.57688	3.09213	2.99715	3.38775	3.85309	2.80517	2.97952	3.67291	3.50551	3.09698	2.57762	4.06809	5.27484	9.15236	4.10741	5.27653	4.04626	3.89348	0.544376	5.43001	5.869	3.98044	6.87368	4.14809	9.42417	9.76989	9.36444
hsa-miR-2682-3p	3.33211	2.68473	2.70018	2.04717	2.72684	2.87845	0.544376	0.544376	0.544376	0.544376	0.544376	0.544376	0.544376	0.544376	0.544376	0.544376	0.544376	0.544376	0.544376	0.544376	0.544376	0.544376	0.544376	0.544376	0.544376	0.544376	0.544376	0.544376	0.544376	0.544376	0.544376	0.544376	0.544376	0.544376	0.544376	0.544376	0.544376	0.544376	1.6422	2.07954	9.91694	2.32403	0.544376	0.544376	3.46092	3.04192	0.544376	0.544376	0.544376
hsa-miR-2682-5p	4.86306	5.31332	4.52497	4.41133	4.64568	4.81498	0.544376	0.544376	0.544376	0.544376	0.544376	0.544376	1.81726	0.544376	0.544376	1.76457	0.544376	0.544376	0.544376	0.544376	0.544376	0.544376	0.544376	0.544376	0.544376	0.544376	0.544376	0.544376	0.544376	0.544376	0.544376	0.544376	0.544376	0.544376	0.544376	2.57795	5.6385	4.97369	5.46167	5.22147	9.392	6.60935	6.62098	5.92293	7.43989	9.29997	0.544376	0.544376	0.544376
hsa-miR-26a-1-3p	1.85129	2.25634	1.36824	1.7887	1.91936	1.74366	0.544376	0.544376	2.54108	0.544376	0.544376	0.544376	0.544376	0.544376	0.544376	0.544376	0.544376	0.544376	0.544376	0.544376	0.544376	0.544376	0.544376	0.544376	0.544376	0.544376	0.544376	0.544376	0.544376	0.544376	0.544376	0.544376	0.544376	0.544376	0.544376	4.39259	0.544376	2.80924	3.29096	2.77322	8.28574	0.544376	0.544376	0.544376	0.544376	1.92438	0.544376	2.38531	0.544376
hsa-miR-26a-2-3p	3.6266	3.58059	3.30281	3.26586	3.78635	3.30253	1.61626	0.544376	1.64887	0.544376	3.21054	3.15304	3.31738	2.64448	3.66774	3.60295	0.544376	0.544376	0.544376	0.544376	0.544376	0.544376	1.68936	0.544376	1.47452	0.544376	0.544376	1.69206	0.544376	0.544376	0.544376	0.544376	2.36617	0.544376	0.544376	7.74381	2.43629	4.29713	3.29096	2.47401	7.56105	3.77195	4.48012	3.68533	4.7027	3.02005	5.9476	5.90433	6.13124
hsa-miR-26a-5p	13.7195	13.6861	13.0143	13.3555	13.7554	13.8205	14.1728	14.2943	14.2823	13.8308	15.3419	15.3827	15.8788	15.5986	16.3845	15.8585	14.1445	14.274	13.684	13.6261	14.3406	14.0425	14.0915	14.1805	13.6487	13.7376	14.2897	13.8806	13.0472	13.0031	13.3453	13.3358	14.8653	13.3984	13.4604	16.584	12.7252	13.748	13.6604	13.2323	18.5824	14.004	14.4359	13.7756	15.4892	13.8467	15.5676	15.9562	15.9311
hsa-miR-26b-3p	2.8279	3.43179	2.4942	3.20551	2.81315	2.87845	7.17901	6.08351	3.78524	7.01867	6.69537	6.89891	7.10125	6.77483	7.21596	6.92948	5.73263	5.99298	5.78807	5.74604	6.09932	6.08398	5.94102	6.22039	5.62378	5.37961	6.63324	6.15904	5.35247	5.37673	5.57372	4.68918	6.00554	5.2675	5.46701	6.53449	4.38329	6.04201	5.38719	5.43833	8.45813	5.73287	6.24792	6.02253	7.60867	2.81826	8.11249	8.20339	8.0861
hsa-miR-26b-5p	10.4337	10.3631	9.96313	10.2663	10.4479	10.5643	13.153	12.248	15.3398	13.3155	13.5467	13.4713	14.0856	13.5585	14.1006	13.8427	11.8575	11.6773	11.6471	10.9797	11.6655	11.6202	11.8261	11.835	11.782	11.4629	11.8698	11.5045	10.8716	11.0241	11.3291	11.1977	12.7267	11.0113	11.7244	12.2234	10.7072	11.3931	11.25	10.92	16.8846	10.7227	11.1678	10.4952	12.1822	11.3034	14.368	14.6902	14.7573
hsa-miR-27a-3p/27b-3p	14.618	14.8391	13.7776	14.0392	14.4651	14.5793	9.87275	9.4073	10.5718	9.97667	12.5476	12.4932	12.8165	13.9516	13.4459	12.8972	11.1965	10.7839	10.325	11.7922	10.7793	10.5364	11.1553	10.639	10.1912	11.8068	10.6136	10.405	10.3814	10.0928	10.2904	11.8817	12.7775	10.495	9.16285	14.2756	13.2724	13.8023	13.5266	13.1682	19.3387	14.8967	15.4003	14.7268	16.3491	14.6566	13.4236	13.9602	13.791
hsa-miR-27a-5p	4.04946	4.49936	4.24263	4.50021	4.86781	5.35678	6.06471	3.05427	2.43504	3.35217	4.83666	4.9058	4.94003	3.94319	4.6182	4.7942	4.70546	4.476	4.4611	4.81956	4.17981	3.46615	4.40636	3.81094	3.99649	4.22331	3.92488	3.99221	2.54272	2.86667	3.81654	3.67354	3.69822	4.18439	2.5945	7.53859	7.56945	7.05864	7.78124	7.11147	4.09553	7.56251	7.54048	7.7883	9.0767	10.2899	7.14396	7.66142	7.89794
hsa-miR-27b-5p	5.70573	6.77048	5.43509	5.66014	6.12671	6.21996	3.30228	0.544376	4.50007	2.40005	4.04221	4.30497	4.58606	4.21387	5.03252	4.39781	3.82002	4.2558	4.73867	3.87017	4.42126	4.61354	4.19265	3.81094	3.67701	3.03479	4.67049	4.15978	3.57391	3.88537	3.43407	3.3738	4.41803	3.80229	2.73687	7.81836	4.61441	5.57176	5.25935	4.65503	10.7714	7.24927	7.5329	6.72072	8.78843	6.23637	6.78666	6.88608	6.74292
hsa-miR-28-3p	10.5152	10.5376	9.90255	10.2138	10.5078	10.3478	12.562	13.2629	11.3736	13.5593	14.3713	14.5923	14.6671	14.3584	14.3875	14.6881	14.107	14.5171	14.087	13.6455	14.8671	14.5521	13.9803	13.7052	13.4384	13.3238	14.3824	13.6924	13.1313	13.1692	13.3059	13.1539	13.5749	13.403	13.1879	14.1103	12.6121	11.8708	11.9045	11.6261	15.4545	12.7991	12.9538	12.4744	13.6961	11.904	13.1339	13.0698	12.8021
hsa-miR-28-5p	7.37417	8.04064	7.12142	7.17818	7.23871	7.40024	7.44633	7.88144	9.04261	9.35081	11.4861	11.5367	11.7311	11.6582	11.9271	11.6277	10.3507	10.3546	9.82453	10.1166	10.4609	10.1679	10.2266	10.25	9.67216	9.91777	10.6799	10.0938	9.66159	9.77471	10.0033	9.73666	10.8197	9.68726	7.49296	11.1917	7.83886	9.35848	9.11032	8.72848	13.8034	9.63674	9.88799	9.49951	11.2015	6.69721	9.23096	9.55241	8.91193
hsa-miR-296-3p	2.89415	3.17361	2.40144	3.3517	2.94557	2.74767	0.544376	2.41727	0.544376	0.544376	0.544376	0.544376	0.544376	0.544376	0.544376	0.544376	0.544376	0.544376	0.544376	0.544376	0.544376	0.544376	0.544376	0.544376	0.544376	0.544376	0.544376	0.544376	0.544376	0.544376	0.544376	0.544376	0.544376	0.544376	0.544376	9.48086	0.544376	0.544376	0.544376	0.544376	0.544376	0.544376	0.544376	0.544376	0.544376	2.4334	6.38639	6.30207	5.87681
hsa-miR-296-5p	1.99424	2.81447	1.86185	2.25686	2.34933	2.74767	0.544376	5.0835	0.544376	3.90857	0.544376	0.544376	0.544376	0.544376	0.544376	0.544376	0.544376	0.544376	0.544376	0.544376	0.544376	0.544376	1.68936	0.544376	0.544376	0.544376	1.93365	0.544376	0.544376	0.544376	0.544376	0.544376	0.544376	0.544376	1.03389	8.62192	0.544376	0.544376	0.544376	0.544376	0.544376	0.544376	0.544376	0.544376	0.544376	0.544376	5.59503	5.65492	5.14274
hsa-miR-299-3p	5.16353	5.63709	5.66573	5.56949	4.98507	5.07249	0.544376	0.544376	2.2987	0.544376	0.544376	0.544376	0.544376	0.544376	0.544376	0.544376	0.544376	0.544376	0.544376	0.544376	0.544376	0.544376	0.544376	0.544376	0.544376	0.544376	0.544376	0.544376	0.544376	0.544376	0.544376	0.544376	0.544376	0.544376	0.544376	2.57795	3.84025	4.58945	4.47987	4.50893	0.544376	7.53668	7.64956	7.24517	8.88263	6.27489	5.59503	5.96832	4.87157
hsa-miR-299-5p	3.73603	4.12104	4.21743	4.25943	4.48706	4.43094	0.544376	0.544376	0.544376	0.544376	0.544376	0.544376	0.544376	0.544376	0.544376	0.544376	0.544376	0.544376	0.544376	0.544376	0.544376	0.544376	0.544376	0.544376	0.544376	0.544376	0.544376	0.544376	0.544376	0.544376	0.544376	0.544376	0.544376	0.544376	0.544376	0.544376	0.544376	0.544376	1.6422	0.544376	12.6408	3.47373	2.13123	0.544376	0.544376	5.49471	4.83368	5.30428	3.56051
hsa-miR-29a-3p	11.1863	11.8987	11.2779	10.9061	11.547	11.7613	7.46366	12.1483	3.67231	10.4025	11.0932	11.1294	11.4848	11.6971	11.8304	11.6751	9.25071	9.23559	8.42117	9.34357	9.77725	9.29525	9.10387	9.28978	8.32244	8.99803	9.8094	9.2361	7.97622	7.99066	8.12407	8.52806	10.386	8.12453	7.59263	10.6264	10.0589	11.2196	11.2524	10.6976	18.8655	11.5387	11.8504	11.2182	13.0849	11.5309	8.37904	8.87195	8.67394
hsa-miR-29a-5p	4.15771	4.24395	3.90608	2.37854	3.41089	3.47382	0.544376	0.544376	0.544376	0.544376	2.80582	3.05542	3.31738	3.47613	3.31412	3.90214	0.544376	0.544376	0.544376	0.544376	2.54501	2.31861	1.92992	1.88489	1.98062	1.94097	3.32266	0.544376	0.544376	0.544376	0.544376	1.8007	1.77977	0.544376	0.544376	3.82111	4.10741	4.7944	4.85704	4.50893	13.241	4.22753	4.41539	4.22458	5.96704	3.54476	0.544376	2.38531	0.544376
hsa-miR-29b-1-5p	3.23506	3.58059	2.66153	3.58135	2.4269	2.64027	3.73242	4.82009	1.68576	3.23329	3.77732	3.75475	3.63605	3.78563	4.18518	4.23683	4.02741	3.44233	2.86403	2.57173	0.544376	2.31861	3.6909	3.37506	2.58843	2.73521	3.77747	2.90618	2.35659	2.15005	2.00113	2.99068	2.47634	3.37895	3.37009	3.69866	2.43629	3.09228	4.22895	3.76974	10.9106	3.58034	2.90834	2.43652	3.84515	3.23381	2.3731	0.544376	3.73653
hsa-miR-29b-2-5p	0.544376	0.544376	1.36824	1.27736	1.28187	1.65901	1.84326	4.82009	1.33467	3.10315	3.37528	2.83609	2.63382	3.25101	4.4484	3.78996	2.53472	3.35492	2.26356	0.544376	3.7769	2.02079	3.2429	3.01121	2.93718	2.45482	4.1207	3.24815	2.54272	2.55838	2.00113	1.8007	1.95767	0.544376	3.04496	0.544376	0.544376	3.52655	2.90815	2.29286	10.9368	0.544376	0.544376	0.544376	2.55324	3.06344	3.69092	3.90611	3.24626
hsa-miR-29b-3p	6.54223	7.01948	6.97591	4.90504	6.64016	6.79027	0.544376	5.40559	2.7152	3.16977	6.30363	6.76284	7.20555	6.96272	7.70341	7.68669	3.43733	3.05353	2.44238	0.544376	4.56218	3.46615	3.31644	2.73427	2.99715	3.38775	4.78987	3.99221	2.70503	2.15005	2.00113	3.53169	5.73484	2.18474	1.50999	7.03734	6.54171	7.27201	7.31146	6.81884	15.7465	6.58435	7.27588	6.28568	8.06671	7.10995	5.08219	5.44596	5.49692
hsa-miR-29c-3p	4.62093	5.28512	4.72548	3.93336	5.58259	5.66085	0.544376	6.49834	2.23525	5.02102	6.97827	7.27041	7.6327	7.82748	8.1197	7.9418	4.73515	5.14787	4.11633	2.94871	4.56218	4.75416	4.3035	5.17856	4.37141	4.64291	5.24431	4.59856	3.57391	2.37113	3.27911	4.02938	6.81206	3.87356	2.61582	6.85099	5.81556	7.66993	7.70977	7.04038	14.8126	7.71422	7.69099	7.25884	9.26727	3.77358	7.74266	7.98888	7.20101
hsa-miR-29c-5p	2.3386	2.25634	2.13309	1.68582	2.22286	2.08583	4.16739	6.08351	3.77844	3.29401	4.34568	4.56931	4.88183	3.84012	5.61612	5.52483	3.28227	2.93618	3.5912	0.544376	4.26491	4.15266	2.99514	3.60988	3.31015	2.96595	3.85309	3.99221	2.35659	2.55838	3.10449	0.544376	2.75898	1.90595	3.24383	2.57795	4.22424	4.40135	4.15866	4.30244	11.8762	3.35828	0.544376	3.84058	5.2353	5.20644	5.12713	4.90663	4.22195
hsa-miR-301a-3p	6.80031	6.11246	5.62342	5.17503	6.18453	6.45378	1.61626	0.544376	4.13768	2.14043	6.15631	6.41645	7.3464	6.8358	7.05828	7.38614	4.84811	4.98575	5.30479	4.73009	5.15765	4.7088	5.29117	5.06638	5.08388	4.68507	5.40228	5.20562	3.49093	4.33284	4.36512	3.97594	5.65025	4.52985	2.43433	12.9572	6.32485	8.10947	7.97913	7.06012	14.0699	9.05289	9.36831	8.82089	10.46	2.22693	9.78063	9.64582	9.35615
hsa-miR-301a-5p	0.544376	1.96728	0.544376	0.544376	0.544376	1.34209	1.61626	0.544376	0.544376	0.544376	0.544376	0.544376	2.08075	2.35833	2.38569	2.01874	0.544376	0.544376	0.544376	0.544376	0.544376	0.544376	0.544376	0.544376	0.544376	0.544376	0.544376	0.544376	0.544376	0.544376	0.544376	0.544376	0.544376	0.544376	0.544376	6.10474	0.544376	2.21973	1.87404	0.544376	7.9557	2.93923	3.3941	0.544376	2.92788	3.26179	4.98788	4.83965	3.73653
hsa-miR-301b-3p	5.04236	4.2586	4.17878	3.95156	4.35536	4.35738	2.18808	4.19591	1.75553	0.544376	4.13571	4.08083	4.54908	4.33208	4.25568	4.93169	2.79426	0.544376	2.97908	3.24251	2.21674	2.55735	2.44055	2.07566	2.21917	2.45482	2.6382	2.57639	0.544376	0.544376	2.20556	2.60905	2.99137	2.18474	1.6692	11.9596	5.73954	7.2374	7.1317	6.4513	9.15083	8.32118	8.74123	8.22438	9.92813	2.97523	7.6342	7.49769	6.6042
hsa-miR-301b-5p	0.544376	0.544376	0.544376	0.544376	0.544376	0.544376	0.544376	0.544376	0.544376	0.544376	0.544376	0.544376	0.544376	0.544376	0.544376	0.544376	0.544376	0.544376	0.544376	0.544376	0.544376	0.544376	0.544376	0.544376	0.544376	0.544376	0.544376	0.544376	0.544376	0.544376	0.544376	0.544376	0.544376	0.544376	0.544376	4.31189	0.544376	0.544376	0.544376	0.544376	7.60248	0.544376	0.544376	0.544376	0.544376	1.57702	0.544376	0.544376	0.544376
hsa-miR-302a-3p	0.544376	0.544376	1.36824	0.544376	0.544376	1.19842	0.544376	0.544376	0.544376	0.544376	0.544376	0.544376	0.544376	0.544376	0.544376	0.544376	0.544376	0.544376	0.544376	0.544376	0.544376	0.544376	0.544376	0.544376	0.544376	0.544376	0.544376	0.544376	0.544376	0.544376	0.544376	0.544376	0.544376	0.544376	0.544376	17.2301	0.544376	0.544376	0.544376	0.544376	0.544376	0.544376	0.544376	0.544376	0.544376	0.544376	0.544376	0.544376	0.544376
hsa-miR-302a-5p	0.544376	1.43716	1.78175	2.04717	1.39297	1.19842	0.544376	0.544376	0.544376	1.80427	0.544376	0.544376	0.544376	0.544376	0.544376	0.544376	0.544376	0.544376	0.544376	0.544376	0.544376	0.544376	0.544376	0.544376	0.544376	0.544376	0.544376	0.544376	0.544376	0.544376	0.544376	0.544376	0.544376	0.544376	0.544376	17.671	0.544376	0.544376	0.544376	0.544376	0.544376	0.544376	0.544376	0.544376	0.544376	0.544376	0.544376	0.544376	0.544376
hsa-miR-302b-3p	0.544376	0.544376	1.22005	1.27736	1.14869	1.56591	0.544376	0.544376	0.544376	0.544376	0.544376	0.544376	0.544376	0.544376	0.544376	0.544376	0.544376	0.544376	0.544376	0.544376	0.544376	0.544376	0.544376	0.544376	0.544376	0.544376	0.544376	0.544376	0.544376	0.544376	0.544376	0.544376	0.544376	0.544376	0.544376	17.3864	0.544376	0.544376	0.544376	0.544376	0.544376	0.544376	0.544376	0.544376	0.544376	0.544376	0.544376	0.544376	0.544376
hsa-miR-302b-5p	0.544376	0.544376	0.544376	0.544376	0.544376	0.544376	0.544376	0.544376	0.544376	0.544376	0.544376	0.544376	0.544376	0.544376	0.544376	0.544376	0.544376	0.544376	0.544376	0.544376	0.544376	0.544376	0.544376	0.544376	0.544376	0.544376	0.544376	0.544376	0.544376	0.544376	0.544376	0.544376	0.544376	0.544376	0.544376	10.5321	0.544376	0.544376	0.544376	0.544376	0.544376	0.544376	0.544376	0.544376	0.544376	0.544376	0.544376	0.544376	0.544376
hsa-miR-302c-3p	0.544376	0.544376	0.544376	0.544376	0.544376	0.544376	0.544376	0.544376	0.544376	0.544376	0.544376	0.544376	0.544376	0.544376	0.544376	0.544376	0.544376	0.544376	0.544376	0.544376	0.544376	0.544376	0.544376	0.544376	0.544376	0.544376	0.544376	0.544376	0.544376	0.544376	0.544376	0.544376	0.544376	0.544376	0.544376	16.2509	0.544376	0.544376	0.544376	0.544376	0.544376	0.544376	0.544376	0.544376	0.544376	0.544376	0.544376	0.544376	0.544376
hsa-miR-302c-5p	0.544376	0.544376	0.544376	0.544376	0.544376	0.544376	0.544376	0.544376	0.544376	0.544376	0.544376	0.544376	0.544376	0.544376	0.544376	0.544376	0.544376	0.544376	0.544376	0.544376	0.544376	0.544376	0.544376	0.544376	0.544376	0.544376	0.544376	0.544376	0.544376	0.544376	0.544376	0.544376	0.544376	0.544376	0.544376	13.4817	0.544376	0.544376	0.544376	0.544376	0.544376	0.544376	0.544376	0.544376	0.544376	0.544376	0.544376	0.544376	0.544376
hsa-miR-302d-3p	1.85129	0.544376	1.93622	1.68582	0.544376	1.74366	0.544376	0.544376	0.544376	0.544376	0.544376	0.544376	0.544376	0.544376	0.544376	0.544376	0.544376	0.544376	0.544376	0.544376	0.544376	0.544376	0.544376	0.544376	0.544376	0.544376	0.544376	0.544376	0.544376	0.544376	0.544376	0.544376	0.544376	0.544376	0.544376	17.346	0.544376	0.544376	0.544376	0.544376	0.544376	0.544376	0.544376	0.544376	0.544376	0.544376	0.544376	0.544376	0.544376
hsa-miR-302d-5p	0.544376	0.544376	0.544376	0.544376	0.544376	0.544376	0.544376	0.544376	0.544376	0.544376	0.544376	0.544376	0.544376	0.544376	0.544376	0.544376	0.544376	0.544376	0.544376	0.544376	0.544376	0.544376	0.544376	0.544376	0.544376	0.544376	0.544376	0.544376	0.544376	0.544376	0.544376	0.544376	0.544376	0.544376	0.544376	11.4585	0.544376	0.544376	0.544376	0.544376	0.544376	0.544376	0.544376	0.544376	0.544376	0.544376	0.544376	0.544376	0.544376
hsa-miR-302f	0.544376	0.544376	0.544376	0.544376	0.544376	0.544376	0.544376	0.544376	0.544376	0.544376	0.544376	0.544376	0.544376	0.544376	0.544376	0.544376	0.544376	0.544376	0.544376	0.544376	0.544376	0.544376	0.544376	0.544376	0.544376	0.544376	0.544376	0.544376	0.544376	0.544376	0.544376	0.544376	0.544376	0.544376	0.544376	0.544376	0.544376	0.544376	0.544376	0.544376	0.544376	0.544376	0.544376	0.544376	0.544376	0.544376	0.544376	0.544376	0.544376
hsa-miR-3059-5p	0.544376	0.544376	0.544376	0.544376	0.544376	0.544376	0.544376	0.544376	0.544376	0.544376	0.544376	0.544376	0.544376	0.544376	0.544376	0.544376	0.544376	0.544376	0.544376	0.544376	0.544376	0.544376	0.544376	0.544376	0.544376	0.544376	0.544376	0.544376	0.544376	0.544376	0.544376	0.544376	0.544376	0.544376	0.544376	4.46897	0.544376	0.544376	0.544376	0.544376	0.544376	0.544376	0.544376	0.544376	0.544376	0.544376	0.544376	0.544376	0.544376
hsa-miR-3064-5p	0.544376	0.544376	0.544376	0.544376	0.544376	0.544376	1.84326	0.544376	2.33923	0.544376	1.75834	2.0331	1.81726	2.18584	3.01544	0.544376	0.544376	2.10538	1.79382	0.544376	2.21674	2.55735	2.29353	0.544376	0.544376	1.94097	2.80594	2.12963	2.54272	2.15005	0.544376	0.544376	1.77977	0.544376	2.22175	0.544376	0.544376	0.544376	0.544376	0.544376	6.27993	0.544376	0.544376	0.544376	0.544376	2.20629	2.89624	2.73774	2.24271
hsa-miR-3065-3p	2.60645	2.04671	3.32694	3.45846	2.75624	2.84694	0.544376	0.544376	0.544376	0.544376	6.90765	6.81447	7.16351	7.05678	7.42043	7.22467	4.25018	4.89727	4.25556	4.42234	4.75054	4.4016	4.3035	4.85743	4.32677	4.10366	4.96911	3.80217	2.70503	3.81804	3.7596	3.60441	4.03768	3.64794	2.4822	6.55208	0.544376	0.544376	0.544376	0.544376	6.3976	0.544376	0.544376	0.544376	0.544376	0.544376	2.3731	0.544376	0.544376
hsa-miR-3065-5p	1.48375	0.544376	2.5806	3.20551	2.34933	2.02551	0.544376	0.544376	1.38777	0.544376	6.32349	6.43542	6.93273	6.20523	6.99823	6.72575	3.97834	4.86652	3.51865	3.87017	4.49346	4.7088	4.1537	4.38171	4.43587	4.13453	5.06682	4.65554	0.544376	4.07005	4.70163	4.02938	4.36572	4.06809	2.82984	5.98031	0.544376	0.544376	1.87404	1.81622	8.83354	0.544376	2.13123	0.544376	0.544376	1.49726	0.544376	0.544376	3.24626
hsa-miR-3074-3p	0.544376	0.544376	0.544376	0.544376	0.544376	0.544376	0.544376	0.544376	1.14493	0.544376	2.0114	0.544376	0.544376	0.544376	2.38569	3.03417	0.544376	0.544376	0.544376	0.544376	0.544376	0.544376	0.544376	0.544376	2.4175	0.544376	0.544376	0.544376	0.544376	0.544376	0.544376	0.544376	0.544376	0.544376	1.31297	3.41616	0.544376	0.544376	0.544376	0.544376	5.74113	0.544376	0.544376	0.544376	0.544376	0.544376	4.35497	3.01496	3.81692
hsa-miR-3074-5p	0.544376	0.544376	0.544376	1.57039	1.14869	0.544376	3.77798	0.544376	1.14493	0.544376	3.71782	3.69226	3.70554	3.84012	3.31412	3.84716	3.10753	2.32157	3.36114	0.544376	2.80548	2.55735	2.57205	2.38226	2.99715	3.03479	3.32266	3.24815	2.70503	0.544376	2.00113	2.27257	3.1895	1.90595	3.14801	5.48961	0.544376	0.544376	0.544376	1.81622	6.27993	0.544376	0.544376	0.544376	0.544376	2.416	5.49582	5.44596	5.42258
hsa-miR-3085-3p	0.544376	0.544376	0.544376	0.544376	0.544376	0.544376	0.544376	0.544376	0.544376	0.544376	0.544376	0.544376	0.544376	0.544376	0.544376	0.544376	0.544376	0.544376	0.544376	0.544376	0.544376	0.544376	0.544376	0.544376	0.544376	0.544376	0.544376	0.544376	0.544376	0.544376	0.544376	0.544376	0.544376	0.544376	0.544376	3.06105	2.94403	4.54469	3.7431	3.95152	11.4488	5.77769	5.48498	5.11434	6.74581	3.61095	0.544376	0.544376	0.544376
hsa-miR-30a-3p	7.9757	7.99681	7.95641	7.3799	8.00256	8.10428	0.544376	0.544376	5.56934	1.80427	2.68209	3.48614	0.544376	0.544376	0.544376	0.544376	0.544376	0.544376	0.544376	0.544376	0.544376	0.544376	0.544376	0.544376	0.544376	0.544376	0.544376	0.544376	0.544376	0.544376	0.544376	0.544376	0.544376	0.544376	0.544376	8.77202	9.72766	9.23412	9.40433	8.91886	13.4931	9.86401	10.048	9.81624	11.2076	11.8466	0.544376	0.544376	0.544376
hsa-miR-30a-5p	12.8737	12.8178	12.1912	12.1144	12.9358	12.9734	6.72978	7.02164	5.58099	7.03179	5.95447	6.28663	6.66648	6.59054	7.25069	7.19773	0.544376	2.93618	0.544376	0.544376	4.42126	3.22511	2.57205	2.62733	2.87441	0.544376	3.08873	3.80217	0.544376	0.544376	3.50551	0.544376	4.77927	0.544376	6.13311	13.7943	14.7547	14.3755	14.2454	13.7754	19.4769	15.0923	15.2904	14.8733	16.3064	15.6792	7.24407	7.18421	7.21574
hsa-miR-30b-3p	2.12072	1.78831	1.49157	2.12136	1.91936	2.08583	3.58619	2.77406	5.57518	4.3354	2.91896	3.05542	3.22481	3.167	3.66774	3.46281	2.67097	2.10538	2.73809	2.57173	2.21674	3.08667	2.99514	1.65135	2.50585	2.89339	3.32266	2.2974	1.86512	0.544376	3.27911	2.06129	2.84103	1.90595	4.13989	6.10474	2.2089	0.544376	0.544376	1.81622	0.544376	0.544376	0.544376	0.544376	2.55324	2.92886	5.12713	5.49025	4.75504
hsa-miR-30b-5p/30c-5p	9.52715	9.6643	8.84848	8.80399	9.84649	9.86223	10.9645	10.539	7.54879	10.7699	12.8131	12.8265	13.1317	12.8039	13.2988	13.0706	12.1462	12.3402	11.7374	11.3584	11.1821	11.8663	12.186	12.3472	11.7859	11.5221	11.3983	11.8127	11.122	10.9838	11.2705	10.775	11.8848	10.9741	9.3553	14.2524	9.70911	10.5299	10.6703	10.2881	17.4235	11.731	11.6227	11.6189	12.88	11.2695	13.0492	13.186	12.6324
hsa-miR-30c-1-3p	2.68452	3.20481	3.03482	2.8151	2.89417	2.64027	4.44503	5.70814	4.08926	5.15522	5.15813	5.60459	5.12696	4.03926	4.99196	5.05716	4.16521	4.15723	4.64078	4.73009	4.34523	4.96164	4.23057	4.38171	3.93811	3.58124	4.39698	4.1197	3.86404	4.42575	3.43407	3.67354	4.28347	3.37895	5.0966	8.33754	5.31084	4.97369	4.69327	4.16249	0.544376	5.18568	5.68975	5.38797	6.52984	4.1283	8.20168	7.90148	7.75899
hsa-miR-30c-2-3p	3.466	3.95076	4.07027	3.77857	4.10464	4.14871	0.544376	0.544376	1.4374	0.544376	0.544376	0.544376	0.544376	0.544376	0.544376	0.544376	0.544376	0.544376	0.544376	0.544376	0.544376	0.544376	0.544376	0.544376	0.544376	0.544376	0.544376	0.544376	0.544376	0.544376	0.544376	0.544376	0.544376	0.544376	1.23342	5.4526	7.08512	6.1201	5.91822	5.62676	2.54946	6.75087	6.7177	6.57526	7.7035	8.79383	0.544376	0.544376	0.544376
hsa-miR-30d-3p	3.9625	4.1049	3.64619	3.85808	3.84022	3.45353	4.32824	0.544376	3.72991	2.88108	5.30543	5.82214	6.13111	5.41882	5.53385	6.2042	3.01098	2.93618	3.5912	2.57173	4.08929	4.28255	3.16521	3.30959	3.52572	3.16281	3.9932	3.80217	2.70503	2.99748	3.43407	2.99068	4.41803	3.72723	3.30841	9.44131	6.13027	5.99304	5.81975	5.49749	7.75723	6.16265	7.22037	5.88814	8.24282	4.55928	8.06429	7.45368	7.4012
hsa-miR-30d-5p	10.183	10.3521	9.64137	9.97055	10.2411	10.2975	14.0205	12.6868	11.068	12.0053	13.6243	13.7627	13.9642	13.5926	14.3935	13.9947	13.0013	13.0413	12.4504	12.3862	13.3369	12.8909	12.9404	13.1597	12.4678	12.3544	13.5042	12.9369	12.1721	12.0173	12.3997	11.7828	12.894	12.2788	12.8337	14.9319	11.6321	11.2022	10.9478	10.7293	16.7498	12.2183	12.5966	12.0748	13.4949	13.133	14.7913	14.8715	14.3759
hsa-miR-30e-3p	6.85722	6.73967	6.5588	6.48892	6.48358	6.65928	7.59524	6.89046	9.00891	7.01867	10.0897	10.2478	10.5137	9.83281	10.4427	10.5196	9.25071	9.71387	9.59734	8.92818	8.45079	9.19017	8.74239	8.82558	8.59832	7.99058	7.70086	8.14977	8.03865	8.44732	8.10442	7.87227	9.17846	8.48698	6.89815	11.6721	7.64427	7.39643	7.26234	6.68962	11.7537	7.67924	8.07685	7.75973	9.15009	10.1288	11.1163	10.8736	10.6908
hsa-miR-30e-5p	10.6752	10.5684	9.94989	9.15588	10.5556	10.6087	10.473	10.1412	7.21086	9.80195	11.4121	11.5914	12.4053	12.2244	12.4428	12.5797	9.19589	8.97844	8.78129	8.51934	10.1172	9.56003	9.21378	9.20086	8.78947	9.03099	10.2492	9.61998	7.23153	7.5208	8.20011	7.98386	10.7367	8.57425	9.82747	15.9099	12.0375	11.6769	11.4835	10.9795	17.2071	12.2857	12.6534	11.9969	13.5951	9.84407	13.6724	13.6507	13.3299
hsa-miR-31-3p	4.98505	5.01143	5.1864	4.27392	5.17883	5.01231	0.544376	0.544376	0.544376	0.544376	0.544376	0.544376	0.544376	0.544376	0.544376	0.544376	0.544376	0.544376	0.544376	0.544376	0.544376	0.544376	0.544376	0.544376	0.544376	0.544376	0.544376	0.544376	0.544376	0.544376	0.544376	0.544376	0.544376	0.544376	0.544376	6.10474	4.52639	6.04201	5.81975	6.27105	14.7501	4.62231	3.94969	3.51078	4.39566	7.5461	0.544376	0.544376	0.544376
hsa-miR-31-5p	10.0881	11.1209	10.0798	10.4054	10.0957	10.1898	2.45371	2.77406	0.544376	2.70945	3.02328	6.09705	2.77484	3.25101	4.38701	3.90214	0.544376	4.476	0.544376	0.544376	0.544376	2.75829	0.544376	3.24086	2.32238	2.3456	3.08873	1.93312	0.544376	0.544376	0.544376	0.544376	3.30725	0.544376	0.544376	11.5904	12.3969	13.1003	13.196	12.8288	18.7056	13.0014	13.0816	12.99	14.4621	10.9523	0.544376	0.544376	0.544376
hsa-miR-3115	0.544376	0.544376	0.544376	0.544376	0.544376	0.544376	0.544376	0.544376	1.72127	0.544376	0.544376	2.24119	0.544376	0.544376	0.544376	2.2252	0.544376	0.544376	0.544376	0.544376	0.544376	0.544376	0.544376	0.544376	0.544376	0.544376	0.544376	0.544376	0.544376	2.15005	0.544376	0.544376	0.544376	0.544376	0.544376	3.06105	0.544376	0.544376	0.544376	0.544376	0.544376	0.544376	0.544376	0.544376	0.544376	0.544376	1.99568	0.544376	2.24271
hsa-miR-3117-3p	2.12072	2.19056	2.00578	1.7887	2.34933	1.96173	0.544376	0.544376	0.544376	0.544376	0.544376	0.544376	0.544376	0.544376	0.544376	0.544376	0.544376	0.544376	0.544376	0.544376	0.544376	0.544376	0.544376	0.544376	0.544376	0.544376	0.544376	0.544376	0.544376	0.544376	0.544376	0.544376	0.544376	0.544376	0.544376	3.25004	0.544376	3.3264	2.4959	3.22298	10.57	3.9406	5.16998	4.43294	6.21262	5.20174	0.544376	0.544376	0.544376
hsa-miR-3120-3p	0.544376	0.544376	0.544376	0.544376	0.544376	0.544376	0.544376	0.544376	3.33296	0.544376	0.544376	0.544376	0.544376	0.544376	0.544376	0.544376	0.544376	0.544376	0.544376	0.544376	0.544376	0.544376	0.544376	0.544376	0.544376	0.544376	0.544376	0.544376	0.544376	0.544376	0.544376	0.544376	0.544376	0.544376	0.544376	0.544376	0.544376	0.544376	0.544376	0.544376	4.27128	0.544376	0.544376	0.544376	0.544376	0.544376	1.99568	0.544376	0.544376
hsa-miR-3126-5p	0.544376	1.27712	0.544376	0.544376	0.544376	0.544376	0.544376	0.544376	0.544376	0.544376	0.544376	0.544376	0.544376	0.544376	0.544376	0.544376	0.544376	0.544376	0.544376	0.544376	0.544376	0.544376	0.544376	0.544376	0.544376	0.544376	0.544376	0.544376	0.544376	0.544376	0.544376	0.544376	0.544376	0.544376	0.544376	3.41616	0.544376	0.544376	0.544376	0.544376	0.544376	0.544376	0.544376	0.544376	0.544376	0.544376	0.544376	0.544376	0.544376
hsa-miR-3127-3p	0.544376	0.544376	0.544376	0.544376	0.544376	0.544376	0.544376	0.544376	0.544376	0.544376	0.544376	0.544376	0.544376	0.544376	0.544376	0.544376	0.544376	0.544376	0.544376	0.544376	0.544376	2.31861	0.544376	0.544376	0.544376	1.55043	0.544376	0.544376	0.544376	0.544376	0.544376	0.544376	0.544376	0.544376	1.96223	2.24543	0.544376	0.544376	0.544376	0.544376	4.49996	0.544376	0.544376	0.544376	0.544376	1.30941	0.544376	3.90611	0.544376
hsa-miR-3127-5p	0.544376	0.544376	0.544376	0.544376	0.544376	1.19842	3.42288	4.40365	2.12129	4.36349	3.45084	5.30756	3.56294	3.54374	4.81722	3.78996	3.92751	5.48766	3.90656	3.87017	4.91701	3.22511	3.79637	5.39522	3.05456	3.4387	4.82756	3.45822	3.49093	0.544376	3.57348	2.60905	4.46849	2.76531	3.29573	3.25004	0.544376	0.544376	0.544376	0.544376	0.544376	0.544376	0.544376	0.544376	2.55324	1.84096	2.89624	4.3547	0.544376
hsa-miR-3128	0.544376	0.544376	0.544376	0.544376	0.544376	0.544376	0.544376	0.544376	0.544376	0.544376	1.75834	2.0331	2.47547	0.544376	0.544376	0.544376	0.544376	0.544376	0.544376	0.544376	0.544376	0.544376	0.544376	0.544376	0.544376	0.544376	0.544376	0.544376	0.544376	0.544376	0.544376	0.544376	0.544376	0.544376	0.544376	0.544376	0.544376	0.544376	0.544376	0.544376	5.96104	0.544376	0.544376	0.544376	0.544376	2.99782	0.544376	2.38531	0.544376
hsa-miR-3129-3p	1.99424	0.544376	1.49157	1.88202	1.85954	0.544376	0.544376	0.544376	0.544376	0.544376	0.544376	0.544376	0.544376	0.544376	0.544376	0.544376	0.544376	0.544376	0.544376	0.544376	0.544376	0.544376	0.544376	0.544376	0.544376	0.544376	0.544376	0.544376	0.544376	0.544376	0.544376	0.544376	0.544376	0.544376	0.544376	3.93378	0.544376	0.544376	1.6422	1.81622	7.05232	2.93923	0.544376	2.79591	2.92788	2.51694	0.544376	0.544376	0.544376
hsa-miR-3129-5p	0.544376	0.544376	0.544376	0.544376	0.544376	1.46174	0.544376	0.544376	0.544376	0.544376	0.544376	0.544376	0.544376	0.544376	0.544376	0.544376	0.544376	0.544376	0.544376	0.544376	0.544376	0.544376	0.544376	0.544376	0.544376	0.544376	0.544376	0.544376	0.544376	0.544376	0.544376	0.544376	0.544376	0.544376	0.544376	0.544376	1.92662	0.544376	1.6422	0.544376	5.96104	0.544376	0.544376	0.544376	0.544376	2.28681	0.544376	0.544376	0.544376
hsa-miR-3130-3p	0.544376	1.57006	1.59887	0.544376	1.91936	0.544376	0.544376	0.544376	0.544376	0.544376	0.544376	0.544376	0.544376	0.544376	0.544376	0.544376	0.544376	0.544376	0.544376	0.544376	0.544376	0.544376	0.544376	0.544376	0.544376	0.544376	0.544376	0.544376	0.544376	0.544376	0.544376	0.544376	0.544376	0.544376	1.1425	3.82111	0.544376	0.544376	0.544376	0.544376	0.544376	0.544376	0.544376	0.544376	0.544376	0.544376	2.3731	2.73774	0.544376
hsa-miR-3130-5p	0.544376	0.544376	0.544376	0.544376	0.544376	0.544376	0.544376	0.544376	0.544376	0.544376	2.21701	0.544376	0.544376	0.544376	0.544376	0.544376	0.544376	1.83822	0.544376	0.544376	0.544376	0.544376	0.544376	2.07566	0.544376	0.544376	0.544376	0.544376	0.544376	0.544376	0.544376	0.544376	0.544376	0.544376	0.544376	3.93378	0.544376	0.544376	0.544376	0.544376	7.25298	0.544376	0.544376	0.544376	0.544376	2.00178	3.49648	3.24483	2.66858
hsa-miR-3131	0.544376	0.544376	0.544376	0.544376	0.544376	0.544376	0.544376	0.544376	0.544376	0.544376	0.544376	0.544376	0.544376	0.544376	0.544376	0.544376	0.544376	0.544376	0.544376	0.544376	0.544376	0.544376	0.544376	0.544376	0.544376	0.544376	0.544376	0.544376	0.544376	0.544376	0.544376	0.544376	0.544376	0.544376	1.03389	0.544376	0.544376	0.544376	0.544376	0.544376	0.544376	0.544376	0.544376	0.544376	0.544376	0.544376	0.544376	0.544376	0.544376
hsa-miR-3133	0.544376	0.544376	0.544376	1.68582	0.544376	0.544376	0.544376	0.544376	0.544376	0.544376	0.544376	0.544376	2.29421	0.544376	0.544376	0.544376	0.544376	0.544376	0.544376	0.544376	0.544376	0.544376	0.544376	0.544376	0.544376	0.544376	0.544376	0.544376	0.544376	0.544376	0.544376	0.544376	0.544376	0.544376	0.544376	0.544376	0.544376	0.544376	0.544376	0.544376	5.51662	0.544376	0.544376	0.544376	0.544376	2.38046	0.544376	0.544376	0.544376
hsa-miR-3136-5p	0.544376	0.544376	0.544376	0.544376	1.72834	1.19842	2.56783	0.544376	1.93984	0.544376	0.544376	0.544376	0.544376	0.544376	0.544376	2.2252	0.544376	0.544376	0.544376	0.544376	0.544376	0.544376	0.544376	0.544376	0.544376	0.544376	0.544376	0.544376	0.544376	0.544376	0.544376	0.544376	0.544376	0.544376	0.544376	0.544376	0.544376	0.544376	0.544376	0.544376	0.544376	0.544376	0.544376	0.544376	0.544376	2.11986	0.544376	0.544376	2.83799
hsa-miR-3138-3p	0.544376	0.544376	0.544376	1.57039	0.544376	0.544376	0.544376	0.544376	1.78864	2.51176	0.544376	2.57308	0.544376	1.98345	0.544376	2.01874	0.544376	0.544376	0.544376	0.544376	0.544376	2.31861	2.44055	1.65135	1.83884	0.544376	2.80594	0.544376	0.544376	2.86667	0.544376	0.544376	0.544376	0.544376	1.80523	0.544376	0.544376	0.544376	0.544376	0.544376	0.544376	0.544376	0.544376	0.544376	0.544376	3.51431	2.66096	0.544376	2.24271
hsa-miR-3139-5p	0.544376	0.544376	0.544376	0.544376	0.544376	0.544376	0.544376	0.544376	0.544376	0.544376	0.544376	0.544376	0.544376	0.544376	0.544376	0.544376	0.544376	0.544376	0.544376	0.544376	0.544376	0.544376	0.544376	0.544376	0.544376	0.544376	0.544376	0.544376	0.544376	0.544376	0.544376	0.544376	0.544376	0.544376	0.544376	3.56453	0.544376	0.544376	0.544376	0.544376	3.38047	0.544376	0.544376	0.544376	0.544376	0.544376	2.89624	0.544376	2.24271
hsa-miR-3140-3p	0.544376	0.544376	0.544376	0.544376	0.544376	0.544376	0.544376	0.544376	2.02124	0.544376	2.0114	2.0331	2.47547	2.50948	2.83715	2.2252	0.544376	0.544376	0.544376	0.544376	0.544376	0.544376	0.544376	0.544376	0.544376	1.76492	0.544376	0.544376	0.544376	0.544376	0.544376	0.544376	0.544376	0.544376	1.23342	0.544376	0.544376	0.544376	0.544376	0.544376	0.544376	0.544376	0.544376	0.544376	0.544376	0.544376	1.74502	3.01496	0.544376
hsa-miR-3143	0.544376	0.544376	0.544376	0.544376	0.544376	0.544376	0.544376	0.544376	0.544376	0.544376	0.544376	0.544376	2.29421	0.544376	0.544376	1.76457	0.544376	0.544376	0.544376	0.544376	0.544376	0.544376	0.544376	0.544376	0.544376	0.544376	0.544376	0.544376	0.544376	0.544376	0.544376	0.544376	0.544376	0.544376	0.544376	0.544376	0.544376	0.544376	0.544376	0.544376	6.01115	0.544376	0.544376	0.544376	0.544376	1.53806	4.19469	4.6176	3.46344
hsa-miR-3145-3p	0.544376	0.544376	0.544376	0.544376	0.544376	0.544376	0.544376	0.544376	0.544376	0.544376	0.544376	0.544376	2.08075	0.544376	0.544376	2.40091	0.544376	0.544376	0.544376	0.544376	0.544376	0.544376	0.544376	0.544376	0.544376	0.544376	0.544376	0.544376	0.544376	0.544376	0.544376	0.544376	0.544376	0.544376	0.544376	2.8414	2.2089	1.9359	0.544376	0.544376	7.37275	0.544376	0.544376	0.544376	0.544376	2.20629	0.544376	0.544376	0.544376
hsa-miR-3150a-5p	0.544376	0.544376	0.544376	0.544376	0.544376	0.544376	0.544376	0.544376	0.544376	0.544376	0.544376	0.544376	0.544376	0.544376	0.544376	1.76457	0.544376	0.544376	0.544376	0.544376	0.544376	0.544376	0.544376	0.544376	0.544376	0.544376	0.544376	0.544376	0.544376	2.86667	2.20556	0.544376	0.544376	0.544376	0.544376	0.544376	0.544376	0.544376	0.544376	0.544376	0.544376	0.544376	0.544376	0.544376	0.544376	2.02641	2.99992	2.73774	2.66858
hsa-miR-3150b-3p	0.544376	0.544376	0.544376	0.544376	0.544376	0.544376	4.32824	6.66818	0.544376	0.544376	0.544376	0.544376	2.47547	1.98345	2.6311	2.81608	0.544376	0.544376	2.44238	0.544376	0.544376	0.544376	1.92992	0.544376	1.83884	2.0922	0.544376	1.93312	0.544376	3.22636	0.544376	0.544376	2.11041	0.544376	2.33267	0.544376	0.544376	0.544376	0.544376	0.544376	0.544376	0.544376	0.544376	0.544376	0.544376	0.544376	4.01406	3.24483	4.03383
hsa-miR-3152-5p	2.3386	3.14169	2.53813	3.40611	2.5349	2.43857	0.544376	0.544376	0.544376	0.544376	0.544376	0.544376	0.544376	0.544376	0.544376	0.544376	0.544376	0.544376	0.544376	0.544376	0.544376	0.544376	0.544376	0.544376	0.544376	0.544376	0.544376	0.544376	0.544376	0.544376	0.544376	0.544376	0.544376	0.544376	0.544376	0.544376	2.2089	3.3264	3.41847	2.29286	6.99124	2.93923	3.09016	0.544376	0.544376	3.9592	0.544376	0.544376	0.544376
hsa-miR-3154	0.544376	0.544376	0.544376	0.544376	0.544376	0.544376	2.56783	0.544376	0.544376	0.544376	0.544376	0.544376	0.544376	0.544376	0.544376	0.544376	0.544376	0.544376	0.544376	0.544376	0.544376	0.544376	0.544376	0.544376	0.544376	0.544376	1.93365	0.544376	0.544376	0.544376	0.544376	0.544376	0.544376	0.544376	0.544376	0.544376	0.544376	0.544376	0.544376	0.544376	0.544376	0.544376	0.544376	0.544376	0.544376	0.544376	0.544376	0.544376	0.544376
hsa-miR-3155a-3p/3155b	0.544376	0.544376	0.544376	0.544376	0.544376	0.544376	0.544376	0.544376	0.544376	0.544376	0.544376	0.544376	0.544376	0.544376	0.544376	0.544376	0.544376	1.83822	0.544376	0.544376	0.544376	0.544376	0.544376	0.544376	0.544376	1.55043	0.544376	0.544376	0.544376	0.544376	0.544376	0.544376	0.544376	0.544376	0.544376	0.544376	0.544376	0.544376	0.544376	0.544376	0.544376	0.544376	0.544376	0.544376	0.544376	1.68468	0.544376	0.544376	0.544376
hsa-miR-3155a-5p	0.544376	0.544376	0.544376	0.544376	0.544376	0.544376	0.544376	0.544376	0.544376	0.544376	3.29536	2.4182	0.544376	2.35833	0.544376	2.40091	0.544376	0.544376	0.544376	0.544376	0.544376	0.544376	0.544376	0.544376	0.544376	1.76492	0.544376	0.544376	0.544376	0.544376	0.544376	0.544376	2.36617	0.544376	1.88665	5.5257	0.544376	1.9359	0.544376	0.544376	0.544376	0.544376	0.544376	0.544376	0.544376	3.26179	4.06142	0.544376	4.16197
hsa-miR-3157-3p	1.48375	0.544376	0.544376	0.544376	0.544376	1.34209	1.61626	2.41727	1.0654	0.544376	2.21701	2.83609	3.01848	3.167	2.83715	2.81608	0.544376	0.544376	0.544376	0.544376	0.544376	0.544376	0.544376	0.544376	1.47452	1.94097	2.44536	1.69206	0.544376	0.544376	2.00113	0.544376	1.56289	0.544376	0.544376	0.544376	0.544376	0.544376	0.544376	0.544376	0.544376	0.544376	0.544376	0.544376	2.55324	1.25382	4.15164	4.3547	3.56051
hsa-miR-3157-5p	0.544376	0.544376	0.544376	0.544376	0.544376	0.544376	0.544376	0.544376	0.544376	0.544376	2.54532	2.7112	2.08075	2.50948	2.38569	2.92956	0.544376	0.544376	0.544376	0.544376	0.544376	0.544376	0.544376	0.544376	0.544376	0.544376	1.93365	0.544376	0.544376	0.544376	0.544376	0.544376	1.77977	0.544376	0.544376	0.544376	0.544376	0.544376	0.544376	0.544376	5.71112	0.544376	0.544376	0.544376	0.544376	0.544376	2.89624	3.76767	3.46344
hsa-miR-3158-3p	3.07528	3.35098	2.97426	2.8151	2.81315	2.93931	3.63664	0.544376	1.14493	2.27724	4.78013	4.30497	4.82118	4.69719	4.90725	4.73529	3.64168	3.35492	3.51865	3.24251	3.88886	4.0097	3.51619	3.60988	3.10964	2.96595	3.42625	3.00009	2.54272	2.7216	3.10449	3.28757	3.51638	3.47449	2.73687	6.76311	2.43629	0.544376	2.36818	0.544376	0.544376	2.76467	2.13123	0.544376	4.60748	5.65969	7.37536	7.37327	6.87875
hsa-miR-3159	0.544376	0.544376	0.544376	0.544376	0.544376	0.544376	0.544376	0.544376	0.544376	0.544376	3.02328	2.24119	3.01848	0.544376	3.17291	2.81608	0.544376	0.544376	0.544376	0.544376	0.544376	0.544376	0.544376	0.544376	1.6743	0.544376	0.544376	0.544376	0.544376	0.544376	0.544376	0.544376	0.544376	0.544376	0.544376	0.544376	0.544376	0.544376	0.544376	0.544376	0.544376	0.544376	0.544376	0.544376	0.544376	0.544376	2.89624	0.544376	0.544376
hsa-miR-3161-5p	0.544376	0.544376	0.544376	0.544376	1.14869	1.34209	2.02899	0.544376	1.38777	0.544376	0.544376	0.544376	0.544376	0.544376	0.544376	0.544376	0.544376	0.544376	0.544376	0.544376	0.544376	0.544376	0.544376	0.544376	0.544376	0.544376	0.544376	0.544376	4.0482	3.51103	4.07125	3.92042	3.1266	3.94142	0.544376	0.544376	2.2089	0.544376	0.544376	0.544376	0.544376	0.544376	0.544376	0.544376	0.544376	0.544376	0.544376	0.544376	0.544376
hsa-miR-3163	0.544376	0.544376	0.544376	0.544376	0.544376	0.544376	0.544376	0.544376	0.544376	0.544376	0.544376	0.544376	0.544376	0.544376	0.544376	0.544376	0.544376	0.544376	0.544376	0.544376	0.544376	0.544376	0.544376	0.544376	0.544376	0.544376	0.544376	0.544376	1.86512	0.544376	0.544376	0.544376	0.544376	0.544376	1.6192	0.544376	0.544376	0.544376	0.544376	0.544376	0.544376	0.544376	0.544376	0.544376	0.544376	0.544376	4.19469	3.61414	3.56051
hsa-miR-3164-5p	0.544376	0.544376	0.544376	0.544376	0.544376	0.544376	0.544376	0.544376	0.544376	0.544376	0.544376	0.544376	2.08075	0.544376	0.544376	0.544376	0.544376	0.544376	0.544376	0.544376	0.544376	0.544376	0.544376	0.544376	0.544376	0.544376	0.544376	0.544376	0.544376	0.544376	0.544376	0.544376	0.544376	0.544376	0.544376	0.544376	0.544376	0.544376	0.544376	0.544376	0.544376	0.544376	0.544376	0.544376	0.544376	0.544376	0.544376	0.544376	0.544376
hsa-miR-3173-5p	0.544376	0.544376	0.544376	0.544376	1.28187	0.544376	4.65339	4.82009	0.544376	5.37737	3.21054	2.83609	3.31738	2.76669	3.01544	2.2252	3.01098	3.05353	3.18339	4.53244	2.21674	3.76398	2.44055	3.01121	2.66601	2.3456	4.05838	2.90618	3.09821	2.99748	2.53217	2.60905	2.11041	0.544376	3.82008	0.544376	0.544376	0.544376	0.544376	0.544376	7.48334	0.544376	0.544376	0.544376	0.544376	3.07407	3.75017	2.38531	3.65128
hsa-miR-3174	0.544376	0.544376	0.544376	0.544376	1.91936	0.544376	0.544376	0.544376	1.99477	0.544376	5.64266	5.71747	5.93081	5.40098	5.92663	5.94367	4.29084	5.27027	5.04943	4.73009	5.40162	5.1429	4.92743	4.50191	4.53724	4.03983	5.427	4.65554	4.57216	4.71032	4.99856	4.17858	4.16588	4.23916	3.45209	4.13536	0.544376	0.544376	2.99384	2.77322	7.09939	0.544376	0.544376	0.544376	0.544376	3.06344	4.35497	0.544376	0.544376
hsa-miR-3175-5p	0.544376	0.544376	0.544376	0.544376	0.544376	0.544376	0.544376	0.544376	0.544376	0.544376	2.80582	0.544376	0.544376	0.544376	0.544376	2.01874	0.544376	2.10538	0.544376	0.544376	0.544376	0.544376	2.69127	0.544376	0.544376	1.76492	2.44536	0.544376	0.544376	0.544376	0.544376	0.544376	0.544376	0.544376	0.544376	0.544376	0.544376	0.544376	0.544376	0.544376	0.544376	0.544376	0.544376	0.544376	0.544376	2.66916	0.544376	0.544376	0.544376
hsa-miR-3176-3p	2.75816	3.45772	2.80971	2.68534	2.56895	2.6024	2.18808	0.544376	0.544376	3.61125	5.28529	5.50025	5.48038	4.98792	5.98969	5.80764	3.01098	3.26161	0.544376	0.544376	3.5221	4.0097	1.92992	3.30959	3.10964	2.64836	4.2928	3.45822	2.13693	0.544376	2.37967	2.27257	4.03768	2.76531	4.32927	8.2324	3.07761	2.21973	2.90815	2.07954	0.544376	2.56331	3.52422	3.07789	2.92788	3.31611	7.37536	7.36141	6.63742
hsa-miR-3177-3p	0.544376	0.544376	0.544376	0.544376	0.544376	0.544376	4.85646	2.77406	1.85178	5.12282	3.29536	4.08083	4.11472	3.89259	3.66774	4.23683	3.19768	3.87601	3.66017	3.87017	3.7769	2.93251	3.31644	3.6629	3.10964	3.58124	3.08873	2.57639	2.97952	4.07005	3.19458	2.87526	3.36256	3.27633	3.92138	4.96662	0.544376	0.544376	0.544376	0.544376	0.544376	0.544376	0.544376	2.43652	0.544376	4.93895	4.31655	4.53522	3.81692
hsa-miR-3179-3p	0.544376	0.544376	0.544376	0.544376	0.544376	0.544376	0.544376	0.544376	0.544376	0.544376	0.544376	0.544376	2.47547	0.544376	0.544376	0.544376	0.544376	0.544376	0.544376	0.544376	0.544376	0.544376	0.544376	0.544376	0.544376	0.544376	0.544376	0.544376	0.544376	0.544376	0.544376	0.544376	0.544376	0.544376	1.03389	0.544376	0.544376	0.544376	0.544376	0.544376	0.544376	0.544376	0.544376	0.544376	0.544376	1.19307	0.544376	0.544376	0.544376
hsa-miR-3180-5p	0.544376	1.68546	0.544376	0.544376	0.544376	0.544376	1.61626	0.544376	0.544376	2.70945	0.544376	0.544376	0.544376	0.544376	0.544376	0.544376	0.544376	0.544376	0.544376	0.544376	0.544376	0.544376	0.544376	0.544376	0.544376	0.544376	0.544376	0.544376	0.544376	0.544376	0.544376	0.544376	0.544376	0.544376	0.544376	0.544376	0.544376	0.544376	0.544376	0.544376	4.18611	0.544376	0.544376	0.544376	0.544376	0.544376	0.544376	0.544376	0.544376
hsa-miR-3180/3180-3p	0.544376	2.04671	1.22005	0.544376	1.72834	0.544376	0.544376	0.544376	0.544376	0.544376	0.544376	0.544376	0.544376	0.544376	0.544376	0.544376	0.544376	0.544376	0.544376	0.544376	0.544376	0.544376	0.544376	0.544376	0.544376	0.544376	0.544376	0.544376	0.544376	0.544376	0.544376	0.544376	0.544376	0.544376	1.03389	4.03814	0.544376	0.544376	0.544376	0.544376	0.544376	0.544376	0.544376	0.544376	0.544376	1.53806	0.544376	3.01496	3.3591
hsa-miR-3181	0.544376	0.544376	0.544376	0.544376	0.544376	0.544376	0.544376	0.544376	0.544376	0.544376	2.21701	0.544376	0.544376	2.18584	2.07862	0.544376	0.544376	0.544376	0.544376	0.544376	0.544376	0.544376	0.544376	0.544376	0.544376	0.544376	0.544376	0.544376	0.544376	0.544376	0.544376	0.544376	2.11041	0.544376	1.1425	0.544376	0.544376	0.544376	0.544376	0.544376	0.544376	0.544376	0.544376	0.544376	0.544376	0.544376	0.544376	0.544376	0.544376
hsa-miR-3182	0.544376	0.544376	0.544376	0.544376	0.544376	0.544376	0.544376	0.544376	0.544376	0.544376	0.544376	0.544376	0.544376	0.544376	0.544376	0.544376	0.544376	0.544376	0.544376	0.544376	0.544376	0.544376	0.544376	0.544376	0.544376	0.544376	0.544376	0.544376	0.544376	0.544376	0.544376	0.544376	0.544376	0.544376	0.544376	0.544376	0.544376	0.544376	2.22561	0.544376	8.75121	0.544376	0.544376	0.544376	0.544376	2.48418	0.544376	0.544376	0.544376
hsa-miR-3184-3p	0.544376	0.544376	0.544376	0.544376	0.544376	0.544376	0.544376	0.544376	0.544376	0.544376	0.544376	0.544376	0.544376	0.544376	0.544376	0.544376	0.544376	0.544376	0.544376	0.544376	0.544376	0.544376	0.544376	0.544376	0.544376	0.544376	0.544376	0.544376	0.544376	0.544376	0.544376	0.544376	0.544376	0.544376	0.544376	0.544376	0.544376	0.544376	0.544376	0.544376	0.544376	0.544376	0.544376	0.544376	0.544376	0.544376	0.544376	0.544376	0.544376
hsa-miR-3187-3p	0.544376	0.544376	1.49157	0.544376	1.14869	1.19842	1.84326	0.544376	0.544376	0.544376	2.0114	2.24119	0.544376	0.544376	0.544376	0.544376	0.544376	0.544376	0.544376	0.544376	0.544376	0.544376	0.544376	0.544376	0.544376	0.544376	2.44536	0.544376	0.544376	0.544376	0.544376	0.544376	0.544376	0.544376	1.99813	5.41461	0.544376	0.544376	0.544376	0.544376	0.544376	0.544376	0.544376	0.544376	0.544376	2.77924	4.49906	4.3547	3.12332
hsa-miR-3188-3p	0.544376	0.544376	0.544376	0.544376	0.544376	1.34209	0.544376	0.544376	3.16364	0.544376	0.544376	0.544376	0.544376	1.98345	0.544376	0.544376	3.36197	5.1732	0.544376	0.544376	0.544376	2.55735	2.69127	0.544376	0.544376	2.81666	0.544376	0.544376	0.544376	0.544376	0.544376	0.544376	0.544376	0.544376	2.13118	0.544376	0.544376	0.544376	0.544376	0.544376	0.544376	0.544376	0.544376	0.544376	0.544376	0.544376	3.69092	0.544376	2.24271
hsa-miR-3190-3p	0.544376	0.544376	0.544376	0.544376	0.544376	0.544376	0.544376	0.544376	1.38777	0.544376	0.544376	3.55827	2.29421	0.544376	0.544376	2.55472	2.20779	0.544376	2.05319	0.544376	3.37489	0.544376	1.68936	2.38226	1.6743	1.94097	0.544376	1.69206	0.544376	0.544376	0.544376	0.544376	2.11041	0.544376	2.03289	0.544376	0.544376	0.544376	0.544376	0.544376	4.69708	0.544376	0.544376	0.544376	0.544376	1.40904	2.19949	0.544376	2.24271
hsa-miR-3192-5p	0.544376	1.27712	0.544376	0.544376	0.544376	0.544376	0.544376	0.544376	0.544376	0.544376	0.544376	0.544376	0.544376	0.544376	0.544376	0.544376	0.544376	2.50498	2.05319	0.544376	0.544376	0.544376	1.92992	0.544376	0.544376	0.544376	0.544376	0.544376	0.544376	0.544376	0.544376	0.544376	0.544376	0.544376	1.03389	0.544376	0.544376	0.544376	0.544376	0.544376	0.544376	0.544376	0.544376	0.544376	0.544376	1.30941	0.544376	0.544376	0.544376
hsa-miR-3194-5p	0.544376	0.544376	0.544376	0.544376	0.544376	0.544376	0.544376	0.544376	0.544376	4.70792	3.21054	2.0331	2.29421	0.544376	2.38569	0.544376	2.00312	0.544376	0.544376	0.544376	0.544376	2.31861	0.544376	0.544376	1.98062	0.544376	2.80594	0.544376	0.544376	0.544376	2.00113	0.544376	1.77977	0.544376	2.33267	3.25004	0.544376	0.544376	0.544376	0.544376	0.544376	0.544376	0.544376	0.544376	0.544376	0.544376	4.46437	4.44781	3.96515
hsa-miR-3195	0.544376	0.544376	1.22005	0.544376	0.544376	0.544376	0.544376	0.544376	0.544376	0.544376	0.544376	0.544376	0.544376	0.544376	0.544376	0.544376	0.544376	0.544376	0.544376	0.544376	0.544376	0.544376	0.544376	0.544376	0.544376	0.544376	0.544376	0.544376	0.544376	0.544376	0.544376	0.544376	0.544376	0.544376	0.544376	6.90674	5.61742	6.10482	4.19424	5.62676	0.544376	3.09366	2.69782	0.544376	5.57367	2.14208	0.544376	4.2551	4.53694
hsa-miR-3196	3.42279	0.544376	4.25506	4.00483	3.44633	1.65901	1.61626	0.544376	1.27732	0.544376	0.544376	0.544376	0.544376	0.544376	0.544376	0.544376	0.544376	0.544376	0.544376	0.544376	0.544376	0.544376	0.544376	0.544376	0.544376	0.544376	0.544376	0.544376	0.544376	0.544376	0.544376	0.544376	0.544376	0.544376	0.544376	7.95683	6.24465	6.27832	5.54625	6.31553	0.544376	4.22753	5.96223	3.31123	6.65379	0.544376	2.19949	5.35308	5.0796
hsa-miR-3199-5p	0.544376	0.544376	0.544376	0.544376	0.544376	1.19842	0.544376	0.544376	0.544376	0.544376	0.544376	0.544376	2.63382	0.544376	0.544376	0.544376	0.544376	0.544376	0.544376	0.544376	0.544376	0.544376	0.544376	0.544376	0.544376	0.544376	2.2171	0.544376	0.544376	0.544376	0.544376	0.544376	0.544376	0.544376	0.544376	3.25004	0.544376	0.544376	0.544376	0.544376	5.90913	0.544376	0.544376	0.544376	0.544376	1.78136	1.99568	0.544376	0.544376
hsa-miR-32-3p	2.12072	1.96728	0.544376	1.57039	1.65555	2.08583	1.61626	0.544376	5.07674	2.27724	3.12012	3.62687	4.06302	3.47613	4.38701	3.84716	0.544376	1.83822	2.26356	2.94871	0.544376	2.31861	0.544376	0.544376	2.4175	1.94097	1.93365	1.93312	2.13693	0.544376	2.20556	0.544376	3.41574	2.18474	1.50999	8.10714	0.544376	2.21973	3.15046	1.81622	11.099	3.58034	2.13123	3.07789	3.46092	3.34249	6.77965	6.74712	6.33398
hsa-miR-32-5p	3.23506	3.32295	2.35233	2.19106	3.84022	3.79626	0.544376	0.544376	2.52402	1.58347	3.59068	3.69226	4.43206	4.86301	4.03277	4.14896	2.00312	0.544376	0.544376	0.544376	2.21674	2.02079	0.544376	1.65135	0.544376	2.45482	0.544376	0.544376	0.544376	0.544376	0.544376	2.27257	3.36256	0.544376	0.544376	7.64074	2.2089	3.09228	3.15046	0.544376	9.20832	5.152	5.74328	4.22458	6.9336	6.76562	6.56004	6.95084	6.73271
hsa-miR-3200-3p	3.18385	2.96978	2.35233	2.63905	2.72684	2.24987	0.544376	0.544376	0.544376	0.544376	3.83441	3.55827	4.00936	4.12924	4.6182	2.92956	2.90701	3.05353	2.26356	2.57173	3.37489	2.93251	2.29353	2.07566	2.21917	1.76492	3.21067	2.90618	2.54272	3.22636	3.00802	2.45211	3.41574	2.91235	2.6368	7.11038	4.61441	4.49849	4.61692	4.65503	11.213	3.35828	4.27641	3.98044	5.41441	4.37892	2.19949	0.544376	0.544376
hsa-miR-3200-5p	0.544376	0.544376	0.544376	0.544376	0.544376	0.544376	0.544376	0.544376	0.544376	0.544376	0.544376	1.77675	0.544376	0.544376	0.544376	0.544376	0.544376	1.83822	0.544376	0.544376	2.21674	0.544376	0.544376	1.88489	0.544376	0.544376	0.544376	0.544376	0.544376	0.544376	0.544376	0.544376	0.544376	0.544376	0.544376	3.06105	0.544376	0.544376	2.0635	0.544376	8.33573	0.544376	0.544376	0.544376	0.544376	1.45436	0.544376	0.544376	0.544376
hsa-miR-3202	0.544376	0.544376	0.544376	0.544376	0.544376	0.544376	0.544376	0.544376	0.544376	0.544376	0.544376	0.544376	0.544376	0.544376	0.544376	0.544376	0.544376	0.544376	0.544376	0.544376	0.544376	0.544376	0.544376	0.544376	0.544376	0.544376	0.544376	0.544376	0.544376	0.544376	0.544376	0.544376	0.544376	0.544376	0.544376	0.544376	0.544376	0.544376	0.544376	0.544376	0.544376	0.544376	0.544376	0.544376	0.544376	0.544376	0.544376	2.38531	1.95559
hsa-miR-320a-3p/320b/320c/320d/320e	8.79813	8.86796	8.21869	8.32032	8.78782	8.83963	12.613	13.7492	11.1811	13.1385	11.16	11.1424	11.2781	11.2144	11.6011	11.3543	11.7053	11.6164	11.2514	11.5772	12.6561	11.9955	11.8456	11.7642	11.3839	11.5556	12.8917	12.0669	11.3105	11.1313	11.2936	10.8869	10.4271	11.1026	11.9877	12.2333	11.4463	10.0339	9.94148	10.5755	0.544376	9.1646	9.3273	9.3732	10.2927	11.4369	11.8526	12.1357	11.96
hsa-miR-323a-3p	4.56325	5.34098	5.1603	4.85786	4.71171	4.84598	0.544376	0.544376	2.68524	0.544376	0.544376	0.544376	0.544376	0.544376	0.544376	0.544376	0.544376	0.544376	0.544376	0.544376	0.544376	0.544376	0.544376	0.544376	0.544376	0.544376	0.544376	0.544376	0.544376	0.544376	0.544376	0.544376	0.544376	0.544376	0.544376	2.24543	0.544376	2.21973	3.15046	2.90052	12.352	6.07561	5.84472	5.43696	7.0822	9.5867	7.43455	8.30596	7.2942
hsa-miR-323a-5p	1.48375	1.43716	1.78175	0.544376	1.14869	0.544376	0.544376	0.544376	0.544376	0.544376	0.544376	0.544376	0.544376	0.544376	0.544376	0.544376	0.544376	0.544376	0.544376	0.544376	0.544376	0.544376	0.544376	0.544376	0.544376	0.544376	0.544376	0.544376	0.544376	0.544376	0.544376	0.544376	0.544376	0.544376	0.544376	0.544376	0.544376	0.544376	0.544376	0.544376	7.8903	0.544376	2.13123	0.544376	0.544376	3.08462	1.99568	2.73774	0.544376
hsa-miR-323b-3p	4.5435	4.28744	4.17878	3.79887	3.90479	4.16114	0.544376	0.544376	3.93323	0.544376	0.544376	0.544376	0.544376	0.544376	0.544376	0.544376	0.544376	0.544376	0.544376	0.544376	0.544376	0.544376	0.544376	0.544376	0.544376	0.544376	0.544376	0.544376	0.544376	0.544376	0.544376	0.544376	0.544376	0.544376	0.544376	0.544376	0.544376	1.9359	0.544376	0.544376	11.1284	5.5119	5.4532	6.33817	6.14662	7.54053	6.61619	8.11432	6.33398
hsa-miR-324-3p	3.83756	4.43645	3.35066	3.48392	4.37364	4.09787	7.05189	6.38104	0.544376	6.79576	5.40211	5.68611	5.61134	6.03072	6.39876	6.09157	4.97787	4.77012	4.29911	5.87658	5.82054	5.42078	5.08	4.9657	4.37141	5.01735	5.88502	5.02313	4.82719	4.67297	4.57635	4.68918	5.03455	4.65568	6.09961	7.48467	4.98807	5.07142	5.22553	5.67879	12.9146	5.53819	5.13031	5.57467	6.65379	4.11328	8.08433	8.36655	7.93402
hsa-miR-324-5p	3.93228	3.77779	3.39691	3.45846	3.90479	3.87411	7.54729	6.56439	3.79875	6.63305	5.6584	5.90618	6.15584	6.07637	6.25219	6.47052	3.76304	4.05133	2.44238	4.73009	6.33282	3.76398	3.98626	3.43757	2.80853	5.01735	5.97154	4.56919	2.54272	2.7216	3.50551	3.97594	4.65423	3.64794	4.99268	5.78581	4.04519	4.86882	4.66827	4.87957	0.544376	4.52018	4.27641	3.84058	4.50549	4.28389	8.53487	8.10012	9.57192
hsa-miR-326-3p	0.544376	2.43458	0.544376	0.544376	2.08124	0.544376	0.544376	0.544376	0.544376	0.544376	0.544376	0.544376	0.544376	9.04314	0.544376	0.544376	6.96098	0.544376	0.544376	6.27399	0.544376	0.544376	0.544376	0.544376	5.32914	6.84255	7.05372	6.36891	6.49202	5.55121	6.79105	6.49244	7.51433	5.99346	0.544376	0.544376	4.57108	0.544376	0.544376	0.544376	0.544376	0.544376	0.544376	0.544376	0.544376	5.00794	0.544376	6.22559	6.41284
hsa-miR-326-5p	0.544376	0.544376	0.544376	0.544376	0.544376	0.544376	0.544376	0.544376	0.544376	0.544376	0.544376	2.0331	0.544376	0.544376	0.544376	2.2252	2.53472	0.544376	0.544376	2.94871	0.544376	0.544376	0.544376	0.544376	1.98062	1.76492	3.08873	1.69206	0.544376	2.15005	2.00113	2.45211	0.544376	0.544376	1.71668	0.544376	0.544376	1.9359	2.0635	1.81622	0.544376	0.544376	2.90834	0.544376	2.55324	0.544376	0.544376	0.544376	0.544376
hsa-miR-328-3p	4.84706	4.88548	3.87407	4.39817	5.18399	5.17363	9.55162	7.25286	6.67679	10.2527	7.88015	8.09026	8.10196	7.99425	8.17045	7.97073	8.55281	8.13243	8.11688	9.12913	8.21072	8.05551	8.12279	7.88517	7.56194	7.61197	8.10832	7.87581	8.17241	7.96778	7.96192	7.89386	7.28826	7.70363	8.32154	4.91307	5.28431	5.16293	5.10049	5.14947	12.1742	5.45783	5.28282	5.65966	5.57367	8.71675	6.86158	7.17068	6.86011
hsa-miR-329-3p	3.07528	3.95076	4.25506	3.73707	4.22042	4.22171	0.544376	0.544376	0.970554	0.544376	0.544376	0.544376	0.544376	0.544376	0.544376	0.544376	0.544376	0.544376	0.544376	0.544376	0.544376	0.544376	0.544376	0.544376	0.544376	0.544376	0.544376	0.544376	0.544376	0.544376	0.544376	0.544376	0.544376	0.544376	0.544376	0.544376	0.544376	0.544376	1.6422	0.544376	13.3158	3.09366	3.75296	2.79591	4.79198	7.43798	4.88694	5.80268	5.01354
hsa-miR-329-5p	0.544376	1.27712	1.36824	0.544376	0.544376	0.544376	0.544376	0.544376	0.544376	0.544376	0.544376	0.544376	0.544376	0.544376	0.544376	0.544376	0.544376	0.544376	0.544376	0.544376	0.544376	0.544376	0.544376	0.544376	0.544376	0.544376	0.544376	0.544376	0.544376	0.544376	0.544376	0.544376	0.544376	0.544376	0.544376	0.544376	0.544376	0.544376	0.544376	0.544376	0.544376	2.02545	2.69782	0.544376	3.84515	3.57457	0.544376	0.544376	0.544376
hsa-miR-330-3p	2.75816	2.43458	1.59887	2.43513	2.66597	2.71284	5.8495	3.28632	5.07124	6.72211	5.43904	4.95932	5.29235	4.91428	5.4466	5.55914	5.11952	5.1732	4.80041	5.26365	5.2848	5.1429	4.85673	4.85743	4.28068	4.55468	4.96911	5.02313	4.61149	4.71032	4.20467	3.80237	3.96897	4.52985	4.53932	7.16855	3.60046	2.64132	2.90815	2.90052	11.637	3.77195	3.64324	0.544376	4.39566	6.81718	5.54628	5.40027	5.11152
hsa-miR-330-5p	4.10462	3.64944	3.66509	3.67243	3.39283	3.7474	3.94677	0.544376	2.50672	6.07159	6.372	6.22253	6.45372	7.02223	6.80147	6.56634	4.12074	3.26161	1.79382	3.48442	3.37489	3.35087	3.94112	3.6629	3.05456	3.53532	3.9932	3.75038	2.35659	2.15005	2.20556	3.86262	4.93065	3.37895	3.62317	9.38109	5.20166	5.10258	4.85704	4.84956	0.544376	5.53819	6.19129	5.61779	6.99114	4.75201	7.95035	7.69961	7.20101
hsa-miR-331-3p	5.75792	6.10442	5.63293	4.98624	6.38391	6.25207	8.35481	7.03723	4.38029	6.53199	7.89682	7.86043	8.2783	7.98829	8.63539	8.95433	6.42017	6.38814	5.8032	5.38567	8.24756	6.96932	6.42838	6.63464	5.66007	6.59502	7.99728	6.68761	4.89244	5.53052	5.52382	5.23266	6.08823	6.14375	7.07273	10.1414	6.4612	6.00955	6.12476	6.29346	0.544376	6.36704	5.91637	0.544376	7.80323	7.38823	7.89632	8.07128	7.88877
hsa-miR-331-5p	2.60645	2.85502	2.80971	2.89503	2.84071	2.93931	2.18808	0.544376	2.70031	3.40799	3.83441	5.4451	3.01848	3.47613	3.76822	3.73035	0.544376	0.544376	2.05319	2.94871	3.21016	0.544376	2.44055	3.60988	0.544376	2.22566	3.52265	2.80517	0.544376	0.544376	0.544376	2.27257	0.544376	0.544376	2.6368	8.29117	3.91191	5.07142	5.00401	4.58384	0.544376	5.00879	5.08951	4.92107	6.52984	6.53311	6.26116	5.87124	5.82005
hsa-miR-335-3p	8.14358	8.63675	9.38929	8.58305	8.90146	8.69799	1.84326	3.28632	6.55912	0.544376	2.21701	3.05542	3.40414	0.544376	3.01544	2.92956	2.00312	0.544376	0.544376	0.544376	0.544376	0.544376	0.544376	1.88489	1.47452	1.94097	0.544376	0.544376	0.544376	0.544376	0.544376	0.544376	0.544376	0.544376	1.23342	13.9162	2.62846	2.64132	2.4959	2.63227	10.8301	7.50374	7.89383	6.90595	8.69919	7.42746	7.33769	7.12931	6.1156
hsa-miR-335-5p	7.22464	7.8471	7.3388	6.70115	7.97825	7.92584	0.544376	2.41727	4.65547	0.544376	3.59068	3.92716	3.77176	3.40508	3.76822	3.38708	2.38208	2.80757	2.05319	0.544376	2.54501	2.02079	3.08283	2.51073	2.32238	2.22566	3.21067	1.93312	0.544376	1.87631	0.544376	0.544376	2.67146	0.544376	0.544376	10.3975	1.92662	1.9359	2.4959	0.544376	12.6428	7.54966	8.04526	7.36381	9.23191	4.83946	4.86056	4.90663	3.73653
hsa-miR-337-3p	5.04236	4.93174	4.96306	4.83855	5.14741	5.35139	0.544376	0.544376	2.59095	0.544376	0.544376	0.544376	0.544376	0.544376	0.544376	0.544376	0.544376	0.544376	0.544376	0.544376	0.544376	0.544376	0.544376	0.544376	0.544376	0.544376	0.544376	0.544376	0.544376	0.544376	0.544376	0.544376	0.544376	0.544376	0.544376	0.544376	0.544376	2.44827	2.8166	3.22298	12.3367	5.58939	5.869	5.17339	6.65379	6.48657	5.64219	5.65492	4.6282
hsa-miR-337-5p	4.48256	4.2142	4.59497	4.1536	4.48706	4.42066	0.544376	0.544376	3.3423	0.544376	0.544376	0.544376	0.544376	0.544376	0.544376	0.544376	0.544376	0.544376	0.544376	0.544376	0.544376	0.544376	0.544376	0.544376	0.544376	0.544376	0.544376	0.544376	0.544376	0.544376	0.544376	0.544376	0.544376	0.544376	0.544376	0.544376	1.92662	2.64132	0.544376	2.47401	11.2104	2.32403	4.48012	3.51078	4.50549	4.8959	3.34997	4.2551	3.46344
hsa-miR-338-3p	0.544376	0.544376	0.544376	0.544376	1.65555	0.544376	3.90642	3.28632	1.72127	6.09679	5.7928	6.13237	6.69205	6.64456	6.44449	6.89634	4.47838	4.20737	4.34136	5.13031	5.54396	5.24161	4.64917	4.58587	4.02481	4.7057	5.27187	4.53922	2.54272	4.01112	3.6383	3.86262	5.42688	3.16546	3.42915	5.90014	4.98807	5.30358	4.98392	4.84956	9.43849	4.22753	4.20149	0.544376	5.57367	0.544376	1.74502	2.38531	2.83799
hsa-miR-338-5p	0.544376	0.544376	0.544376	0.544376	0.544376	0.544376	4.57876	0.544376	3.81212	4.83347	4.72129	4.56931	4.82118	5.12475	5.50535	5.05716	3.36197	3.87601	2.97908	4.02957	3.37489	3.08667	3.45274	3.01121	3.48519	3.27986	3.92488	3.75038	2.54272	1.87631	2.53217	2.06129	3.24963	2.91235	3.52953	4.91307	2.62846	2.64132	2.8166	2.77322	7.82179	0.544376	0.544376	0.544376	3.22013	3.78632	0.544376	0.544376	2.66858
hsa-miR-339-3p	5.56631	6.30717	5.11347	5.46647	5.78312	5.62561	7.60464	9.04821	3.35158	8.02016	9.03076	9.11232	9.13992	8.90929	9.49362	9.20625	7.86603	7.5819	7.05814	6.9635	8.06501	7.52696	7.47641	7.6002	7.13907	7.45992	8.41028	7.55235	6.62246	6.80233	7.04192	6.57497	7.95187	6.88583	5.96115	9.15236	7.4314	6.92583	6.9575	6.82654	11.3926	7.63124	7.57038	7.23136	8.72768	6.10547	9.7424	9.94897	10.0562
hsa-miR-339-5p	4.62093	5.11926	4.38513	3.9873	5.10987	4.98473	8.08168	6.05315	2.09709	6.63305	8.21656	8.66105	8.355	8.09467	8.99671	8.59211	7.8727	8.17998	7.10159	6.86215	7.90292	7.70448	7.69769	8.14157	7.29133	7.00482	8.21142	7.78647	6.80259	7.61216	7.30559	6.34345	6.77261	7.34264	5.92536	7.1571	6.15972	6.30531	6.08763	5.80901	14.4414	5.8424	5.93948	5.70034	7.38371	7.05505	8.28815	8.70835	8.58595
hsa-miR-33a-3p	0.544376	0.544376	1.36824	0.544376	1.79607	1.74366	0.544376	0.544376	0.544376	0.544376	3.21054	3.69226	3.70554	3.78563	4.38701	3.84716	1.75132	0.544376	0.544376	0.544376	0.544376	0.544376	1.92992	2.51073	1.98062	2.0922	0.544376	0.544376	0.544376	0.544376	0.544376	2.45211	2.57762	0.544376	0.544376	5.16285	0.544376	0.544376	3.22251	2.90052	9.66459	2.76467	2.44653	0.544376	0.544376	2.80538	3.42515	3.90611	4.38811
hsa-miR-33a-5p	3.23506	2.93261	2.5806	1.68582	3.48089	2.96873	0.544376	0.544376	1.4374	0.544376	0.544376	2.0331	0.544376	0.544376	0.544376	0.544376	0.544376	0.544376	0.544376	0.544376	0.544376	0.544376	0.544376	0.544376	0.544376	0.544376	0.544376	0.544376	0.544376	0.544376	0.544376	0.544376	0.544376	0.544376	1.31297	8.50038	6.02215	6.1201	6.27268	5.71247	9.83589	6.14566	6.04979	6.0853	7.36932	2.68344	3.96507	4.14801	4.27952
hsa-miR-33b-3p	2.12072	1.57006	2.13309	1.96772	2.30863	1.82158	3.09895	3.48488	0.544376	0.544376	0.544376	1.77675	1.81726	0.544376	2.07862	0.544376	0.544376	0.544376	0.544376	0.544376	0.544376	0.544376	0.544376	1.65135	0.544376	0.544376	0.544376	0.544376	0.544376	0.544376	0.544376	0.544376	0.544376	0.544376	2.82984	6.4242	2.2089	4.0626	2.4959	3.01674	8.47607	2.76467	4.20149	0.544376	3.66613	1.97658	7.08265	6.53114	6.86946
hsa-miR-33b-5p	3.13064	3.35098	2.66153	2.04717	4.00235	3.34738	0.544376	0.544376	0.544376	0.544376	0.544376	0.544376	2.08075	1.98345	0.544376	0.544376	0.544376	0.544376	0.544376	0.544376	0.544376	0.544376	0.544376	0.544376	0.544376	1.94097	0.544376	0.544376	0.544376	0.544376	0.544376	0.544376	1.95767	0.544376	1.76194	6.97352	4.98807	5.07142	5.13734	4.99368	6.08318	5.152	5.08951	4.69769	6.67735	0.544376	4.53292	5.49025	5.47256
hsa-miR-340-3p	2.68452	3.07552	2.24774	1.96772	2.66597	2.67706	4.76973	0.544376	4.33496	2.6144	8.1486	8.21625	8.44547	8.06951	8.62219	8.3271	6.27655	6.7577	6.34798	5.32595	5.36373	6.45661	6.48405	6.80138	6.24183	5.6154	5.79297	6.1192	6.08177	6.02037	6.3316	5.34156	7.31939	5.86082	4.66073	8.61775	1.92662	4.12495	3.41847	2.77322	9.39907	4.93145	5.08951	4.8504	5.71706	5.64419	8.30777	8.5238	7.81328
hsa-miR-340-5p	6.67478	6.75772	6.34989	6.02663	6.89435	6.81588	9.51636	4.82009	8.70381	6.40324	10.8679	11.2121	11.3819	11.1776	11.8901	11.4315	7.95046	8.1643	7.66196	7.07641	8.67211	8.24562	7.86275	7.90972	7.28263	7.24499	8.62292	8.02063	6.56372	6.40814	6.82576	6.63604	10.2753	6.63488	5.07495	13.2027	6.44933	7.17293	6.94718	6.51944	14.9833	8.21527	8.42666	7.96553	9.68254	9.48049	11.5028	11.3434	11.0608
hsa-miR-342-3p	5.9194	5.32028	4.76935	4.94169	5.99776	5.86723	9.62583	11.2795	5.17231	12.6505	13.7866	13.9557	13.9845	13.8346	14.6216	14.0894	13.2454	13.0729	12.457	12.1465	13.606	13.1233	13.4784	13.293	12.9841	13.0072	14.1427	13.2067	13.0169	12.9704	13.0612	12.728	11.9972	12.9315	11.5946	9.79332	5.81556	6.82687	6.66799	6.46123	15.3961	7.22522	7.39765	7.16028	8.73331	8.18493	9.39352	9.49385	9.42909
hsa-miR-342-5p	1.85129	1.78831	1.49157	0.544376	1.85954	1.56591	6.76933	11.1662	3.33296	11.6301	8.75355	8.75086	8.93032	8.57968	9.10978	8.9267	8.4315	8.55659	8.29852	8.68874	9.05123	8.7002	8.41843	8.33121	7.95207	8.14721	9.1367	8.51838	8.72152	8.72936	8.6274	8.2187	7.54976	8.54484	7.82717	5.75575	3.07761	0.544376	2.90815	2.29286	0.544376	2.56331	3.2505	2.79591	4.50549	3.11579	5.52965	5.49025	5.01354
hsa-miR-345-5p	6.82498	7.03859	6.37276	5.98779	7.0995	6.93572	9.24097	6.27981	3.81876	5.59358	10.4626	10.5596	10.8707	10.778	11.088	10.5912	8.27405	8.13565	7.58533	7.58896	8.66435	7.86769	8.34088	8.44941	8.00237	8.1359	8.97866	8.20074	6.9551	7.89284	7.64574	7.32297	8.49074	7.3855	8.42336	12.1628	8.44936	8.57346	8.354	8.12469	6.48882	9.89864	10.2851	9.71075	11.013	7.44047	9.27646	9.57055	9.32252
hsa-miR-346	0.544376	0.544376	0.544376	0.544376	0.544376	0.544376	0.544376	0.544376	0.544376	0.544376	0.544376	0.544376	0.544376	0.544376	0.544376	0.544376	0.544376	0.544376	0.544376	0.544376	0.544376	0.544376	0.544376	0.544376	0.544376	0.544376	0.544376	0.544376	0.544376	0.544376	0.544376	0.544376	0.544376	0.544376	0.544376	0.544376	0.544376	0.544376	0.544376	0.544376	0.544376	0.544376	0.544376	0.544376	0.544376	0.544376	0.544376	0.544376	0.544376
hsa-miR-34a-3p	3.13064	2.77263	2.19181	2.31922	3.41089	3.55215	0.544376	0.544376	0.544376	0.544376	2.21701	2.83609	3.01848	3.167	3.44222	3.46281	0.544376	1.83822	0.544376	0.544376	0.544376	0.544376	1.68936	0.544376	0.544376	0.544376	0.544376	0.544376	0.544376	0.544376	0.544376	0.544376	1.95767	2.40956	1.31297	5.81526	0.544376	4.63285	2.71823	2.77322	12.3057	4.52018	5.08951	4.22458	5.29751	2.69756	3.56434	2.38531	2.98819
hsa-miR-34a-5p	8.74636	8.12946	7.90733	7.67151	9.3012	8.8915	2.02899	0.544376	2.72993	3.10315	8.8092	8.84786	9.42299	9.48501	10.1036	9.84549	6.51709	6.31048	6.241	6.14181	7.51974	6.96932	6.47622	6.77786	6.63252	6.94555	7.68559	6.92555	5.60657	5.97518	6.02002	6.3117	7.39602	6.31828	8.07222	10.1032	7.82514	8.38713	8.01663	8.02109	18.0335	8.87367	8.70462	8.19623	9.20785	10.2545	7.79224	8.21002	7.81328
hsa-miR-34b-3p	2.23464	2.19056	2.35233	2.59105	2.97056	3.69678	0.544376	0.544376	0.544376	0.544376	2.39206	0.544376	2.08075	0.544376	0.544376	2.01874	2.20779	1.83822	0.544376	0.544376	0.544376	3.22511	0.544376	2.23882	1.47452	0.544376	0.544376	2.2974	1.86512	0.544376	0.544376	0.544376	0.544376	0.544376	0.544376	4.39259	0.544376	0.544376	0.544376	0.544376	0.544376	0.544376	0.544376	0.544376	0.544376	0.544376	0.544376	0.544376	0.544376
hsa-miR-34b-5p	3.37819	3.35098	3.44167	2.48927	3.90479	4.00429	0.544376	0.544376	0.544376	0.544376	0.544376	0.544376	2.08075	2.50948	0.544376	2.2252	0.544376	0.544376	0.544376	0.544376	0.544376	0.544376	0.544376	0.544376	0.544376	0.544376	0.544376	0.544376	0.544376	0.544376	0.544376	0.544376	0.544376	0.544376	0.544376	5.78581	0.544376	0.544376	0.544376	0.544376	5.88245	0.544376	0.544376	0.544376	0.544376	0.544376	0.544376	0.544376	0.544376
hsa-miR-34c-3p	3.01756	1.78831	2.6217	2.25686	2.72684	3.27955	0.544376	0.544376	0.544376	0.544376	0.544376	0.544376	0.544376	0.544376	0.544376	0.544376	0.544376	0.544376	0.544376	0.544376	0.544376	0.544376	0.544376	0.544376	0.544376	0.544376	2.44536	0.544376	0.544376	0.544376	0.544376	0.544376	0.544376	0.544376	0.544376	4.67633	0.544376	0.544376	0.544376	0.544376	2.54946	0.544376	0.544376	0.544376	0.544376	0.544376	1.74502	0.544376	0.544376
hsa-miR-34c-5p	7.27324	7.05328	6.74999	6.76122	7.74845	8.16684	0.544376	0.544376	0.544376	0.544376	3.77732	4.03143	4.51113	4.25437	4.90725	4.7942	2.38208	2.32157	1.79382	0.544376	3.37489	3.57262	2.80048	2.83313	2.58843	1.76492	3.42625	2.80517	0.544376	2.15005	0.544376	2.99068	2.47634	3.37895	1.80523	9.65167	1.92662	0.544376	0.544376	0.544376	5.93532	3.09366	2.13123	0.544376	3.22013	4.52196	4.39238	4.2551	4.38811
hsa-miR-3605-3p	2.23464	3.04118	0.544376	2.43513	2.38873	2.02551	5.86002	5.40559	2.19098	6.20891	5.04284	4.42429	4.99597	5.10283	4.76999	4.67386	5.7902	5.72863	5.62738	5.69976	4.56218	5.1429	5.36087	4.87975	5.22391	4.22331	4.18041	5.18645	5.66366	5.32959	5.60605	5.29898	4.16588	5.2675	5.52664	3.82111	2.79565	2.64132	3.41847	2.29286	7.0282	4.76302	4.91365	5.23011	4.27668	3.08462	4.98788	5.0319	3.96515
hsa-miR-3605-5p	1.68533	1.78831	1.93622	1.43745	1.72834	1.96173	3.90642	0.544376	1.48411	4.75101	4.30609	5.1782	4.43206	3.0775	4.38701	4.14896	2.53472	3.16152	2.59873	2.94871	3.02291	3.35087	3.57688	2.92512	3.16258	2.96595	3.69755	2.12963	3.20738	3.88537	3.35875	3.19559	4.58737	3.94142	3.92138	0.544376	3.07761	3.52655	3.15046	2.77322	6.21728	2.93923	3.2505	3.31123	4.7027	2.09721	4.06142	5.20144	4.5833
hsa-miR-3609	0.544376	0.544376	1.36824	0.544376	1.57658	1.19842	0.544376	0.544376	0.544376	0.544376	4.04221	3.81459	3.835	3.40508	4.32285	4.05532	4.25018	3.81239	3.66017	4.02957	4.91701	3.93244	3.98626	0.544376	3.21355	3.82907	0.544376	3.08789	3.40271	4.42575	2.90412	3.45498	2.91831	4.39189	5.21675	3.82111	0.544376	0.544376	0.544376	0.544376	8.78758	0.544376	0.544376	0.544376	0.544376	1.92438	5.192	4.83965	5.61287
hsa-miR-361-3p	5.23899	5.73412	4.63349	5.07962	5.95309	5.68244	7.84571	11.4228	5.47051	9.90479	8.3914	8.40611	8.58393	8.5777	8.99159	8.69588	8.31383	8.17686	7.81894	8.03316	8.62888	8.24958	8.26801	8.30266	7.65472	7.96736	8.78928	8.32409	7.40326	7.38923	7.4682	7.44011	7.35988	7.36116	7.22518	8.11308	6.68025	6.20855	6.15199	6.0519	13.315	6.41036	6.07088	5.9569	7.53321	10.6346	7.4166	7.7276	7.17862
hsa-miR-361-5p	6.94983	6.58072	6.47936	6.28693	7.0438	6.93752	8.41661	6.98995	7.7704	8.23205	9.30874	9.43214	9.90612	9.66564	10.615	10.2526	8.78633	8.89731	8.28782	8.06086	9.62557	9.2818	8.63586	8.70921	8.05608	8.41872	9.27913	8.69975	6.98526	7.08347	7.11109	7.44986	7.68869	7.57728	6.86075	10.3046	6.18859	6.67996	6.42181	6.32644	7.06423	7.22522	7.83345	6.79769	8.34196	7.56952	8.31748	8.77693	8.74676
hsa-miR-3611-3p	1.48375	0.544376	0.544376	0.544376	0.544376	0.544376	0.544376	0.544376	0.544376	0.544376	0.544376	0.544376	0.544376	0.544376	0.544376	0.544376	0.544376	0.544376	0.544376	0.544376	0.544376	0.544376	0.544376	0.544376	0.544376	0.544376	0.544376	0.544376	0.544376	0.544376	0.544376	0.544376	0.544376	0.544376	0.544376	0.544376	0.544376	0.544376	0.544376	0.544376	6.59117	0.544376	0.544376	0.544376	0.544376	1.30941	0.544376	0.544376	0.544376
hsa-miR-3613-3p	3.18385	2.19056	1.49157	1.88202	2.30863	2.52313	5.22549	0.544376	0.544376	2.79805	3.65569	3.48614	4.16462	3.66988	4.38701	4.19357	4.12074	4.30264	3.18339	3.24251	4.86364	4.61354	4.2675	3.85703	3.6034	3.27986	4.75117	3.80217	2.97952	3.32789	3.70025	3.60441	2.67146	3.72723	1.6692	0.544376	0.544376	2.21973	0.544376	0.544376	9.50335	0.544376	0.544376	0.544376	0.544376	1.30941	3.96507	4.3547	4.09934
hsa-miR-3613-5p	3.18385	3.71508	3.12087	3.48392	4.1264	3.662	0.544376	0.544376	5.54774	0.544376	3.88929	4.12857	4.58606	4.93925	4.76999	4.73529	3.10753	2.32157	3.5912	0.544376	4.96847	3.93244	3.84628	3.16852	3.71242	3.53532	5.09796	4.2367	2.35659	2.55838	3.35875	2.87526	3.5641	3.27633	1.03389	5.48961	3.84025	4.49849	4.78913	4.00727	10.8284	3.77195	3.3941	3.07789	4.27668	5.2707	4.59833	5.0319	4.6282
hsa-miR-3614-3p	0.544376	0.544376	0.544376	0.544376	0.544376	0.544376	0.544376	0.544376	0.544376	0.544376	0.544376	0.544376	0.544376	0.544376	0.544376	0.544376	0.544376	0.544376	0.544376	0.544376	0.544376	0.544376	0.544376	0.544376	0.544376	0.544376	0.544376	0.544376	0.544376	0.544376	0.544376	0.544376	0.544376	0.544376	0.544376	0.544376	0.544376	0.544376	0.544376	0.544376	4.87034	0.544376	0.544376	0.544376	0.544376	0.544376	0.544376	0.544376	0.544376
hsa-miR-3614-5p	0.544376	1.68546	0.544376	1.43745	1.48986	0.544376	4.93824	0.544376	0.970554	0.544376	2.68209	0.544376	2.08075	3.54374	0.544376	1.76457	4.20833	3.81239	2.97908	4.63467	3.99261	4.21908	3.84628	2.51073	2.99715	4.10366	4.2928	3.45822	3.30849	2.15005	0.544376	3.67354	3.65492	2.18474	3.48581	0.544376	0.544376	2.21973	0.544376	2.07954	3.89494	0.544376	0.544376	0.544376	0.544376	1.30941	5.23367	6.17226	5.65676
hsa-miR-3615-3p	4.5435	5.90127	3.39691	3.04186	3.44633	4.05852	9.91367	9.01317	4.93247	10.1131	7.39444	7.4537	7.4845	7.48668	7.50915	7.30766	8.32117	8.34482	7.95035	8.55874	7.99864	8.05551	8.04297	7.86579	7.43428	7.67328	8.29428	7.84867	8.15263	7.97162	8.01401	7.61497	7.09393	7.47893	8.65699	8.34764	5.48397	3.8572	3.59017	4.2573	11.1592	5.11751	4.6014	4.92107	5.96704	7.43048	8.83946	8.94529	8.68721
hsa-miR-3617-5p	0.544376	0.544376	1.36824	0.544376	0.544376	0.544376	0.544376	0.544376	2.59095	0.544376	0.544376	0.544376	2.08075	0.544376	0.544376	0.544376	0.544376	0.544376	0.544376	0.544376	0.544376	0.544376	0.544376	0.544376	0.544376	0.544376	0.544376	0.544376	0.544376	0.544376	0.544376	0.544376	0.544376	0.544376	0.544376	0.544376	0.544376	0.544376	0.544376	0.544376	0.544376	0.544376	0.544376	0.544376	0.544376	1.12555	0.544376	0.544376	0.544376
hsa-miR-3619-5p	0.544376	0.544376	0.544376	0.544376	1.14869	0.544376	0.544376	0.544376	0.544376	0.544376	0.544376	2.0331	0.544376	0.544376	0.544376	0.544376	0.544376	0.544376	0.544376	0.544376	0.544376	0.544376	0.544376	0.544376	0.544376	0.544376	0.544376	0.544376	0.544376	0.544376	0.544376	0.544376	0.544376	0.544376	0.544376	0.544376	0.544376	0.544376	0.544376	0.544376	8.27553	0.544376	0.544376	0.544376	0.544376	0.544376	0.544376	0.544376	0.544376
hsa-miR-362-3p	2.23464	2.12088	1.36824	0.544376	2.34933	2.08583	0.544376	0.544376	0.544376	0.544376	2.21701	0.544376	3.12554	2.35833	2.6311	3.22193	0.544376	0.544376	0.544376	0.544376	0.544376	0.544376	0.544376	0.544376	0.544376	0.544376	0.544376	0.544376	0.544376	0.544376	0.544376	0.544376	1.56289	0.544376	0.544376	0.544376	0.544376	0.544376	0.544376	0.544376	11.6022	0.544376	2.44653	2.79591	0.544376	0.544376	1.99568	0.544376	0.544376
hsa-miR-362-5p	4.30606	3.17361	3.25324	3.23602	3.87932	3.62633	3.02384	0.544376	5.57712	0.544376	7.63199	7.80316	8.55171	7.81071	9.71025	9.2049	6.86383	7.57242	7.443	5.19852	8.82618	8.49907	7.00808	7.64313	6.90226	6.68579	8.37581	8.16452	4.15891	3.94964	4.92348	4.47586	5.09987	4.84357	5.16988	6.12838	4.69733	5.22085	5.02384	4.81892	13.2156	4.01794	4.20149	2.79591	5.41441	5.10936	7.23898	6.88608	6.81243
hsa-miR-3620-3p	0.544376	0.544376	0.544376	0.544376	0.544376	0.544376	4.4728	0.544376	0.544376	0.544376	3.21054	0.544376	3.4858	3.33019	3.31412	3.90214	0.544376	0.544376	3.66017	0.544376	2.54501	3.85072	0.544376	3.85703	0.544376	3.48785	0.544376	3.94704	0.544376	0.544376	3.10449	2.60905	0.544376	0.544376	1.92511	0.544376	0.544376	0.544376	0.544376	0.544376	6.91436	0.544376	0.544376	0.544376	0.544376	1.68468	4.53292	0.544376	0.544376
hsa-miR-3620-5p	0.544376	0.544376	0.544376	0.544376	0.544376	0.544376	1.84326	3.05427	0.544376	0.544376	0.544376	0.544376	0.544376	0.544376	0.544376	0.544376	0.544376	0.544376	0.544376	0.544376	0.544376	0.544376	0.544376	0.544376	0.544376	0.544376	0.544376	0.544376	0.544376	0.544376	0.544376	0.544376	0.544376	0.544376	1.50999	0.544376	0.544376	0.544376	0.544376	0.544376	0.544376	2.02545	2.13123	0.544376	2.55324	1.53806	2.52519	0.544376	2.47365
hsa-miR-3622a-5p	1.99424	1.8816	2.35233	0.544376	0.544376	1.34209	0.544376	0.544376	0.544376	0.544376	0.544376	0.544376	0.544376	0.544376	0.544376	0.544376	0.544376	0.544376	0.544376	0.544376	0.544376	0.544376	0.544376	0.544376	0.544376	0.544376	0.544376	0.544376	0.544376	0.544376	0.544376	0.544376	0.544376	0.544376	0.544376	0.544376	0.544376	0.544376	0.544376	0.544376	0.544376	0.544376	0.544376	0.544376	0.544376	1.71799	0.544376	0.544376	0.544376
hsa-miR-363-3p	0.544376	0.544376	0.544376	0.544376	0.544376	0.544376	7.43584	8.51993	4.93247	9.91663	6.65674	6.84317	7.27487	6.81576	7.24209	6.94252	5.4406	5.04185	4.67416	4.30305	5.40162	4.96164	4.9727	4.9657	4.43587	4.59948	4.96911	4.83883	4.64977	4.07005	4.36512	5.0392	6.15112	4.52985	5.4559	14.4002	0.544376	1.9359	0.544376	1.81622	4.87034	0.544376	0.544376	0.544376	0.544376	2.48418	7.97203	7.88501	7.97357
hsa-miR-363-5p	0.544376	0.544376	0.544376	0.544376	0.544376	0.544376	0.544376	0.544376	0.544376	3.03311	0.544376	0.544376	0.544376	0.544376	0.544376	0.544376	0.544376	0.544376	0.544376	0.544376	0.544376	0.544376	0.544376	0.544376	0.544376	0.544376	0.544376	0.544376	0.544376	0.544376	0.544376	0.544376	0.544376	0.544376	0.544376	4.96662	0.544376	0.544376	0.544376	0.544376	0.544376	0.544376	0.544376	0.544376	0.544376	0.544376	1.74502	0.544376	0.544376
hsa-miR-3648-5p	0.544376	0.544376	0.544376	0.544376	0.544376	0.544376	0.544376	0.544376	0.544376	1.58347	1.75834	2.0331	0.544376	0.544376	0.544376	2.01874	0.544376	0.544376	0.544376	0.544376	0.544376	0.544376	0.544376	0.544376	0.544376	1.76492	0.544376	2.2974	0.544376	0.544376	0.544376	0.544376	0.544376	0.544376	0.544376	4.96662	0.544376	0.544376	0.544376	0.544376	0.544376	0.544376	0.544376	0.544376	0.544376	0.544376	2.99992	3.24483	0.544376
hsa-miR-3651	0.544376	1.27712	0.544376	0.544376	0.544376	0.544376	6.84533	8.98129	0.544376	6.47547	0.544376	1.77675	0.544376	1.73465	2.07862	0.544376	2.00312	1.83822	0.544376	0.544376	3.88886	3.22511	2.69127	2.73427	1.98062	2.45482	3.92488	2.80517	2.54272	2.86667	3.43407	0.544376	2.24514	2.18474	1.96223	4.31189	0.544376	0.544376	0.544376	0.544376	5.58441	0.544376	0.544376	0.544376	3.22013	1.53806	5.44352	6.72876	5.69935
hsa-miR-3659-3p	0.544376	0.544376	0.544376	0.544376	0.544376	0.544376	0.544376	0.544376	0.544376	0.544376	0.544376	0.544376	0.544376	0.544376	0.544376	0.544376	0.544376	0.544376	0.544376	0.544376	0.544376	0.544376	0.544376	0.544376	0.544376	0.544376	0.544376	0.544376	0.544376	0.544376	0.544376	0.544376	0.544376	0.544376	0.544376	3.69866	0.544376	0.544376	0.544376	0.544376	0.544376	0.544376	0.544376	0.544376	0.544376	0.544376	0.544376	0.544376	0.544376
hsa-miR-365a-3p/365b-3p	7.41264	7.10051	6.60057	6.81889	7.54586	7.4337	3.86489	0.544376	0.544376	0.544376	5.77847	6.01111	6.14353	5.99551	6.84757	6.30866	6.59181	6.44116	5.9188	4.63467	7.61143	6.90059	6.84151	6.77786	6.07049	6.21942	7.20417	6.63914	5.73642	5.66946	5.97123	5.96237	5.74507	6.33087	4.22791	8.2324	5.43659	6.07375	5.762	5.97077	14.5837	6.41036	6.97414	6.36371	7.49395	7.56587	4.66089	5.09066	3.46344
hsa-miR-365a-5p	1.68533	1.68546	2.19181	2.25686	1.14869	0.544376	0.544376	0.544376	0.544376	0.544376	2.0114	0.544376	0.544376	1.73465	0.544376	2.2252	2.67097	3.05353	2.26356	0.544376	3.88886	2.93251	2.29353	3.16852	2.58843	2.73521	3.92488	2.12963	1.86512	3.22636	2.00113	0.544376	0.544376	2.59973	2.99829	3.56453	0.544376	0.544376	0.544376	0.544376	0.544376	0.544376	0.544376	0.544376	0.544376	5.34505	1.74502	3.90611	3.65128
hsa-miR-365b-5p	3.66403	3.35098	3.12087	2.19106	2.22286	2.39404	3.09895	0.544376	0.544376	0.544376	3.02328	0.544376	3.4858	3.60823	3.44222	3.84716	3.50882	2.66508	2.59873	3.24251	4.49346	4.15266	3.6909	3.01121	2.50585	3.38775	3.85309	3.75038	3.30849	3.67291	3.43407	3.73943	2.57762	3.87356	3.04496	0.544376	3.60046	3.92902	4.00673	2.90052	0.544376	2.56331	0.544376	2.79591	5.17027	5.20409	0.544376	0.544376	0.544376
hsa-miR-3660	0.544376	0.544376	0.544376	0.544376	0.544376	0.544376	0.544376	0.544376	0.544376	0.544376	0.544376	0.544376	0.544376	0.544376	0.544376	0.544376	0.544376	0.544376	0.544376	0.544376	0.544376	0.544376	0.544376	0.544376	0.544376	0.544376	0.544376	0.544376	0.544376	0.544376	0.544376	0.544376	0.544376	0.544376	0.544376	5.06809	0.544376	0.544376	0.544376	0.544376	0.544376	0.544376	0.544376	0.544376	0.544376	0.544376	0.544376	0.544376	0.544376
hsa-miR-3661	1.99424	2.59046	2.07123	0.544376	1.39297	1.82158	2.94431	0.544376	1.14493	0.544376	3.12012	0.544376	3.63605	0.544376	0.544376	2.69195	0.544376	0.544376	0.544376	0.544376	0.544376	0.544376	0.544376	0.544376	0.544376	0.544376	0.544376	0.544376	0.544376	2.15005	0.544376	0.544376	0.544376	2.18474	1.76194	5.95408	0.544376	0.544376	0.544376	0.544376	0.544376	0.544376	0.544376	0.544376	0.544376	3.85441	3.80704	0.544376	3.81692
hsa-miR-3662	0.544376	0.544376	0.544376	0.544376	0.544376	0.544376	0.544376	0.544376	0.544376	0.544376	0.544376	0.544376	0.544376	0.544376	0.544376	0.544376	0.544376	0.544376	0.544376	0.544376	0.544376	0.544376	0.544376	0.544376	0.544376	0.544376	0.544376	0.544376	0.544376	0.544376	0.544376	0.544376	0.544376	0.544376	0.544376	2.57795	0.544376	0.544376	0.544376	0.544376	0.544376	0.544376	0.544376	0.544376	0.544376	2.00178	3.91433	3.90611	3.65128
hsa-miR-3663-3p	0.544376	0.544376	0.544376	0.544376	0.544376	0.544376	0.544376	0.544376	0.544376	0.544376	0.544376	0.544376	0.544376	0.544376	0.544376	0.544376	0.544376	0.544376	0.544376	0.544376	0.544376	0.544376	0.544376	0.544376	0.544376	0.544376	0.544376	0.544376	0.544376	0.544376	0.544376	0.544376	0.544376	0.544376	0.544376	0.544376	0.544376	0.544376	0.544376	0.544376	0.544376	0.544376	0.544376	0.544376	0.544376	0.544376	0.544376	0.544376	0.544376
hsa-miR-3664-3p	1.85129	1.57006	1.36824	1.43745	1.91936	1.19842	0.544376	0.544376	0.544376	0.544376	0.544376	0.544376	0.544376	0.544376	0.544376	0.544376	0.544376	0.544376	0.544376	0.544376	0.544376	0.544376	0.544376	0.544376	0.544376	0.544376	0.544376	0.544376	0.544376	0.544376	0.544376	0.544376	0.544376	0.544376	0.544376	6.40497	0.544376	0.544376	0.544376	0.544376	0.544376	0.544376	0.544376	0.544376	0.544376	0.544376	0.544376	0.544376	0.544376
hsa-miR-367-3p	0.544376	0.544376	0.544376	0.544376	0.544376	0.544376	0.544376	0.544376	0.544376	0.544376	0.544376	0.544376	0.544376	0.544376	0.544376	0.544376	0.544376	0.544376	0.544376	0.544376	0.544376	0.544376	0.544376	0.544376	0.544376	0.544376	0.544376	0.544376	0.544376	0.544376	0.544376	0.544376	0.544376	0.544376	0.544376	13.8925	0.544376	0.544376	0.544376	0.544376	0.544376	0.544376	0.544376	0.544376	0.544376	0.544376	0.544376	0.544376	0.544376
hsa-miR-367-5p	0.544376	0.544376	0.544376	0.544376	0.544376	0.544376	0.544376	0.544376	0.544376	0.544376	0.544376	0.544376	0.544376	0.544376	0.544376	0.544376	0.544376	0.544376	0.544376	0.544376	0.544376	0.544376	0.544376	0.544376	0.544376	0.544376	0.544376	0.544376	0.544376	0.544376	0.544376	0.544376	0.544376	0.544376	0.544376	7.53859	0.544376	0.544376	0.544376	0.544376	0.544376	0.544376	0.544376	0.544376	0.544376	0.544376	0.544376	0.544376	0.544376
hsa-miR-3675-5p	0.544376	0.544376	0.544376	0.544376	0.544376	0.544376	0.544376	0.544376	1.4374	0.544376	0.544376	0.544376	0.544376	0.544376	3.31412	0.544376	0.544376	0.544376	0.544376	0.544376	0.544376	0.544376	0.544376	0.544376	0.544376	0.544376	0.544376	0.544376	0.544376	0.544376	0.544376	0.544376	0.544376	0.544376	0.544376	0.544376	1.92662	0.544376	0.544376	0.544376	0.544376	0.544376	0.544376	0.544376	0.544376	1.12555	3.8617	4.6176	4.27952
hsa-miR-3677-3p	2.75816	2.93261	2.80971	2.48927	2.92012	2.6024	0.544376	0.544376	0.544376	0.544376	2.0114	2.57308	1.81726	2.64448	3.44222	3.30697	0.544376	0.544376	0.544376	0.544376	0.544376	0.544376	0.544376	0.544376	0.544376	0.544376	0.544376	0.544376	0.544376	0.544376	0.544376	0.544376	0.544376	0.544376	0.544376	6.55208	0.544376	0.544376	0.544376	0.544376	0.544376	0.544376	0.544376	0.544376	0.544376	1.53806	4.83368	4.14801	4.48903
hsa-miR-3679-5p	0.544376	0.544376	0.544376	0.544376	0.544376	0.544376	3.09895	3.48488	3.43241	2.40005	0.544376	2.4182	2.90221	0.544376	0.544376	2.69195	0.544376	2.66508	0.544376	0.544376	0.544376	2.55735	0.544376	2.51073	0.544376	0.544376	3.9932	2.57639	0.544376	0.544376	0.544376	0.544376	2.91831	0.544376	4.16069	4.46897	0.544376	0.544376	0.544376	0.544376	0.544376	0.544376	0.544376	0.544376	0.544376	2.76598	0.544376	0.544376	0.544376
hsa-miR-3681-5p	1.68533	3.07552	0.544376	0.544376	1.48986	0.544376	0.544376	0.544376	0.544376	0.544376	0.544376	0.544376	0.544376	0.544376	0.544376	0.544376	0.544376	0.544376	0.544376	0.544376	0.544376	0.544376	0.544376	0.544376	0.544376	0.544376	0.544376	0.544376	0.544376	0.544376	0.544376	0.544376	0.544376	0.544376	0.544376	0.544376	0.544376	0.544376	0.544376	0.544376	0.544376	0.544376	0.544376	0.544376	0.544376	2.00178	0.544376	0.544376	0.544376
hsa-miR-3684	0.544376	0.544376	0.544376	0.544376	0.544376	0.544376	0.544376	0.544376	0.544376	0.544376	0.544376	0.544376	2.08075	0.544376	0.544376	1.76457	0.544376	0.544376	0.544376	0.544376	0.544376	0.544376	0.544376	0.544376	0.544376	0.544376	0.544376	0.544376	0.544376	0.544376	0.544376	0.544376	0.544376	0.544376	0.544376	4.85745	0.544376	0.544376	0.544376	0.544376	5.64916	0.544376	0.544376	0.544376	0.544376	1.19307	3.1861	4.0322	2.83799
hsa-miR-3688-3p	0.544376	0.544376	0.544376	0.544376	0.544376	0.544376	0.544376	3.81326	0.544376	0.544376	0.544376	0.544376	0.544376	0.544376	0.544376	0.544376	0.544376	0.544376	0.544376	0.544376	0.544376	0.544376	0.544376	0.544376	0.544376	0.544376	0.544376	0.544376	0.544376	0.544376	0.544376	0.544376	2.11041	0.544376	0.544376	3.06105	0.544376	0.544376	0.544376	0.544376	6.60754	0.544376	2.13123	0.544376	2.92788	2.36229	4.39238	3.90611	4.03383
hsa-miR-369-3p	5.72334	5.54499	5.85233	5.21298	5.50628	5.56645	0.544376	0.544376	5.26434	0.544376	2.21701	1.77675	2.08075	0.544376	3.01544	1.76457	0.544376	0.544376	0.544376	0.544376	0.544376	0.544376	0.544376	0.544376	0.544376	0.544376	0.544376	0.544376	0.544376	0.544376	0.544376	0.544376	2.57762	0.544376	0.544376	2.57795	0.544376	3.92902	3.83655	3.76974	15.5449	7.71422	7.74444	7.5862	9.43211	8.04354	6.16761	7.04283	5.83922
hsa-miR-369-5p	5.9194	6.31764	5.53487	6.02237	5.83658	6.00724	0.544376	0.544376	3.67231	0.544376	0.544376	0.544376	0.544376	0.544376	0.544376	0.544376	0.544376	0.544376	0.544376	0.544376	0.544376	0.544376	0.544376	0.544376	0.544376	0.544376	0.544376	0.544376	0.544376	0.544376	0.544376	0.544376	0.544376	0.544376	0.544376	0.544376	2.79565	3.52655	3.29096	3.01674	12.7743	6.98853	7.03975	6.88846	8.18647	5.58047	5.84388	7.0279	5.69935
hsa-miR-3690	0.544376	0.544376	0.544376	0.544376	0.544376	0.544376	5.58378	0.544376	0.544376	0.544376	6.7404	9.14726	7.06909	6.96272	8.68701	7.25636	6.73055	9.02432	5.9188	5.99627	7.76452	7.15781	7.09236	8.95833	6.37327	6.57839	7.7555	6.74761	5.42032	0.544376	5.54064	5.67687	7.82024	5.80775	4.9497	2.24543	0.544376	0.544376	0.544376	0.544376	0.544376	0.544376	0.544376	0.544376	0.544376	0.544376	0.544376	0.544376	3.12332
hsa-miR-3691-5p	0.544376	0.544376	1.22005	1.27736	0.544376	1.46174	0.544376	0.544376	1.96765	2.40005	2.91896	3.05542	2.77484	0.544376	2.83715	3.30697	2.79426	3.52458	0.544376	0.544376	3.02291	0.544376	2.29353	2.07566	0.544376	1.55043	2.2171	0.544376	0.544376	0.544376	2.90412	0.544376	2.11041	2.40956	2.16215	5.25176	0.544376	0.544376	0.544376	0.544376	6.30022	0.544376	0.544376	0.544376	0.544376	2.51694	5.1707	5.0319	4.48903
hsa-miR-370-3p	6.61002	7.58505	6.91294	6.75095	6.26713	6.23464	0.544376	0.544376	3.32356	0.544376	0.544376	0.544376	0.544376	0.544376	0.544376	0.544376	0.544376	0.544376	0.544376	0.544376	0.544376	0.544376	0.544376	0.544376	0.544376	0.544376	0.544376	0.544376	0.544376	0.544376	0.544376	0.544376	0.544376	0.544376	0.544376	3.06105	6.05388	2.64132	5.30863	2.77322	0.544376	7.00746	7.27588	7.4967	7.89651	13.137	7.33291	7.98115	7.23757
hsa-miR-370-5p	1.99424	2.63845	2.30117	2.25686	1.91936	1.96173	0.544376	0.544376	0.544376	0.544376	0.544376	0.544376	0.544376	0.544376	0.544376	0.544376	0.544376	0.544376	0.544376	0.544376	0.544376	0.544376	0.544376	0.544376	0.544376	0.544376	0.544376	0.544376	0.544376	0.544376	0.544376	0.544376	0.544376	0.544376	0.544376	0.544376	0.544376	0.544376	2.36818	0.544376	9.11693	4.89116	3.75296	4.92107	4.60748	5.60559	3.56434	2.38531	0.544376
hsa-miR-371a-3p	0.544376	0.544376	0.544376	0.544376	0.544376	0.544376	0.544376	0.544376	0.544376	0.544376	0.544376	0.544376	0.544376	0.544376	0.544376	0.544376	0.544376	0.544376	0.544376	0.544376	0.544376	0.544376	0.544376	0.544376	0.544376	0.544376	0.544376	0.544376	0.544376	0.544376	0.544376	0.544376	0.544376	0.544376	0.544376	8.45903	0.544376	0.544376	0.544376	0.544376	0.544376	0.544376	0.544376	0.544376	0.544376	0.544376	0.544376	0.544376	0.544376
hsa-miR-371a-5p	0.544376	0.544376	1.49157	0.544376	0.544376	0.544376	0.544376	0.544376	0.544376	0.544376	0.544376	0.544376	0.544376	0.544376	0.544376	0.544376	0.544376	0.544376	0.544376	0.544376	0.544376	0.544376	0.544376	0.544376	0.544376	0.544376	0.544376	0.544376	0.544376	0.544376	0.544376	0.544376	0.544376	0.544376	0.544376	11.4403	0.544376	0.544376	0.544376	0.544376	0.544376	0.544376	0.544376	0.544376	0.544376	0.544376	0.544376	2.73774	0.544376
hsa-miR-371b-5p	0.544376	0.544376	0.544376	0.544376	0.544376	0.544376	6.6166	0.544376	0.544376	3.03311	5.01863	5.13236	5.15178	4.80984	4.56381	4.87826	5.11952	5.12209	5.04943	4.30305	5.06617	4.99977	4.92743	4.81173	4.37141	4.64291	5.1583	4.53922	3.65224	3.94964	4.11713	4.43699	3.78102	3.72723	4.15379	4.54148	0.544376	0.544376	0.544376	0.544376	0.544376	0.544376	0.544376	0.544376	0.544376	0.544376	1.74502	0.544376	0.544376
hsa-miR-372-3p	0.544376	0.544376	0.544376	0.544376	0.544376	0.544376	0.544376	0.544376	0.544376	0.544376	0.544376	0.544376	0.544376	0.544376	0.544376	0.544376	0.544376	0.544376	0.544376	0.544376	0.544376	0.544376	0.544376	0.544376	0.544376	0.544376	0.544376	0.544376	0.544376	0.544376	0.544376	0.544376	0.544376	0.544376	0.544376	11.5893	0.544376	0.544376	0.544376	0.544376	0.544376	0.544376	0.544376	0.544376	3.22013	0.544376	0.544376	0.544376	0.544376
hsa-miR-372-5p	0.544376	0.544376	0.544376	0.544376	0.544376	0.544376	0.544376	0.544376	0.544376	0.544376	0.544376	0.544376	0.544376	0.544376	0.544376	0.544376	0.544376	0.544376	0.544376	0.544376	0.544376	0.544376	0.544376	0.544376	0.544376	0.544376	0.544376	0.544376	0.544376	0.544376	0.544376	0.544376	0.544376	0.544376	0.544376	2.24543	0.544376	0.544376	0.544376	0.544376	0.544376	0.544376	0.544376	0.544376	0.544376	0.544376	0.544376	0.544376	0.544376
hsa-miR-373-3p	0.544376	0.544376	0.544376	0.544376	1.14869	0.544376	0.544376	0.544376	0.544376	0.544376	0.544376	0.544376	0.544376	0.544376	0.544376	0.544376	0.544376	2.50498	1.79382	0.544376	0.544376	0.544376	0.544376	0.544376	0.544376	0.544376	0.544376	0.544376	0.544376	0.544376	0.544376	0.544376	1.56289	1.90595	2.73687	11.4515	0.544376	1.9359	0.544376	0.544376	0.544376	2.02545	0.544376	0.544376	0.544376	0.544376	0.544376	0.544376	0.544376
hsa-miR-373-5p	0.544376	0.544376	0.544376	0.544376	0.544376	0.544376	0.544376	0.544376	0.544376	0.544376	0.544376	0.544376	0.544376	0.544376	0.544376	0.544376	0.544376	0.544376	0.544376	0.544376	0.544376	0.544376	0.544376	0.544376	0.544376	0.544376	0.544376	0.544376	0.544376	0.544376	0.544376	0.544376	0.544376	0.544376	0.544376	3.93378	0.544376	0.544376	0.544376	0.544376	0.544376	0.544376	0.544376	0.544376	0.544376	0.544376	0.544376	0.544376	0.544376
hsa-miR-374a-3p	6.91579	6.67329	6.40641	4.79912	6.96652	6.77227	0.544376	0.544376	5.19272	0.544376	6.2213	6.70928	7.07558	6.60618	6.84757	6.94252	4.16521	4.39194	4.49889	3.69048	3.99261	4.28255	4.11365	3.94492	3.99649	3.27986	3.61283	3.75038	3.49093	2.86667	3.7596	3.60441	5.78529	3.37895	1.03389	11.4747	7.72528	8.28916	7.89839	7.30035	12.1838	8.19477	8.88202	8.34467	9.89586	9.97105	8.48836	8.24917	7.94733
hsa-miR-374a-5p	6.55703	5.86841	5.8277	4.99498	6.52892	6.35511	1.84326	0.544376	5.09311	3.03311	6.04103	6.30738	6.46366	6.05372	6.26923	6.59966	4.07484	3.52458	3.51865	2.94871	3.21016	3.93244	3.31644	3.01121	2.87441	2.22566	3.08873	3.24815	2.97952	3.11672	3.10449	2.45211	5.53701	3.47449	1.92511	9.88637	4.27925	5.81663	5.79693	5.04751	17.361	6.72823	7.27588	6.53086	8.26631	8.94631	7.79572	7.73681	7.72849
hsa-miR-374b-3p	3.33211	3.23531	2.6217	2.04717	2.97056	2.7816	2.45371	0.544376	3.76475	0.544376	4.22344	4.12857	4.39082	4.47585	4.86294	4.73529	2.53472	1.83822	2.59873	0.544376	0.544376	2.55735	2.57205	1.65135	2.1061	2.3456	2.2171	2.90618	0.544376	1.87631	3.00802	2.06129	2.91831	2.76531	1.44965	8.57967	2.2089	4.35019	3.69395	2.63227	9.24801	4.89116	4.65839	4.43294	6.11245	5.12683	6.48447	6.27703	5.93141
hsa-miR-374b-5p	4.89454	4.42353	4.09818	4.39817	5.26428	5.16137	4.44503	0.544376	9.61976	2.95924	6.88108	7.04811	7.47471	6.8621	7.78267	7.89895	6.28658	6.68922	6.35826	5.60248	6.73989	6.91061	6.01849	6.28855	5.91404	5.12831	6.62258	6.45142	3.30849	4.01112	4.32667	4.55055	5.75523	4.57303	2.6368	9.30535	3.41428	5.7786	5.86435	4.93776	16.2487	5.92441	6.7177	5.43696	7.73752	10.1487	7.93467	8.25559	8.10205
hsa-miR-374c-5p	0.544376	0.544376	0.544376	0.544376	0.544376	0.544376	0.544376	0.544376	0.544376	0.544376	0.544376	0.544376	0.544376	0.544376	0.544376	0.544376	0.544376	0.544376	0.544376	0.544376	0.544376	0.544376	0.544376	0.544376	0.544376	0.544376	0.544376	0.544376	0.544376	0.544376	0.544376	0.544376	0.544376	0.544376	0.544376	0.544376	0.544376	0.544376	0.544376	0.544376	11.75	0.544376	0.544376	0.544376	0.544376	0.544376	0.544376	0.544376	0.544376
hsa-miR-375-3p	0.544376	1.8816	0.544376	0.544376	0.544376	1.19842	2.7695	0.544376	1.91129	0.544376	4.13571	3.41007	4.11472	3.66988	3.76822	4.05532	4.12074	3.99527	3.96198	3.24251	3.5221	4.34332	3.94112	3.4974	3.74695	3.6257	3.9932	4.1197	2.13693	2.55838	2.66828	2.06129	3.1895	2.91235	3.56145	7.29925	2.43629	0.544376	0.544376	0.544376	8.23396	0.544376	0.544376	2.43652	3.66613	2.02641	6.86158	8.55538	8.49527
hsa-miR-376a-2-5p	1.48375	1.78831	1.93622	0.544376	1.14869	2.02551	0.544376	0.544376	0.544376	0.544376	0.544376	0.544376	0.544376	0.544376	0.544376	0.544376	0.544376	0.544376	0.544376	0.544376	0.544376	0.544376	0.544376	0.544376	0.544376	0.544376	0.544376	0.544376	0.544376	0.544376	0.544376	0.544376	0.544376	0.544376	0.544376	0.544376	0.544376	0.544376	0.544376	0.544376	9.17025	2.02545	3.3941	0.544376	3.46092	0.544376	0.544376	0.544376	0.544376
hsa-miR-376a-3p/376b-3p	4.63964	5.52705	5.41869	4.22998	5.53487	5.74944	0.544376	0.544376	1.85178	0.544376	0.544376	0.544376	0.544376	0.544376	0.544376	0.544376	0.544376	0.544376	0.544376	0.544376	0.544376	0.544376	0.544376	0.544376	0.544376	0.544376	0.544376	0.544376	0.544376	0.544376	0.544376	0.544376	0.544376	0.544376	0.544376	0.544376	0.544376	2.80924	2.8166	2.77322	14.6928	5.88399	5.51608	5.48434	6.97221	5.95592	4.80629	3.4417	4.33484
hsa-miR-376a-5p	3.90141	4.37064	3.80779	2.77325	3.70148	3.91884	0.544376	0.544376	0.544376	0.544376	0.544376	0.544376	0.544376	0.544376	0.544376	0.544376	0.544376	0.544376	0.544376	0.544376	0.544376	0.544376	0.544376	0.544376	0.544376	0.544376	0.544376	0.544376	0.544376	0.544376	0.544376	0.544376	0.544376	0.544376	0.544376	0.544376	1.92662	3.21433	0.544376	1.81622	10.6502	6.21245	5.82002	5.92293	7.96511	3.28922	2.19949	3.61414	0.544376
hsa-miR-376b-5p/376c-5p	1.99424	0.544376	0.544376	1.27736	1.65555	1.56591	0.544376	0.544376	0.544376	0.544376	0.544376	0.544376	0.544376	0.544376	0.544376	0.544376	0.544376	0.544376	0.544376	0.544376	0.544376	0.544376	0.544376	0.544376	0.544376	0.544376	0.544376	0.544376	0.544376	0.544376	0.544376	0.544376	0.544376	0.544376	0.544376	0.544376	0.544376	0.544376	0.544376	0.544376	10.8586	0.544376	0.544376	0.544376	0.544376	3.15627	0.544376	2.38531	0.544376
hsa-miR-376c-3p	6.17745	5.91972	5.92379	5.12015	5.95912	6.19615	0.544376	0.544376	2.37845	0.544376	0.544376	0.544376	0.544376	0.544376	0.544376	0.544376	0.544376	0.544376	0.544376	0.544376	0.544376	0.544376	0.544376	0.544376	0.544376	0.544376	0.544376	0.544376	0.544376	0.544376	0.544376	0.544376	0.544376	0.544376	0.544376	3.56453	3.51047	5.00701	4.45081	3.70354	14.3677	7.10735	7.69778	7.10077	8.75561	6.20621	5.54628	6.08837	5.26128
hsa-miR-377-3p	5.04236	4.39733	4.13905	3.45846	4.16896	4.14871	0.544376	0.544376	0.544376	0.544376	0.544376	0.544376	0.544376	0.544376	0.544376	0.544376	0.544376	0.544376	0.544376	0.544376	0.544376	0.544376	0.544376	0.544376	0.544376	0.544376	0.544376	0.544376	0.544376	0.544376	0.544376	0.544376	0.544376	0.544376	0.544376	0.544376	3.19923	3.70157	3.47808	3.31552	10.4446	5.75545	6.6352	5.28467	7.16785	4.54819	3.09619	2.38531	3.24626
hsa-miR-377-5p	5.18913	5.33412	4.79504	4.85786	5.02019	5.01231	2.02899	0.544376	2.45335	0.544376	0.544376	0.544376	0.544376	0.544376	0.544376	0.544376	0.544376	0.544376	0.544376	0.544376	0.544376	0.544376	0.544376	0.544376	0.544376	0.544376	0.544376	0.544376	0.544376	0.544376	0.544376	0.544376	0.544376	0.544376	0.544376	0.544376	3.51047	3.09228	3.35618	3.01674	10.4423	5.96372	5.20858	5.73991	6.52984	4.6962	4.10724	4.53522	4.38811
hsa-miR-378a-3p/378c/378d/378e	8.42203	7.72792	6.68523	6.41604	8.86095	7.70119	13.0578	10.857	7.05685	8.18389	15.761	15.8721	16.0615	15.6001	16.4026	16.1323	14.7067	15.2533	14.7159	14.2941	15.6498	15.1962	14.6374	14.8435	14.2537	14.0858	15.6061	14.8818	14.0508	14.125	14.3716	13.6139	14.4768	14.2868	14.7367	14.7285	10.4092	10.2498	10.0931	9.86675	14.7835	10.1902	10.2405	9.86175	11.5625	10.9436	14.5812	14.8417	14.5503
hsa-miR-378a-5p	2.89415	2.04671	1.36824	0.544376	2.785	1.46174	6.68911	4.58499	1.38777	2.51176	8.4603	8.59088	9.07014	8.67173	9.70087	9.60215	7.06371	7.3185	6.67828	6.30522	8.52554	7.64571	7.13272	7.53507	6.77575	7.3269	8.62024	7.65687	6.81943	6.80233	7.45938	7.01017	7.31253	7.91482	6.3866	6.66953	0.544376	3.21433	2.71823	2.77322	10.662	2.02545	0.544376	0.544376	0.544376	3.76716	6.655	7.28812	6.62643
hsa-miR-378g	0.544376	0.544376	0.544376	0.544376	0.544376	0.544376	0.544376	0.544376	0.544376	0.544376	0.544376	0.544376	0.544376	0.544376	0.544376	0.544376	0.544376	0.544376	0.544376	0.544376	0.544376	0.544376	0.544376	0.544376	0.544376	0.544376	0.544376	0.544376	0.544376	0.544376	0.544376	0.544376	0.544376	0.544376	0.544376	0.544376	0.544376	0.544376	0.544376	0.544376	0.544376	0.544376	0.544376	0.544376	0.544376	0.544376	0.544376	0.544376	0.544376
hsa-miR-378i	0.544376	0.544376	0.544376	0.544376	0.544376	0.544376	0.544376	6.19893	0.544376	0.544376	0.544376	0.544376	0.544376	0.544376	0.544376	0.544376	0.544376	0.544376	0.544376	0.544376	0.544376	0.544376	0.544376	0.544376	0.544376	0.544376	0.544376	0.544376	0.544376	0.544376	0.544376	0.544376	0.544376	0.544376	0.544376	0.544376	0.544376	0.544376	0.544376	0.544376	0.544376	0.544376	0.544376	0.544376	0.544376	0.544376	0.544376	0.544376	0.544376
hsa-miR-379-3p	4.28239	4.73701	4.83687	4.65192	4.61533	4.52988	0.544376	0.544376	2.41647	0.544376	0.544376	0.544376	0.544376	0.544376	0.544376	0.544376	0.544376	0.544376	0.544376	0.544376	0.544376	0.544376	0.544376	0.544376	0.544376	0.544376	0.544376	0.544376	0.544376	0.544376	0.544376	0.544376	0.544376	0.544376	0.544376	0.544376	0.544376	0.544376	2.61186	2.63227	12.2055	6.05756	6.04979	5.92293	7.43989	6.8714	5.10483	5.57494	4.03383
hsa-miR-379-5p	6.30568	6.22427	7.01823	6.03935	5.89443	5.87475	0.544376	0.544376	4.75844	0.544376	0.544376	0.544376	0.544376	0.544376	0.544376	0.544376	0.544376	0.544376	0.544376	0.544376	0.544376	0.544376	0.544376	0.544376	0.544376	0.544376	0.544376	0.544376	0.544376	0.544376	0.544376	0.544376	0.544376	0.544376	0.544376	2.24543	0.544376	0.544376	2.22561	0.544376	14.1607	4.16104	4.41539	3.98044	3.66613	12.7294	4.86056	5.99928	5.01354
hsa-miR-380-3p	3.33211	3.20481	3.20181	3.20551	3.15536	3.6795	0.544376	0.544376	0.544376	0.544376	0.544376	0.544376	0.544376	0.544376	0.544376	0.544376	0.544376	0.544376	0.544376	0.544376	0.544376	0.544376	0.544376	0.544376	0.544376	0.544376	0.544376	0.544376	0.544376	0.544376	0.544376	0.544376	0.544376	0.544376	0.544376	2.24543	0.544376	2.21973	0.544376	1.81622	11.4207	4.80702	4.95967	5.17339	6.3655	3.87242	4.62995	4.76938	4.09934
hsa-miR-380-5p	0.544376	0.544376	0.544376	0.544376	0.544376	0.544376	0.544376	0.544376	0.544376	0.544376	0.544376	0.544376	0.544376	0.544376	0.544376	0.544376	0.544376	0.544376	0.544376	0.544376	0.544376	0.544376	0.544376	0.544376	0.544376	0.544376	0.544376	0.544376	0.544376	0.544376	0.544376	0.544376	0.544376	0.544376	0.544376	0.544376	0.544376	0.544376	0.544376	0.544376	8.62823	0.544376	0.544376	0.544376	0.544376	4.89881	0.544376	2.38531	0.544376
hsa-miR-381-3p	9.75703	10.3671	9.91915	8.40297	9.44438	9.8594	0.544376	2.41727	4.31174	0.544376	0.544376	2.0331	1.81726	0.544376	0.544376	0.544376	0.544376	0.544376	0.544376	0.544376	0.544376	0.544376	0.544376	0.544376	0.544376	0.544376	0.544376	0.544376	0.544376	0.544376	0.544376	0.544376	0.544376	0.544376	0.544376	6.62036	6.0381	7.57334	7.57548	6.84183	0.544376	11.1167	11.2795	10.6995	12.3791	14.0194	11.034	11.482	10.5763
hsa-miR-381-5p	2.12072	2.25634	0.544376	0.544376	2.46394	2.56338	0.544376	0.544376	0.544376	0.544376	0.544376	0.544376	0.544376	0.544376	0.544376	0.544376	0.544376	0.544376	0.544376	0.544376	0.544376	0.544376	0.544376	0.544376	0.544376	0.544376	0.544376	0.544376	0.544376	0.544376	0.544376	0.544376	0.544376	0.544376	0.544376	0.544376	0.544376	0.544376	0.544376	0.544376	10.1994	0.544376	0.544376	0.544376	0.544376	2.0741	0.544376	0.544376	0.544376
hsa-miR-382-3p	4.60196	4.73701	4.82028	4.4501	4.59991	4.65781	0.544376	0.544376	2.60715	0.544376	0.544376	0.544376	0.544376	0.544376	0.544376	0.544376	0.544376	0.544376	0.544376	0.544376	0.544376	0.544376	0.544376	0.544376	0.544376	0.544376	0.544376	0.544376	0.544376	0.544376	0.544376	0.544376	0.544376	0.544376	0.544376	0.544376	0.544376	0.544376	0.544376	0.544376	12.5219	4.8497	4.71321	0.544376	5.2353	9.34762	5.294	0.544376	7.02814
hsa-miR-382-5p	5.55652	5.70782	5.47266	5.46018	5.25449	5.4803	1.61626	0.544376	6.60164	0.544376	0.544376	0.544376	0.544376	0.544376	0.544376	0.544376	0.544376	0.544376	0.544376	0.544376	0.544376	0.544376	0.544376	0.544376	0.544376	0.544376	0.544376	0.544376	0.544376	0.544376	0.544376	0.544376	0.544376	0.544376	0.544376	2.8414	4.16702	3.92902	4.12217	3.95152	13.3203	5.00879	5.84472	5.17339	5.57367	9.16992	5.83037	6.42115	5.34419
hsa-miR-383-5p	0.544376	1.57006	0.544376	0.544376	0.544376	0.544376	0.544376	0.544376	0.544376	0.544376	0.544376	0.544376	0.544376	0.544376	0.544376	0.544376	0.544376	0.544376	0.544376	0.544376	0.544376	0.544376	0.544376	0.544376	0.544376	0.544376	0.544376	0.544376	0.544376	0.544376	0.544376	0.544376	0.544376	0.544376	0.544376	0.544376	0.544376	0.544376	0.544376	0.544376	0.544376	0.544376	0.544376	0.544376	0.544376	0.544376	3.80704	4.6176	1.95559
hsa-miR-3909-3p	4.37483	4.85699	4.02734	3.81889	4.78849	4.97074	6.06471	2.41727	0.544376	3.70279	7.0575	7.0295	7.29726	7.07376	7.78267	7.19228	5.87246	5.99298	5.23952	4.17286	6.16685	5.89493	5.88301	6.06386	5.56757	5.44228	6.08455	5.95917	5.93496	5.89656	6.27243	5.46222	5.90875	5.77125	6.00372	6.77814	3.51047	3.3264	2.4959	2.63227	0.544376	5.18568	4.95967	4.69769	5.76186	5.24579	7.01266	7.10106	7.01977
hsa-miR-3909-5p	0.544376	0.544376	0.544376	0.544376	1.48986	0.544376	2.02899	0.544376	0.544376	0.544376	0.544376	2.0331	3.31738	2.18584	0.544376	0.544376	2.20779	2.32157	0.544376	0.544376	3.02291	2.31861	0.544376	2.51073	0.544376	2.3456	0.544376	1.69206	0.544376	2.55838	2.66828	2.7489	0.544376	2.40956	1.6192	0.544376	0.544376	0.544376	0.544376	0.544376	0.544376	0.544376	0.544376	0.544376	0.544376	0.544376	0.544376	0.544376	0.544376
hsa-miR-3912-3p	1.68533	2.04671	2.13309	1.7887	2.13039	2.14312	0.544376	0.544376	1.21463	0.544376	2.21701	2.4182	2.08075	0.544376	2.83715	2.92956	0.544376	0.544376	0.544376	0.544376	0.544376	0.544376	0.544376	0.544376	0.544376	0.544376	0.544376	0.544376	0.544376	0.544376	0.544376	0.544376	0.544376	0.544376	0.544376	5.4526	1.92662	2.21973	1.87404	0.544376	6.60754	0.544376	3.3941	2.43652	3.84515	2.24723	3.27047	3.4417	3.12332
hsa-miR-3913-5p	2.23464	2.12088	1.86185	0.544376	2.02986	1.96173	0.544376	0.544376	2.41647	2.40005	0.544376	0.544376	0.544376	0.544376	0.544376	2.2252	0.544376	0.544376	0.544376	0.544376	0.544376	0.544376	0.544376	0.544376	0.544376	0.544376	0.544376	0.544376	0.544376	0.544376	0.544376	0.544376	0.544376	0.544376	0.544376	5.16285	0.544376	2.64132	1.6422	0.544376	4.09553	2.02545	0.544376	0.544376	2.55324	3.76072	2.66096	0.544376	3.3591
hsa-miR-3916	0.544376	0.544376	0.544376	0.544376	0.544376	0.544376	1.84326	4.40365	0.544376	3.90857	3.88929	3.69226	3.22481	4.69719	4.32285	3.73035	3.57682	2.93618	1.79382	2.57173	3.21016	2.31861	3.31644	2.23882	1.83884	3.16281	3.32266	2.90618	1.86512	0.544376	2.37967	2.60905	3.30725	2.40956	1.6692	3.93378	0.544376	0.544376	0.544376	0.544376	6.86073	0.544376	0.544376	0.544376	0.544376	2.05051	3.09619	4.0322	3.46344
hsa-miR-3925-5p	0.544376	0.544376	0.544376	0.544376	0.544376	0.544376	0.544376	0.544376	0.544376	0.544376	0.544376	0.544376	0.544376	0.544376	3.01544	0.544376	0.544376	0.544376	0.544376	0.544376	0.544376	0.544376	0.544376	0.544376	0.544376	0.544376	0.544376	0.544376	0.544376	0.544376	0.544376	0.544376	0.544376	0.544376	0.544376	0.544376	0.544376	0.544376	0.544376	0.544376	0.544376	0.544376	0.544376	0.544376	0.544376	0.544376	0.544376	0.544376	0.544376
hsa-miR-3927-3p	0.544376	0.544376	0.544376	0.544376	0.544376	0.544376	0.544376	0.544376	0.544376	0.544376	0.544376	0.544376	0.544376	0.544376	0.544376	0.544376	0.544376	0.544376	0.544376	0.544376	0.544376	0.544376	0.544376	0.544376	0.544376	0.544376	0.544376	0.544376	0.544376	0.544376	0.544376	0.544376	0.544376	0.544376	0.544376	0.544376	0.544376	0.544376	0.544376	0.544376	0.544376	0.544376	0.544376	0.544376	0.544376	0.544376	0.544376	0.544376	0.544376
hsa-miR-3928-3p	2.12072	3.40537	2.35233	1.96772	2.86771	2.7816	5.62135	0.544376	2.54108	4.64077	4.18025	4.08083	4.30459	3.54374	3.17291	4.14896	4.33037	4.2558	3.08507	3.48442	3.65527	3.67155	4.11365	4.6128	2.73921	3.38775	5.09796	3.80217	3.40271	0.544376	3.6383	3.19559	3.51638	3.16546	4.24747	3.56453	1.92662	0.544376	2.0635	0.544376	6.33996	0.544376	2.69782	0.544376	0.544376	2.75257	5.42566	5.73069	5.52087
hsa-miR-3929	0.544376	0.544376	0.544376	0.544376	0.544376	0.544376	0.544376	0.544376	0.544376	0.544376	0.544376	0.544376	0.544376	0.544376	0.544376	0.544376	0.544376	0.544376	0.544376	0.544376	0.544376	0.544376	0.544376	0.544376	0.544376	0.544376	0.544376	0.544376	0.544376	0.544376	0.544376	0.544376	0.544376	0.544376	0.544376	0.544376	0.544376	0.544376	0.544376	0.544376	0.544376	0.544376	0.544376	0.544376	0.544376	0.544376	0.544376	0.544376	0.544376
hsa-miR-3934-5p	1.99424	1.78831	2.07123	1.68582	1.79607	2.02551	2.18808	0.544376	0.544376	3.82982	0.544376	0.544376	0.544376	0.544376	0.544376	0.544376	0.544376	0.544376	0.544376	0.544376	0.544376	0.544376	0.544376	0.544376	0.544376	0.544376	0.544376	0.544376	0.544376	0.544376	0.544376	0.544376	0.544376	0.544376	0.544376	4.61049	3.60046	3.3264	3.22251	0.544376	8.83354	0.544376	2.13123	0.544376	0.544376	5.4198	0.544376	0.544376	0.544376
hsa-miR-3937-3p	0.544376	0.544376	0.544376	0.544376	0.544376	0.544376	0.544376	0.544376	0.544376	0.544376	0.544376	0.544376	0.544376	0.544376	0.544376	0.544376	0.544376	0.544376	0.544376	0.544376	0.544376	0.544376	0.544376	0.544376	0.544376	0.544376	0.544376	0.544376	0.544376	0.544376	0.544376	0.544376	0.544376	0.544376	0.544376	6.08069	0.544376	0.544376	0.544376	0.544376	0.544376	0.544376	0.544376	0.544376	0.544376	0.544376	0.544376	0.544376	0.544376
hsa-miR-3938	0.544376	0.544376	0.544376	0.544376	0.544376	0.544376	0.544376	0.544376	0.544376	0.544376	0.544376	0.544376	0.544376	0.544376	0.544376	0.544376	0.544376	0.544376	0.544376	0.544376	0.544376	0.544376	0.544376	0.544376	0.544376	0.544376	0.544376	0.544376	0.544376	0.544376	0.544376	0.544376	0.544376	0.544376	0.544376	5.75575	0.544376	0.544376	0.544376	0.544376	5.82757	0.544376	0.544376	0.544376	0.544376	2.05051	0.544376	0.544376	0.544376
hsa-miR-3939-3p	0.544376	0.544376	1.36824	0.544376	0.544376	0.544376	1.84326	0.544376	0.544376	0.544376	0.544376	0.544376	0.544376	2.18584	2.07862	0.544376	0.544376	0.544376	2.05319	0.544376	0.544376	0.544376	1.68936	0.544376	1.6743	0.544376	0.544376	0.544376	0.544376	0.544376	0.544376	0.544376	0.544376	0.544376	0.544376	5.16285	0.544376	0.544376	0.544376	0.544376	4.56873	0.544376	0.544376	0.544376	0.544376	0.544376	3.80704	2.38531	3.73653
hsa-miR-3940-3p	0.544376	0.544376	0.544376	0.544376	1.48986	1.46174	2.18808	0.544376	1.0654	0.544376	1.75834	2.4182	2.29421	0.544376	2.07862	2.55472	0.544376	0.544376	0.544376	0.544376	0.544376	0.544376	0.544376	0.544376	0.544376	1.76492	2.2171	0.544376	0.544376	0.544376	0.544376	0.544376	0.544376	0.544376	1.03389	2.57795	0.544376	0.544376	0.544376	0.544376	9.1112	0.544376	0.544376	0.544376	0.544376	4.32353	3.56434	3.4417	3.65128
hsa-miR-3941-3p	0.544376	0.544376	0.544376	0.544376	0.544376	0.544376	0.544376	0.544376	0.544376	0.544376	0.544376	0.544376	0.544376	0.544376	0.544376	0.544376	0.544376	0.544376	0.544376	0.544376	0.544376	0.544376	0.544376	0.544376	0.544376	0.544376	0.544376	0.544376	0.544376	0.544376	0.544376	0.544376	0.544376	0.544376	0.544376	0.544376	0.544376	0.544376	0.544376	0.544376	4.75719	0.544376	0.544376	0.544376	0.544376	1.45436	0.544376	0.544376	0.544376
hsa-miR-3942-5p	0.544376	0.544376	1.22005	0.544376	0.544376	0.544376	0.544376	0.544376	0.544376	0.544376	0.544376	2.0331	2.08075	0.544376	0.544376	2.2252	0.544376	0.544376	0.544376	0.544376	0.544376	0.544376	0.544376	0.544376	0.544376	0.544376	0.544376	0.544376	0.544376	0.544376	0.544376	0.544376	0.544376	0.544376	0.544376	2.24543	0.544376	0.544376	0.544376	1.81622	4.49996	0.544376	0.544376	0.544376	0.544376	1.8973	3.69092	3.90611	3.73653
hsa-miR-3943-5p	0.544376	0.544376	0.544376	0.544376	0.544376	0.544376	0.544376	0.544376	0.544376	0.544376	0.544376	0.544376	0.544376	0.544376	0.544376	0.544376	0.544376	0.544376	0.544376	0.544376	0.544376	0.544376	0.544376	0.544376	0.544376	0.544376	0.544376	0.544376	0.544376	0.544376	0.544376	0.544376	0.544376	0.544376	0.544376	5.4526	0.544376	0.544376	0.544376	0.544376	0.544376	0.544376	0.544376	0.544376	0.544376	0.544376	0.544376	0.544376	0.544376
hsa-miR-3944-3p	0.544376	0.544376	0.544376	0.544376	0.544376	0.544376	1.84326	0.544376	0.544376	0.544376	0.544376	2.95023	0.544376	0.544376	2.38569	0.544376	0.544376	0.544376	0.544376	0.544376	0.544376	0.544376	0.544376	0.544376	0.544376	1.94097	0.544376	0.544376	0.544376	0.544376	0.544376	0.544376	1.77977	0.544376	0.544376	4.22636	0.544376	0.544376	0.544376	0.544376	0.544376	0.544376	0.544376	0.544376	0.544376	1.86951	0.544376	0.544376	3.89298
hsa-miR-409-3p	9.90266	10.4421	10.2461	10.1821	10.0556	10.0507	4.41672	4.49719	10.4759	3.29401	2.21701	2.4182	2.08075	1.73465	2.38569	2.40091	0.544376	0.544376	0.544376	0.544376	2.80548	0.544376	0.544376	0.544376	0.544376	1.55043	2.80594	2.12963	0.544376	2.15005	2.20556	0.544376	0.544376	1.90595	1.23342	6.15165	8.3314	7.84564	7.89839	7.82739	15.5203	11.1998	11.2675	11.2199	12.0609	12.3737	11.4689	11.8572	10.792
hsa-miR-409-5p	3.23506	2.96978	5.34534	2.25686	5.5865	3.87411	0.544376	0.544376	0.544376	0.544376	0.544376	0.544376	0.544376	0.544376	0.544376	0.544376	0.544376	0.544376	0.544376	0.544376	0.544376	0.544376	0.544376	0.544376	0.544376	0.544376	0.544376	0.544376	0.544376	0.544376	0.544376	0.544376	0.544376	0.544376	0.544376	0.544376	0.544376	0.544376	1.87404	0.544376	12.296	0.544376	3.3941	0.544376	4.39566	9.98298	5.08219	4.6955	4.6282
hsa-miR-410-3p	8.95717	9.04426	9.38578	9.09934	8.72901	8.92988	0.544376	3.9526	6.22505	0.544376	2.80582	2.4182	3.40414	2.18584	3.31412	2.81608	1.75132	1.83822	0.544376	2.57173	2.54501	2.02079	1.68936	1.65135	1.47452	0.544376	2.44536	2.12963	1.86512	0.544376	0.544376	0.544376	0.544376	0.544376	0.544376	6.76311	4.04519	5.92504	5.86435	5.14947	13.302	10.8894	11.1275	10.6995	12.2298	6.24096	10.4517	10.9025	10.049
hsa-miR-410-5p	0.544376	1.78831	0.544376	0.544376	0.544376	0.544376	0.544376	0.544376	0.544376	0.544376	0.544376	0.544376	0.544376	0.544376	0.544376	0.544376	0.544376	0.544376	0.544376	0.544376	0.544376	0.544376	0.544376	0.544376	0.544376	0.544376	0.544376	0.544376	0.544376	0.544376	0.544376	0.544376	0.544376	0.544376	0.544376	0.544376	0.544376	0.544376	0.544376	0.544376	8.15819	0.544376	0.544376	0.544376	0.544376	3.28922	0.544376	0.544376	0.544376
hsa-miR-411-3p	5.37897	5.91513	5.96954	5.86457	5.29327	5.56645	0.544376	0.544376	2.57454	0.544376	0.544376	0.544376	0.544376	0.544376	0.544376	0.544376	0.544376	0.544376	0.544376	0.544376	0.544376	0.544376	0.544376	0.544376	0.544376	0.544376	0.544376	0.544376	0.544376	0.544376	0.544376	0.544376	0.544376	0.544376	0.544376	0.544376	1.92662	1.9359	3.47808	3.22298	13.2946	5.96372	6.07088	6.0853	7.23289	7.84598	5.83037	6.76524	5.5676
hsa-miR-411-5p	11.2381	11.6716	11.5298	11.7043	11.195	11.4965	0.544376	0.544376	7.03938	0.544376	0.544376	0.544376	1.81726	0.544376	0.544376	0.544376	0.544376	0.544376	0.544376	0.544376	0.544376	0.544376	0.544376	0.544376	0.544376	0.544376	0.544376	0.544376	0.544376	0.544376	0.544376	0.544376	2.11041	0.544376	0.544376	6.93382	7.18159	7.66993	7.90373	7.31137	14.1943	12.1893	12.58	12.2156	13.5329	10.7501	11.1489	11.599	10.9774
hsa-miR-412-5p	2.43439	3.91411	3.84131	3.79887	3.31812	2.81467	0.544376	0.544376	4.15869	0.544376	0.544376	0.544376	0.544376	0.544376	0.544376	0.544376	0.544376	0.544376	0.544376	0.544376	0.544376	0.544376	0.544376	0.544376	0.544376	0.544376	0.544376	0.544376	0.544376	0.544376	0.544376	0.544376	0.544376	0.544376	0.544376	0.544376	0.544376	0.544376	0.544376	0.544376	9.69746	2.93923	3.52422	2.43652	0.544376	6.40211	4.15164	4.6176	3.89298
hsa-miR-421	6.07148	5.88258	5.60904	5.13604	5.83985	5.69948	8.11056	3.65864	6.64849	4.05404	9.97273	10.1479	10.5077	10.1135	10.3911	10.2027	8.44947	8.53481	8.17032	8.43716	8.24756	8.3	8.51128	8.55693	8.09633	8.11875	8.50029	8.21969	7.91489	7.8308	8.11848	7.82809	9.46648	8.31077	6.9818	13.1422	5.46048	7.44577	7.63457	6.65542	4.87034	8.38045	8.62492	8.3253	9.94521	5.57139	10.9593	11.2834	10.8928
hsa-miR-423-3p	8.99297	10.3852	8.56675	8.81942	9.7225	9.76143	15.3066	14.7071	10.4739	14.9224	12.7204	12.66	12.7302	12.7539	12.8048	12.4888	12.771	12.5231	12.2995	12.6521	12.689	12.5367	12.7515	12.5655	12.2737	12.201	12.9892	12.7027	12.2287	12.2622	12.4954	11.8147	11.9742	11.9905	14.4712	14.0295	9.36176	10.0198	10.2959	10.3144	16.8363	11.5079	11.0658	11.7305	11.9193	12.9245	14.7426	14.8172	14.4285
hsa-miR-423-5p	8.07327	9.0215	7.95452	7.31342	8.11222	8.27305	13.5441	15.3744	11.3986	15.4761	11.9583	11.9583	11.9583	11.9583	11.9583	11.668	13.2462	12.9197	12.8049	13.7281	12.9539	12.8231	13.0014	12.6385	12.5896	12.5306	13.1545	12.6851	13.2961	13.2141	13.0296	12.7326	11.9583	12.7245	12.8812	11.9583	11.0802	9.3292	9.50979	9.79397	6.37864	11.0842	10.6383	11.7608	11.2621	10.541	14.2962	14.3716	13.99
hsa-miR-424-3p	4.84706	5.43381	4.01273	4.30248	5.07689	4.82279	7.81904	3.28632	5.84523	2.40005	5.71969	5.26572	5.84218	6.24574	6.06969	6.11481	5.77602	5.72863	5.26161	6.17601	5.20129	5.79021	5.52165	5.79754	5.09719	5.71009	5.427	5.31557	5.35247	5.57161	5.88165	6.17726	5.81474	5.80775	9.36849	6.92034	4.77572	5.07142	4.94286	4.2573	13.4715	6.76206	7.54048	6.97386	8.45531	8.7321	7.30878	7.74596	7.47654
hsa-miR-424-5p	6.19648	5.77015	4.94023	4.6739	6.48776	5.7858	6.11822	0.544376	1.64887	2.14043	6.09982	6.33795	6.82127	6.6893	7.00841	7.24587	4.33037	4.476	4.29911	3.69048	5.64217	4.28255	4.62098	4.55843	4.55668	3.93837	5.35153	4.83883	3.20738	3.81804	4.24651	4.27002	6.12002	4.12743	2.84767	8.83083	4.73706	6.20855	5.83103	5.60899	15.3756	7.29621	7.88791	6.99035	9.02714	6.41536	6.09041	6.30207	5.44779
hsa-miR-425-3p	4.50316	4.79825	3.89016	3.81889	4.25043	4.11075	6.42467	0.544376	5.15941	4.30674	8.09182	8.08426	8.41509	8.45136	9.15631	8.52216	6.25627	6.52213	5.97331	5.44301	7.90292	6.93045	6.43646	6.66059	6.39495	6.71144	8.35666	6.76061	5.23175	5.32959	5.98358	5.38292	6.34516	5.48604	5.67775	9.1203	4.48026	4.24202	4.15866	3.95152	0.544376	3.77195	3.75296	3.51078	4.14687	6.54798	7.45669	8.62152	7.30802
hsa-miR-425-5p	6.76251	6.91994	6.48986	6.0932	6.54706	6.51279	9.82395	8.98933	7.08913	8.56856	11.5385	11.5848	11.9015	11.6145	12.1164	11.9987	10.9143	10.7253	10.2905	10.4439	11.4133	10.9204	10.5731	10.7356	10.1484	10.2419	11.3944	10.6025	9.08561	9.24912	9.55541	9.6829	9.90476	9.72231	8.68638	12.0018	8.04226	8.80849	8.50765	8.24166	16.8998	7.96718	8.28506	8.03869	9.34287	9.58917	11.9809	12.5247	11.9753
hsa-miR-4286	4.44044	4.85699	4.41863	4.57223	5.02597	4.75906	7.69836	7.1845	2.07237	6.79062	6.55118	6.40686	6.5594	6.17407	6.61413	6.4795	7.052	6.54168	5.86216	5.87658	7.51111	6.53645	6.76653	6.62808	5.57709	5.82738	7.58494	6.49097	5.78868	6.33849	6.3219	5.98938	5.25125	6.54049	5.26213	7.19117	5.50709	6.165	6.48026	6.35869	13.0286	5.75545	6.04979	5.48434	6.70053	5.5345	7.77473	9.4581	9.12789
hsa-miR-429	0.544376	0.544376	0.544376	0.544376	1.14869	0.544376	2.32813	0.544376	1.14493	0.544376	0.544376	2.57308	2.08075	0.544376	0.544376	0.544376	0.544376	0.544376	0.544376	0.544376	0.544376	0.544376	0.544376	2.07566	0.544376	0.544376	0.544376	0.544376	0.544376	0.544376	0.544376	0.544376	0.544376	0.544376	0.544376	8.80906	0.544376	0.544376	0.544376	0.544376	6.23847	0.544376	0.544376	0.544376	0.544376	1.30941	0.544376	0.544376	0.544376
hsa-miR-4298	0.544376	0.544376	0.544376	0.544376	0.544376	0.544376	0.544376	0.544376	0.544376	0.544376	0.544376	0.544376	0.544376	0.544376	0.544376	0.544376	0.544376	0.544376	0.544376	0.544376	0.544376	0.544376	0.544376	0.544376	0.544376	0.544376	0.544376	0.544376	0.544376	0.544376	0.544376	0.544376	0.544376	0.544376	0.544376	0.544376	0.544376	0.544376	0.544376	0.544376	0.544376	0.544376	0.544376	0.544376	0.544376	0.544376	0.544376	0.544376	0.544376
hsa-miR-431-3p	4.04946	4.22916	4.16566	4.10572	3.85337	3.96221	0.544376	0.544376	2.16821	0.544376	0.544376	0.544376	0.544376	0.544376	0.544376	0.544376	0.544376	0.544376	0.544376	0.544376	0.544376	0.544376	0.544376	0.544376	0.544376	0.544376	0.544376	0.544376	0.544376	0.544376	0.544376	0.544376	0.544376	0.544376	0.544376	3.41616	2.2089	3.09228	2.36818	2.77322	4.97522	5.86335	5.68975	5.57467	6.95304	7.22083	5.61092	6.08837	5.34419
hsa-miR-431-5p	6.43949	6.77048	6.90708	7.08111	6.1374	6.55318	0.544376	0.544376	5.89117	0.544376	0.544376	0.544376	0.544376	0.544376	0.544376	0.544376	2.00312	0.544376	0.544376	0.544376	0.544376	0.544376	0.544376	0.544376	0.544376	0.544376	0.544376	0.544376	0.544376	0.544376	0.544376	0.544376	0.544376	0.544376	0.544376	3.69866	4.65647	4.97369	4.69327	4.7876	10.7696	7.44247	7.49442	7.62895	9.14588	6.55536	8.91653	9.36316	8.57742
hsa-miR-432-3p	0.544376	1.68546	1.49157	1.27736	1.57658	1.56591	0.544376	0.544376	0.544376	0.544376	0.544376	0.544376	0.544376	0.544376	0.544376	0.544376	0.544376	0.544376	0.544376	0.544376	0.544376	0.544376	0.544376	0.544376	0.544376	0.544376	0.544376	0.544376	0.544376	0.544376	0.544376	0.544376	0.544376	0.544376	0.544376	0.544376	0.544376	0.544376	0.544376	0.544376	8.10729	3.09366	2.44653	0.544376	0.544376	2.24723	0.544376	2.38531	0.544376
hsa-miR-432-5p	6.29395	6.286	6.18197	6.08913	6.01814	6.387	2.7695	0.544376	6.98274	2.27724	0.544376	2.0331	0.544376	0.544376	0.544376	0.544376	0.544376	0.544376	0.544376	2.57173	0.544376	0.544376	0.544376	0.544376	0.544376	0.544376	0.544376	0.544376	0.544376	0.544376	0.544376	0.544376	0.544376	0.544376	0.544376	3.25004	5.11398	4.35019	3.92419	4.11261	6.90114	7.00746	7.16264	7.02277	8.33457	8.52456	7.79919	8.44732	7.64386
hsa-miR-4326	3.58815	4.24395	3.00488	3.85808	3.59552	3.81217	4.89793	0.544376	0.544376	5.00333	5.32529	4.93281	5.20018	5.14634	5.69395	5.19455	0.544376	0.544376	0.544376	0.544376	0.544376	0.544376	0.544376	0.544376	0.544376	0.544376	0.544376	0.544376	4.79342	4.78223	5.06992	5.01308	4.36572	4.84357	4.2921	6.55208	0.544376	0.544376	0.544376	0.544376	10.2524	2.02545	0.544376	2.79591	0.544376	6.22021	7.91242	6.44383	7.03646
hsa-miR-433-3p	3.37819	3.62687	3.46353	3.55762	3.15536	3.15852	0.544376	0.544376	5.91283	1.98522	0.544376	0.544376	0.544376	0.544376	0.544376	0.544376	0.544376	0.544376	0.544376	0.544376	0.544376	0.544376	0.544376	0.544376	0.544376	0.544376	0.544376	1.69206	0.544376	0.544376	0.544376	0.544376	0.544376	0.544376	0.544376	0.544376	0.544376	1.9359	2.36818	2.07954	0.544376	5.08217	4.76601	5.53021	6.11245	7.57905	6.20994	6.42115	5.85813
hsa-miR-433-5p	2.12072	1.78831	0.544376	1.43745	1.79607	1.46174	0.544376	0.544376	0.544376	0.544376	0.544376	0.544376	0.544376	0.544376	0.544376	0.544376	0.544376	0.544376	0.544376	0.544376	0.544376	0.544376	0.544376	0.544376	0.544376	0.544376	0.544376	0.544376	0.544376	0.544376	0.544376	0.544376	0.544376	0.544376	0.544376	0.544376	0.544376	0.544376	0.544376	0.544376	6.84701	0.544376	0.544376	0.544376	0.544376	2.0741	0.544376	2.73774	3.12332
hsa-miR-4420-3p	0.544376	0.544376	0.544376	0.544376	0.544376	0.544376	0.544376	0.544376	0.544376	0.544376	0.544376	0.544376	0.544376	0.544376	0.544376	0.544376	0.544376	0.544376	0.544376	0.544376	0.544376	0.544376	0.544376	0.544376	0.544376	0.544376	0.544376	0.544376	0.544376	0.544376	0.544376	0.544376	0.544376	0.544376	0.544376	0.544376	0.544376	0.544376	0.544376	0.544376	5.68047	0.544376	0.544376	0.544376	0.544376	0.544376	6.63184	6.02959	5.91344
hsa-miR-4421	0.544376	1.57006	1.69468	0.544376	1.39297	0.544376	0.544376	0.544376	0.544376	0.544376	0.544376	0.544376	0.544376	0.544376	0.544376	0.544376	0.544376	0.544376	0.544376	0.544376	0.544376	0.544376	0.544376	0.544376	0.544376	0.544376	0.544376	0.544376	0.544376	0.544376	0.544376	0.544376	0.544376	0.544376	0.544376	0.544376	0.544376	0.544376	0.544376	0.544376	0.544376	0.544376	0.544376	0.544376	0.544376	0.544376	0.544376	0.544376	0.544376
hsa-miR-4423-3p	1.48375	1.57006	1.93622	0.544376	1.48986	1.46174	0.544376	0.544376	0.544376	0.544376	0.544376	0.544376	0.544376	0.544376	0.544376	0.544376	0.544376	0.544376	0.544376	0.544376	0.544376	0.544376	0.544376	0.544376	0.544376	1.55043	0.544376	0.544376	0.544376	0.544376	0.544376	0.544376	0.544376	0.544376	0.544376	0.544376	0.544376	0.544376	0.544376	0.544376	2.54946	0.544376	0.544376	0.544376	0.544376	1.12555	0.544376	0.544376	0.544376
hsa-miR-4423-5p	1.48375	2.25634	1.59887	1.96772	1.57658	1.34209	0.544376	0.544376	0.544376	0.544376	0.544376	0.544376	0.544376	2.35833	2.07862	0.544376	1.75132	0.544376	0.544376	0.544376	0.544376	0.544376	0.544376	0.544376	0.544376	1.55043	1.93365	0.544376	0.544376	0.544376	0.544376	0.544376	0.544376	0.544376	0.544376	0.544376	0.544376	0.544376	0.544376	0.544376	2.81033	0.544376	0.544376	0.544376	0.544376	0.544376	0.544376	0.544376	0.544376
hsa-miR-4433b-3p	0.544376	0.544376	0.544376	0.544376	0.544376	0.544376	2.02899	0.544376	6.04482	1.80427	0.544376	0.544376	0.544376	0.544376	0.544376	0.544376	0.544376	0.544376	0.544376	0.544376	0.544376	0.544376	0.544376	0.544376	0.544376	0.544376	0.544376	0.544376	0.544376	0.544376	0.544376	0.544376	0.544376	0.544376	0.544376	0.544376	0.544376	0.544376	0.544376	0.544376	0.544376	0.544376	0.544376	0.544376	0.544376	0.544376	0.544376	0.544376	0.544376
hsa-miR-4433b-5p	0.544376	0.544376	0.544376	0.544376	0.544376	0.544376	5.39421	6.19893	6.8415	5.27795	0.544376	0.544376	0.544376	0.544376	0.544376	0.544376	0.544376	0.544376	0.544376	0.544376	0.544376	0.544376	0.544376	0.544376	0.544376	0.544376	0.544376	0.544376	0.544376	0.544376	0.544376	0.544376	0.544376	0.544376	1.44965	0.544376	0.544376	0.544376	0.544376	0.544376	0.544376	0.544376	0.544376	0.544376	0.544376	0.544376	0.544376	0.544376	0.544376
hsa-miR-4435-5p	2.3386	2.68473	2.24774	2.43513	1.79607	2.43857	0.544376	0.544376	3.76475	0.544376	0.544376	0.544376	0.544376	2.64448	0.544376	0.544376	1.75132	0.544376	0.544376	0.544376	0.544376	0.544376	0.544376	1.88489	0.544376	0.544376	0.544376	0.544376	0.544376	0.544376	2.20556	0.544376	0.544376	0.544376	1.6692	4.67633	0.544376	0.544376	0.544376	0.544376	4.69708	0.544376	0.544376	0.544376	3.66613	2.05051	5.80297	6.37469	5.65676
hsa-miR-4440	0.544376	0.544376	0.544376	0.544376	0.544376	0.544376	0.544376	0.544376	0.544376	0.544376	0.544376	0.544376	0.544376	0.544376	0.544376	0.544376	0.544376	0.544376	0.544376	0.544376	0.544376	0.544376	2.29353	0.544376	0.544376	0.544376	0.544376	0.544376	0.544376	0.544376	0.544376	0.544376	0.544376	0.544376	0.544376	0.544376	0.544376	0.544376	0.544376	0.544376	0.544376	0.544376	0.544376	0.544376	0.544376	0.544376	0.544376	0.544376	0.544376
hsa-miR-4443	0.544376	3.04118	3.30281	2.37854	2.17754	0.544376	2.67258	0.544376	0.544376	4.94891	0.544376	0.544376	0.544376	0.544376	0.544376	2.40091	0.544376	0.544376	0.544376	0.544376	0.544376	2.31861	0.544376	0.544376	2.32238	2.3456	2.6382	2.12963	0.544376	0.544376	2.66828	2.7489	2.57762	0.544376	0.544376	3.56453	0.544376	0.544376	0.544376	0.544376	0.544376	0.544376	0.544376	0.544376	0.544376	4.153	3.34997	5.0319	5.0796
hsa-miR-4446-3p	0.544376	0.544376	0.544376	0.544376	0.544376	0.544376	2.94431	7.26615	5.70858	7.5914	0.544376	0.544376	0.544376	0.544376	0.544376	0.544376	0.544376	0.544376	0.544376	0.544376	0.544376	0.544376	0.544376	0.544376	0.544376	0.544376	0.544376	0.544376	0.544376	0.544376	0.544376	0.544376	0.544376	0.544376	0.544376	0.544376	0.544376	0.544376	0.544376	0.544376	0.544376	0.544376	0.544376	0.544376	0.544376	0.544376	0.544376	0.544376	0.544376
hsa-miR-4449	0.544376	0.544376	1.22005	0.544376	0.544376	0.544376	1.84326	3.65864	1.21463	4.59419	2.39206	0.544376	3.01848	3.167	0.544376	2.40091	2.20779	0.544376	0.544376	0.544376	3.37489	0.544376	0.544376	1.65135	1.83884	1.76492	0.544376	0.544376	0.544376	0.544376	0.544376	0.544376	0.544376	0.544376	2.86527	4.67633	0.544376	0.544376	0.544376	0.544376	2.54946	0.544376	0.544376	0.544376	0.544376	1.86951	6.31062	7.05761	5.93141
hsa-miR-4454	8.36151	4.12104	8.55992	7.94357	8.23106	6.18107	3.30228	4.58499	0.544376	3.51331	3.88929	4.08083	4.21282	4.47585	4.56381	4.47197	5.89887	5.14787	4.3824	5.32595	5.64217	4.21908	5.96358	5.58349	4.92871	4.93249	5.79297	4.83883	5.25671	5.83041	5.71382	6.10502	3.89676	6.0248	3.41754	12.0868	7.80665	8.61179	8.49354	8.30644	12.0453	10.0524	9.6409	10.0005	11.2484	4.09809	7.2941	9.23902	8.41774
hsa-miR-4458	0.544376	0.544376	1.22005	0.544376	1.14869	0.544376	0.544376	2.41727	0.544376	0.544376	0.544376	0.544376	0.544376	2.18584	0.544376	0.544376	0.544376	0.544376	0.544376	0.544376	0.544376	0.544376	0.544376	0.544376	0.544376	0.544376	0.544376	0.544376	0.544376	0.544376	0.544376	0.544376	0.544376	0.544376	0.544376	3.06105	0.544376	0.544376	0.544376	0.544376	6.65558	0.544376	0.544376	0.544376	0.544376	2.51694	2.66096	4.76938	3.65128
hsa-miR-4466	0.544376	0.544376	0.544376	0.544376	0.544376	0.544376	0.544376	0.544376	0.544376	0.544376	0.544376	0.544376	0.544376	2.50948	0.544376	0.544376	0.544376	0.544376	0.544376	0.544376	0.544376	0.544376	0.544376	0.544376	0.544376	0.544376	0.544376	0.544376	0.544376	0.544376	0.544376	0.544376	0.544376	0.544376	0.544376	0.544376	0.544376	0.544376	0.544376	0.544376	0.544376	0.544376	0.544376	3.84058	0.544376	0.544376	2.99992	4.83965	4.43946
hsa-miR-4473-3p	0.544376	0.544376	0.544376	0.544376	0.544376	1.19842	0.544376	0.544376	0.544376	2.6144	0.544376	0.544376	0.544376	1.73465	0.544376	0.544376	0.544376	0.544376	0.544376	0.544376	0.544376	0.544376	0.544376	0.544376	0.544376	0.544376	0.544376	0.544376	0.544376	0.544376	0.544376	0.544376	0.544376	0.544376	1.03389	2.8414	0.544376	0.544376	0.544376	0.544376	6.37864	0.544376	0.544376	0.544376	0.544376	4.18686	0.544376	0.544376	0.544376
hsa-miR-4473-5p	0.544376	1.27712	0.544376	0.544376	0.544376	1.19842	0.544376	0.544376	0.544376	0.544376	0.544376	0.544376	0.544376	0.544376	0.544376	0.544376	0.544376	0.544376	0.544376	0.544376	0.544376	0.544376	0.544376	0.544376	0.544376	0.544376	0.544376	0.544376	0.544376	0.544376	0.544376	0.544376	0.544376	0.544376	0.544376	2.57795	0.544376	0.544376	0.544376	0.544376	5.20813	0.544376	0.544376	0.544376	0.544376	2.02641	2.3731	0.544376	3.3591
hsa-miR-4477b-3p	0.544376	0.544376	0.544376	0.544376	0.544376	0.544376	0.544376	0.544376	0.544376	0.544376	0.544376	0.544376	2.08075	0.544376	2.07862	2.01874	0.544376	0.544376	0.544376	0.544376	0.544376	0.544376	0.544376	0.544376	0.544376	0.544376	0.544376	0.544376	0.544376	0.544376	0.544376	0.544376	0.544376	0.544376	0.544376	0.544376	0.544376	0.544376	0.544376	0.544376	0.544376	0.544376	0.544376	0.544376	0.544376	0.544376	0.544376	3.01496	0.544376
hsa-miR-448	0.544376	0.544376	0.544376	0.544376	0.544376	0.544376	0.544376	0.544376	0.544376	0.544376	0.544376	0.544376	0.544376	0.544376	0.544376	0.544376	0.544376	0.544376	0.544376	0.544376	0.544376	0.544376	0.544376	0.544376	0.544376	0.544376	0.544376	0.544376	0.544376	0.544376	0.544376	0.544376	0.544376	0.544376	0.544376	9.08147	0.544376	0.544376	0.544376	0.544376	0.544376	0.544376	0.544376	0.544376	0.544376	0.544376	0.544376	0.544376	0.544376
hsa-miR-4482-3p	0.544376	0.544376	0.544376	0.544376	0.544376	0.544376	0.544376	0.544376	0.544376	0.544376	0.544376	0.544376	0.544376	1.98345	0.544376	0.544376	1.75132	0.544376	0.544376	0.544376	2.54501	0.544376	0.544376	0.544376	0.544376	0.544376	0.544376	0.544376	2.35659	2.55838	0.544376	0.544376	2.36617	0.544376	0.544376	4.13536	0.544376	0.544376	0.544376	0.544376	0.544376	0.544376	3.09016	0.544376	0.544376	0.544376	0.544376	0.544376	0.544376
hsa-miR-4484	0.544376	0.544376	0.544376	0.544376	0.544376	0.544376	0.544376	0.544376	0.544376	0.544376	0.544376	0.544376	0.544376	0.544376	0.544376	0.544376	0.544376	0.544376	0.544376	0.544376	0.544376	0.544376	0.544376	0.544376	0.544376	0.544376	0.544376	0.544376	0.544376	0.544376	0.544376	0.544376	0.544376	0.544376	0.544376	5.75575	0.544376	0.544376	0.544376	0.544376	0.544376	0.544376	0.544376	0.544376	0.544376	0.544376	0.544376	0.544376	4.6282
hsa-miR-4485-3p	3.58815	2.59046	4.47279	4.58389	3.96655	3.23241	3.58619	4.74593	2.94567	4.05404	0.544376	0.544376	2.29421	2.98168	3.31412	2.69195	2.00312	0.544376	0.544376	0.544376	0.544376	2.75829	1.92992	1.65135	1.47452	1.94097	2.6382	0.544376	0.544376	0.544376	0.544376	0.544376	0.544376	1.90595	6.92657	9.86366	0.544376	3.3264	4.50835	4.21068	7.72007	5.08217	6.32013	6.66017	8.28176	9.7353	8.44473	9.87374	9.95772
hsa-miR-4488	0.544376	0.544376	0.544376	0.544376	0.544376	0.544376	0.544376	0.544376	0.544376	3.16977	0.544376	0.544376	0.544376	0.544376	0.544376	0.544376	0.544376	0.544376	0.544376	0.544376	0.544376	0.544376	0.544376	0.544376	0.544376	0.544376	0.544376	0.544376	0.544376	0.544376	0.544376	0.544376	0.544376	0.544376	0.544376	5.5257	2.94403	3.43007	0.544376	0.544376	0.544376	0.544376	0.544376	0.544376	0.544376	1.9508	0.544376	0.544376	0.544376
hsa-miR-4492	0.544376	0.544376	0.544376	1.57039	1.57658	0.544376	0.544376	4.82009	0.544376	5.54555	0.544376	0.544376	0.544376	0.544376	0.544376	0.544376	0.544376	0.544376	0.544376	0.544376	0.544376	0.544376	0.544376	0.544376	0.544376	0.544376	1.93365	0.544376	0.544376	0.544376	0.544376	0.544376	0.544376	0.544376	0.544376	4.96662	0.544376	0.544376	2.0635	0.544376	0.544376	0.544376	0.544376	0.544376	0.544376	0.544376	0.544376	2.38531	0.544376
hsa-miR-4497	0.544376	0.544376	0.544376	0.544376	0.544376	0.544376	0.544376	0.544376	0.544376	0.544376	0.544376	0.544376	0.544376	0.544376	0.544376	0.544376	0.544376	0.544376	0.544376	0.544376	0.544376	0.544376	0.544376	0.544376	0.544376	0.544376	0.544376	0.544376	0.544376	0.544376	0.544376	0.544376	0.544376	0.544376	0.544376	0.544376	3.84025	3.92902	3.96606	3.63407	0.544376	0.544376	3.75296	0.544376	3.66613	2.62535	0.544376	0.544376	0.544376
hsa-miR-449a/449b-5p	1.85129	1.68546	1.69468	1.57039	1.65555	1.82158	0.544376	0.544376	0.544376	0.544376	4.13571	4.03143	4.06302	6.01908	4.03277	4.14896	2.20779	0.544376	0.544376	2.94871	0.544376	2.55735	2.12605	0.544376	1.6743	3.90287	2.6382	1.93312	2.54272	0.544376	2.00113	3.53169	3.06067	0.544376	1.23342	0.544376	0.544376	1.9359	0.544376	0.544376	6.73224	0.544376	0.544376	0.544376	0.544376	1.30941	2.99992	0.544376	0.544376
hsa-miR-449b-3p	0.544376	0.544376	0.544376	0.544376	0.544376	0.544376	0.544376	2.41727	0.544376	0.544376	0.544376	0.544376	0.544376	0.544376	0.544376	0.544376	0.544376	0.544376	0.544376	0.544376	0.544376	0.544376	0.544376	0.544376	0.544376	0.544376	0.544376	0.544376	0.544376	0.544376	0.544376	0.544376	0.544376	0.544376	0.544376	0.544376	0.544376	0.544376	0.544376	0.544376	3.02807	0.544376	0.544376	0.544376	0.544376	0.544376	0.544376	0.544376	0.544376
hsa-miR-449c-5p	1.85129	0.544376	0.544376	1.43745	0.544376	1.34209	2.85978	0.544376	0.544376	0.544376	6.31359	5.36812	5.66402	7.97631	6.23495	5.99467	4.29084	3.52458	4.11633	4.98332	4.91701	3.85072	4.19265	3.60988	3.05456	5.54863	4.1207	3.58248	3.79692	3.59431	3.27911	4.90356	4.16588	3.5639	3.39402	0.544376	0.544376	0.544376	0.544376	0.544376	6.27993	0.544376	0.544376	0.544376	0.544376	2.90506	2.99992	4.0322	3.24626
hsa-miR-4504-3p	0.544376	0.544376	0.544376	0.544376	0.544376	0.544376	0.544376	0.544376	0.544376	0.544376	0.544376	0.544376	0.544376	0.544376	0.544376	0.544376	0.544376	0.544376	0.544376	0.544376	2.21674	0.544376	0.544376	0.544376	0.544376	0.544376	0.544376	0.544376	0.544376	0.544376	0.544376	0.544376	0.544376	0.544376	0.544376	0.544376	0.544376	0.544376	0.544376	0.544376	4.49996	0.544376	0.544376	0.544376	0.544376	1.92438	1.74502	0.544376	0.544376
hsa-miR-4508	0.544376	0.544376	0.544376	0.544376	0.544376	0.544376	0.544376	3.05427	0.544376	3.51331	0.544376	0.544376	0.544376	0.544376	0.544376	0.544376	0.544376	0.544376	0.544376	0.544376	0.544376	0.544376	0.544376	0.544376	0.544376	0.544376	0.544376	0.544376	0.544376	0.544376	0.544376	0.544376	0.544376	0.544376	0.544376	4.22636	0.544376	0.544376	0.544376	0.544376	0.544376	0.544376	0.544376	0.544376	0.544376	2.32514	0.544376	3.4417	2.98819
hsa-miR-450a-1-3p	0.544376	0.544376	0.544376	0.544376	0.544376	0.544376	0.544376	0.544376	0.544376	0.544376	0.544376	0.544376	0.544376	0.544376	0.544376	0.544376	0.544376	0.544376	0.544376	0.544376	0.544376	0.544376	0.544376	0.544376	0.544376	0.544376	0.544376	0.544376	0.544376	0.544376	0.544376	0.544376	0.544376	0.544376	0.544376	0.544376	0.544376	0.544376	0.544376	0.544376	0.544376	0.544376	0.544376	0.544376	0.544376	2.20629	0.544376	0.544376	0.544376
hsa-miR-450a-2-3p	0.544376	0.544376	0.544376	0.544376	1.39297	1.56591	0.544376	0.544376	0.544376	0.544376	0.544376	0.544376	0.544376	0.544376	0.544376	2.01874	1.75132	0.544376	0.544376	0.544376	0.544376	0.544376	0.544376	0.544376	0.544376	0.544376	1.93365	0.544376	0.544376	0.544376	0.544376	0.544376	1.95767	0.544376	1.3844	0.544376	0.544376	0.544376	0.544376	0.544376	0.544376	0.544376	0.544376	0.544376	0.544376	3.19559	0.544376	0.544376	0.544376
hsa-miR-450a-5p	5.26328	4.78822	4.32747	4.35794	5.89128	5.16751	0.544376	0.544376	0.544376	0.544376	4.3842	4.79236	5.68116	5.12475	5.4163	5.6254	3.19768	2.66508	3.44212	2.94871	3.65527	3.35087	2.99514	3.16852	2.80853	3.16281	3.61283	3.24815	2.35659	3.22636	3.19458	2.60905	4.87573	3.5639	1.31297	7.33016	4.27925	5.45601	5.50459	4.96599	14.3984	6.30718	6.91709	6.11569	8.07561	7.22199	4.9383	4.6176	5.01354
hsa-miR-450b-5p	5.8807	5.80531	5.27416	5.01231	6.48358	6.03099	0.544376	0.544376	2.12129	0.544376	6.34309	6.66977	6.98883	6.6893	7.1439	6.78488	4.02741	3.74577	3.44212	3.48442	4.08929	3.76398	3.6909	4.02768	3.52572	3.53532	4.18041	3.85213	3.92812	3.42247	3.92398	3.97594	7.15273	4.00617	1.50999	8.71462	5.77805	6.39598	6.45133	6.07797	11.4852	7.57525	8.27147	7.33828	9.36116	8.58934	6.88135	6.90254	6.54708
hsa-miR-4511-5p	0.544376	0.544376	0.544376	0.544376	0.544376	0.544376	2.18808	0.544376	0.544376	0.544376	2.0114	1.77675	1.81726	2.76669	3.31412	2.40091	2.00312	2.10538	0.544376	0.544376	0.544376	2.02079	0.544376	2.07566	0.544376	0.544376	0.544376	0.544376	0.544376	0.544376	0.544376	0.544376	0.544376	0.544376	0.544376	0.544376	0.544376	0.544376	1.6422	0.544376	3.66114	0.544376	0.544376	0.544376	0.544376	1.40904	5.03581	5.49025	5.04695
hsa-miR-4516	0.544376	0.544376	0.544376	0.544376	1.14869	1.19842	0.544376	2.41727	0.544376	3.82982	0.544376	2.24119	0.544376	0.544376	2.83715	2.40091	0.544376	0.544376	0.544376	0.544376	0.544376	0.544376	1.92992	0.544376	0.544376	1.55043	0.544376	0.544376	0.544376	0.544376	2.37967	2.27257	1.56289	1.90595	0.544376	0.544376	3.51047	0.544376	2.61186	3.31552	0.544376	0.544376	0.544376	0.544376	0.544376	0.544376	0.544376	3.4417	0.544376
hsa-miR-4518	0.544376	0.544376	0.544376	0.544376	0.544376	0.544376	0.544376	0.544376	0.544376	0.544376	0.544376	0.544376	0.544376	0.544376	0.544376	0.544376	0.544376	0.544376	0.544376	0.544376	0.544376	0.544376	0.544376	0.544376	0.544376	0.544376	0.544376	0.544376	0.544376	0.544376	0.544376	0.544376	0.544376	0.544376	0.544376	0.544376	0.544376	0.544376	0.544376	0.544376	0.544376	0.544376	0.544376	0.544376	0.544376	0.544376	0.544376	0.544376	0.544376
hsa-miR-451a	0.544376	0.544376	0.544376	0.544376	0.544376	0.544376	2.56783	0.544376	7.78137	2.14043	2.0114	2.4182	3.22481	2.35833	2.83715	2.92956	0.544376	0.544376	0.544376	0.544376	0.544376	2.02079	0.544376	0.544376	0.544376	0.544376	0.544376	0.544376	0.544376	0.544376	0.544376	0.544376	0.544376	0.544376	0.544376	3.25004	0.544376	0.544376	0.544376	0.544376	7.19998	0.544376	0.544376	0.544376	0.544376	1.61433	14.0035	14.068	13.9419
hsa-miR-452-5p	4.58274	4.72654	5.02223	5.03793	5.20449	4.54887	0.544376	0.544376	4.26414	0.544376	0.544376	0.544376	0.544376	0.544376	0.544376	0.544376	0.544376	0.544376	0.544376	0.544376	0.544376	0.544376	0.544376	0.544376	0.544376	0.544376	0.544376	0.544376	0.544376	0.544376	0.544376	0.544376	0.544376	0.544376	0.544376	7.64894	6.40082	6.1201	6.0782	5.45832	14.4789	6.45242	6.74418	6.0853	8.00289	9.00744	5.93504	6.88608	6.86946
hsa-miR-4520-2-3p/4520-3p	0.544376	0.544376	0.544376	0.544376	0.544376	0.544376	0.544376	0.544376	0.544376	0.544376	3.65569	3.87199	3.12554	3.47613	3.66774	3.60295	3.01098	2.66508	1.79382	3.24251	3.02291	2.31861	1.92992	1.88489	2.1061	2.22566	1.93365	2.44468	0.544376	2.86667	2.37967	0.544376	2.11041	0.544376	1.50999	2.8414	0.544376	0.544376	0.544376	0.544376	0.544376	0.544376	0.544376	0.544376	0.544376	0.544376	0.544376	0.544376	0.544376
hsa-miR-4521	1.68533	0.544376	2.35233	0.544376	1.14869	1.56591	0.544376	0.544376	0.544376	3.10315	4.22344	3.48614	4.25944	4.54266	4.32285	4.00607	3.57682	2.66508	2.05319	3.24251	4.26491	3.93244	3.6909	3.4974	3.26269	3.38775	4.34584	3.39167	2.54272	2.7216	3.19458	2.7489	2.84103	2.18474	1.31297	7.84714	4.16702	5.00701	5.17327	4.90896	13.0585	4.97064	4.54204	4.10774	5.71706	8.86848	4.15164	4.83965	3.96515
hsa-miR-4523-5p	0.544376	0.544376	0.544376	0.544376	0.544376	0.544376	0.544376	0.544376	1.0654	0.544376	0.544376	0.544376	0.544376	0.544376	0.544376	0.544376	0.544376	0.544376	0.544376	0.544376	0.544376	0.544376	0.544376	0.544376	0.544376	0.544376	0.544376	0.544376	0.544376	0.544376	0.544376	0.544376	0.544376	0.544376	0.544376	0.544376	0.544376	0.544376	0.544376	0.544376	0.544376	0.544376	0.544376	0.544376	0.544376	0.544376	0.544376	0.544376	0.544376
hsa-miR-454-3p	5.6879	5.32028	5.08601	5.51587	5.62879	5.34599	4.23392	2.41727	11.0184	4.41807	8.43085	8.53041	8.79922	8.48558	8.92058	9.08505	6.73788	6.59879	6.47615	5.95747	6.83979	6.63646	6.81695	6.75997	6.66412	6.74659	7.01352	6.73449	5.88783	5.72513	6.2419	6.23481	7.07379	5.97754	3.35797	11.1013	3.51047	6.9345	6.84524	6.46123	8.89151	7.09855	7.43876	6.50814	8.4621	6.88757	10.3124	10.3909	10.3269
hsa-miR-454-5p	2.60645	2.59046	1.93622	2.04717	2.22286	2.14312	3.68535	0.544376	3.26574	2.79805	5.04284	5.46372	5.44067	5.22959	5.38534	5.19455	4.73515	5.19808	4.4611	4.63467	4.62776	4.61354	4.83237	5.19643	4.72069	4.38584	4.62838	4.86321	4.53172	4.55469	4.67132	3.3738	4.49307	3.64794	1.03389	7.27828	3.07761	3.8572	4.56367	2.77322	7.22142	5.28223	5.66222	5.05276	7.27982	3.3072	8.23023	8.17657	8.13342
hsa-miR-455-3p	6.64738	6.23536	5.07906	5.03793	5.63635	5.22754	0.544376	0.544376	0.544376	0.544376	0.544376	0.544376	0.544376	1.73465	0.544376	2.92956	0.544376	0.544376	0.544376	0.544376	0.544376	0.544376	0.544376	0.544376	0.544376	0.544376	0.544376	0.544376	0.544376	0.544376	0.544376	0.544376	0.544376	0.544376	0.544376	7.43814	5.55224	6.23686	5.75016	6.57538	0.544376	5.53819	5.68975	3.68533	5.62307	9.07862	0.544376	0.544376	0.544376
hsa-miR-455-5p	5.28718	5.15867	4.76068	3.29507	5.08797	4.90604	0.544376	0.544376	0.544376	0.544376	0.544376	0.544376	0.544376	0.544376	0.544376	0.544376	0.544376	0.544376	0.544376	0.544376	0.544376	0.544376	0.544376	0.544376	0.544376	0.544376	0.544376	0.544376	0.544376	0.544376	0.544376	0.544376	0.544376	0.544376	0.544376	8.99411	5.75892	7.49347	7.4568	7.14882	14.3866	6.92025	7.34671	6.68063	8.46887	10.7924	0.544376	0.544376	0.544376
hsa-miR-4636-5p	1.85129	2.19056	1.49157	1.68582	1.976	2.08583	0.544376	0.544376	0.544376	0.544376	0.544376	0.544376	0.544376	0.544376	0.544376	0.544376	0.544376	0.544376	0.544376	0.544376	0.544376	0.544376	0.544376	0.544376	0.544376	0.544376	0.544376	0.544376	0.544376	0.544376	0.544376	0.544376	0.544376	0.544376	0.544376	0.544376	0.544376	0.544376	0.544376	0.544376	0.544376	0.544376	0.544376	0.544376	0.544376	0.544376	0.544376	0.544376	0.544376
hsa-miR-4638-3p	0.544376	0.544376	0.544376	0.544376	0.544376	0.544376	0.544376	0.544376	0.544376	2.14043	0.544376	0.544376	0.544376	0.544376	0.544376	0.544376	0.544376	0.544376	0.544376	0.544376	0.544376	0.544376	0.544376	0.544376	0.544376	0.544376	0.544376	0.544376	0.544376	0.544376	0.544376	0.544376	0.544376	0.544376	0.544376	2.24543	0.544376	0.544376	0.544376	0.544376	5.16447	0.544376	0.544376	0.544376	0.544376	0.544376	3.34997	3.61414	0.544376
hsa-miR-4645-3p	0.544376	0.544376	0.544376	0.544376	1.91936	0.544376	0.544376	0.544376	1.78864	0.544376	1.75834	0.544376	2.47547	3.25101	0.544376	2.40091	0.544376	0.544376	0.544376	0.544376	0.544376	0.544376	0.544376	0.544376	0.544376	0.544376	0.544376	1.69206	0.544376	0.544376	0.544376	0.544376	1.77977	0.544376	1.92511	2.57795	4.10741	3.99738	4.08472	3.31552	7.73505	3.6794	4.71321	2.43652	4.50549	5.11937	0.544376	0.544376	1.95559
hsa-miR-4647-5p	0.544376	1.43716	0.544376	0.544376	0.544376	0.544376	0.544376	0.544376	1.27732	2.6144	0.544376	0.544376	2.08075	0.544376	0.544376	2.2252	0.544376	0.544376	0.544376	0.544376	0.544376	0.544376	0.544376	0.544376	1.6743	1.94097	0.544376	0.544376	0.544376	0.544376	0.544376	0.544376	0.544376	0.544376	1.31297	0.544376	0.544376	0.544376	0.544376	0.544376	5.02492	0.544376	0.544376	0.544376	0.544376	2.20629	0.544376	0.544376	0.544376
hsa-miR-4659a-3p/4659b-3p	0.544376	0.544376	0.544376	0.544376	0.544376	0.544376	0.544376	0.544376	2.33923	0.544376	0.544376	0.544376	0.544376	0.544376	0.544376	0.544376	0.544376	0.544376	0.544376	0.544376	0.544376	0.544376	0.544376	0.544376	0.544376	0.544376	0.544376	0.544376	0.544376	0.544376	0.544376	0.544376	0.544376	0.544376	0.544376	0.544376	0.544376	0.544376	0.544376	0.544376	6.27993	0.544376	0.544376	0.544376	0.544376	2.02641	3.91433	4.3547	4.03383
hsa-miR-4660	0.544376	0.544376	0.544376	0.544376	0.544376	0.544376	2.02899	0.544376	0.544376	0.544376	2.68209	2.24119	2.29421	2.50948	0.544376	2.55472	0.544376	0.544376	0.544376	0.544376	0.544376	0.544376	0.544376	1.88489	0.544376	2.0922	0.544376	0.544376	0.544376	2.15005	0.544376	1.8007	0.544376	0.544376	2.5945	0.544376	0.544376	0.544376	0.544376	0.544376	6.05957	0.544376	0.544376	0.544376	0.544376	0.544376	0.544376	0.544376	2.47365
hsa-miR-4661-5p	0.544376	1.96728	0.544376	0.544376	0.544376	0.544376	2.45371	3.81326	1.33467	0.544376	3.52251	3.81459	3.95359	3.99204	4.86294	3.73035	3.28227	3.87601	3.08507	2.94871	3.7769	4.51149	2.99514	3.714	2.32238	3.27986	3.85309	2.44468	0.544376	2.7216	3.00802	2.27257	3.1266	0.544376	2.19233	4.96662	0.544376	0.544376	0.544376	0.544376	5.20813	2.32403	0.544376	0.544376	0.544376	3.89609	3.56434	3.24483	3.89298
hsa-miR-4662a-5p	1.99424	2.31869	2.5806	2.19106	2.60211	2.14312	0.544376	0.544376	2.45335	0.544376	4.26536	4.38561	4.69157	4.69719	4.81722	4.43537	3.43733	2.50498	2.26356	0.544376	2.80548	2.75829	2.57205	2.38226	2.50585	2.73521	2.2171	2.69579	1.86512	2.86667	2.00113	0.544376	4.39211	2.18474	1.44965	3.69866	2.2089	3.92902	3.96606	3.40225	6.12928	5.00879	5.00427	4.61476	6.50372	2.14208	5.23367	5.20144	5.17331
hsa-miR-4664-3p	0.544376	0.544376	0.544376	0.544376	0.544376	0.544376	0.544376	0.544376	0.544376	0.544376	2.21701	3.05542	0.544376	0.544376	0.544376	0.544376	0.544376	0.544376	0.544376	0.544376	0.544376	0.544376	0.544376	0.544376	0.544376	1.76492	0.544376	0.544376	0.544376	0.544376	0.544376	0.544376	0.544376	0.544376	0.544376	5.25176	0.544376	0.544376	0.544376	0.544376	0.544376	0.544376	0.544376	0.544376	0.544376	1.71799	3.42515	0.544376	0.544376
hsa-miR-4665-5p	0.544376	0.544376	0.544376	0.544376	0.544376	0.544376	0.544376	0.544376	1.85178	2.40005	0.544376	0.544376	1.81726	0.544376	0.544376	2.2252	1.75132	0.544376	0.544376	0.544376	0.544376	0.544376	0.544376	0.544376	0.544376	0.544376	0.544376	1.93312	0.544376	0.544376	0.544376	0.544376	0.544376	0.544376	1.03389	0.544376	0.544376	0.544376	0.544376	0.544376	0.544376	0.544376	0.544376	0.544376	0.544376	1.36091	0.544376	0.544376	0.544376
hsa-miR-4667-5p	0.544376	0.544376	0.544376	0.544376	1.28187	0.544376	0.544376	0.544376	0.544376	0.544376	0.544376	2.7112	0.544376	0.544376	0.544376	0.544376	0.544376	0.544376	0.544376	0.544376	0.544376	0.544376	0.544376	0.544376	0.544376	0.544376	0.544376	0.544376	0.544376	0.544376	0.544376	0.544376	1.95767	0.544376	1.76194	0.544376	0.544376	0.544376	0.544376	0.544376	0.544376	0.544376	0.544376	0.544376	0.544376	1.40904	0.544376	0.544376	0.544376
hsa-miR-4668-5p	0.544376	0.544376	0.544376	0.544376	0.544376	0.544376	0.544376	0.544376	0.544376	0.544376	0.544376	0.544376	0.544376	0.544376	0.544376	0.544376	0.544376	0.544376	0.544376	0.544376	0.544376	0.544376	0.544376	0.544376	0.544376	0.544376	2.44536	0.544376	0.544376	0.544376	0.544376	0.544376	0.544376	0.544376	0.544376	0.544376	0.544376	0.544376	0.544376	0.544376	0.544376	0.544376	0.544376	0.544376	0.544376	0.544376	0.544376	0.544376	3.12332
hsa-miR-4671-3p	0.544376	0.544376	0.544376	0.544376	0.544376	0.544376	0.544376	0.544376	0.544376	0.544376	3.21054	2.7112	3.63605	3.167	3.17291	3.53464	2.79426	2.10538	3.08507	3.48442	3.37489	3.22511	2.12605	2.83313	2.58843	1.94097	2.6382	2.80517	3.30849	3.11672	3.27911	2.87526	3.78102	2.91235	0.544376	2.24543	0.544376	0.544376	0.544376	0.544376	0.544376	0.544376	0.544376	0.544376	0.544376	0.544376	0.544376	0.544376	0.544376
hsa-miR-4676-3p	0.544376	0.544376	0.544376	0.544376	0.544376	0.544376	1.61626	0.544376	0.544376	0.544376	0.544376	0.544376	0.544376	0.544376	2.07862	0.544376	0.544376	0.544376	0.544376	0.544376	0.544376	0.544376	1.92992	0.544376	0.544376	0.544376	0.544376	0.544376	0.544376	0.544376	0.544376	0.544376	0.544376	0.544376	0.544376	0.544376	0.544376	0.544376	0.544376	0.544376	6.08318	0.544376	0.544376	0.544376	0.544376	1.86951	0.544376	0.544376	1.95559
hsa-miR-4677-3p	3.90141	4.07207	3.82465	4.02215	3.81354	3.53297	2.32813	0.544376	2.7445	1.58347	5.34488	4.98535	5.29235	4.93925	6.21749	5.59265	3.19768	3.67584	3.36114	2.57173	3.88886	3.35087	2.99514	3.43757	3.10964	2.81666	3.52265	2.80517	2.35659	1.87631	2.66828	2.99068	4.07083	2.59973	1.6692	6.44317	4.98807	4.49849	4.15866	3.83296	9.42007	3.47373	3.64324	3.84058	4.60748	5.9149	5.93504	6.35089	5.72018
hsa-miR-4677-5p	0.544376	0.544376	0.544376	0.544376	0.544376	0.544376	0.544376	0.544376	0.544376	0.544376	1.75834	2.24119	0.544376	0.544376	0.544376	0.544376	0.544376	0.544376	0.544376	0.544376	0.544376	0.544376	0.544376	0.544376	1.6743	0.544376	0.544376	1.69206	0.544376	0.544376	0.544376	0.544376	0.544376	0.544376	0.544376	0.544376	0.544376	0.544376	1.6422	0.544376	3.52784	0.544376	0.544376	0.544376	0.544376	1.65017	1.74502	0.544376	2.98819
hsa-miR-4685-3p	0.544376	0.544376	0.544376	0.544376	0.544376	0.544376	4.74721	4.95783	0.544376	3.56314	4.18025	4.46195	3.4858	4.29375	4.72116	4.35923	3.92751	4.34799	4.01532	0.544376	0.544376	4.4016	4.19265	3.43757	3.44345	3.71061	4.90008	4.37911	4.72339	4.23346	4.11713	4.22503	2.57762	4.06809	4.26037	0.544376	0.544376	0.544376	0.544376	0.544376	7.06423	0.544376	0.544376	0.544376	0.544376	1.57702	4.98788	5.0319	4.27952
hsa-miR-4687-3p	0.544376	0.544376	0.544376	0.544376	0.544376	0.544376	0.544376	0.544376	0.544376	0.544376	0.544376	0.544376	0.544376	0.544376	0.544376	0.544376	0.544376	0.544376	0.544376	0.544376	0.544376	0.544376	0.544376	0.544376	0.544376	0.544376	0.544376	0.544376	0.544376	0.544376	0.544376	0.544376	0.544376	0.544376	1.71668	0.544376	0.544376	0.544376	0.544376	0.544376	0.544376	0.544376	0.544376	0.544376	0.544376	1.36091	2.78384	0.544376	0.544376
hsa-miR-4687-5p	0.544376	1.27712	0.544376	0.544376	1.28187	1.56591	4.74721	0.544376	2.41647	5.05576	3.02328	3.55827	4.00936	2.76669	2.07862	3.38708	3.19768	3.05353	3.44212	2.57173	3.02291	3.46615	2.90135	3.30959	2.87441	2.89339	3.52265	2.90618	3.09821	3.51103	3.35875	3.09698	2.84103	3.37895	3.47466	2.24543	0.544376	0.544376	0.544376	0.544376	5.44547	0.544376	0.544376	0.544376	0.544376	0.956708	2.52519	0.544376	1.95559
hsa-miR-4688-3p/4688-5p	0.544376	0.544376	0.544376	0.544376	0.544376	0.544376	0.544376	0.544376	0.544376	0.544376	0.544376	0.544376	0.544376	0.544376	0.544376	0.544376	0.544376	0.544376	0.544376	0.544376	0.544376	0.544376	0.544376	0.544376	0.544376	0.544376	0.544376	0.544376	0.544376	0.544376	0.544376	0.544376	0.544376	0.544376	0.544376	0.544376	0.544376	0.544376	0.544376	0.544376	0.544376	0.544376	0.544376	0.544376	0.544376	0.544376	0.544376	0.544376	0.544376
hsa-miR-4690-3p	0.544376	0.544376	0.544376	0.544376	0.544376	0.544376	0.544376	0.544376	0.544376	0.544376	2.21701	0.544376	0.544376	0.544376	0.544376	0.544376	0.544376	0.544376	0.544376	0.544376	0.544376	0.544376	0.544376	0.544376	0.544376	0.544376	0.544376	0.544376	0.544376	0.544376	0.544376	0.544376	0.544376	0.544376	0.544376	0.544376	0.544376	0.544376	0.544376	0.544376	4.18611	0.544376	0.544376	0.544376	0.544376	0.544376	2.19949	0.544376	0.544376
hsa-miR-4707-3p	0.544376	0.544376	0.544376	0.544376	0.544376	0.544376	2.56783	0.544376	0.544376	0.544376	1.75834	0.544376	0.544376	0.544376	0.544376	0.544376	0.544376	0.544376	0.544376	0.544376	0.544376	0.544376	0.544376	0.544376	0.544376	0.544376	2.2171	0.544376	0.544376	0.544376	0.544376	0.544376	0.544376	0.544376	0.544376	3.82111	0.544376	0.544376	0.544376	0.544376	7.96843	0.544376	0.544376	0.544376	0.544376	0.544376	3.62905	0.544376	2.47365
hsa-miR-4709-3p	1.68533	0.544376	0.544376	0.544376	0.544376	0.544376	0.544376	0.544376	0.544376	0.544376	3.12012	2.0331	2.29421	0.544376	3.01544	2.81608	1.75132	1.83822	0.544376	0.544376	0.544376	2.02079	0.544376	1.65135	1.83884	1.55043	0.544376	2.2974	0.544376	0.544376	2.00113	0.544376	1.77977	0.544376	2.25045	0.544376	0.544376	0.544376	0.544376	0.544376	3.02807	0.544376	0.544376	0.544376	0.544376	0.544376	0.544376	0.544376	0.544376
hsa-miR-4709-5p	0.544376	0.544376	0.544376	0.544376	1.57658	0.544376	0.544376	0.544376	0.544376	0.544376	2.0114	2.0331	3.31738	3.33019	3.44222	2.92956	0.544376	0.544376	0.544376	0.544376	0.544376	0.544376	0.544376	0.544376	1.83884	0.544376	0.544376	0.544376	0.544376	0.544376	0.544376	0.544376	2.57762	0.544376	1.80523	0.544376	0.544376	0.544376	0.544376	0.544376	4.69708	0.544376	0.544376	0.544376	0.544376	3.11579	0.544376	0.544376	0.544376
hsa-miR-4717-3p	0.544376	0.544376	0.544376	0.544376	0.544376	0.544376	0.544376	0.544376	0.544376	0.544376	0.544376	0.544376	0.544376	0.544376	0.544376	0.544376	0.544376	0.544376	0.544376	0.544376	0.544376	0.544376	0.544376	0.544376	0.544376	0.544376	0.544376	0.544376	0.544376	0.544376	0.544376	0.544376	0.544376	0.544376	1.23342	0.544376	0.544376	0.544376	0.544376	0.544376	0.544376	0.544376	0.544376	0.544376	0.544376	0.544376	0.544376	0.544376	0.544376
hsa-miR-4726-5p	0.544376	0.544376	0.544376	0.544376	0.544376	0.544376	0.544376	0.544376	0.544376	0.544376	0.544376	0.544376	0.544376	0.544376	2.38569	2.55472	0.544376	0.544376	0.544376	0.544376	0.544376	0.544376	2.12605	0.544376	0.544376	0.544376	0.544376	0.544376	0.544376	0.544376	0.544376	0.544376	1.95767	0.544376	2.09935	0.544376	0.544376	0.544376	0.544376	0.544376	0.544376	0.544376	0.544376	0.544376	0.544376	1.75018	3.1861	0.544376	0.544376
hsa-miR-4728-3p	0.544376	0.544376	0.544376	0.544376	0.544376	0.544376	0.544376	0.544376	0.544376	5.20248	0.544376	0.544376	0.544376	0.544376	0.544376	0.544376	0.544376	0.544376	0.544376	0.544376	0.544376	0.544376	0.544376	0.544376	0.544376	0.544376	0.544376	0.544376	0.544376	0.544376	0.544376	0.544376	0.544376	0.544376	0.544376	5.48961	0.544376	0.544376	0.544376	0.544376	4.27128	0.544376	0.544376	0.544376	0.544376	0.544376	0.544376	0.544376	0.544376
hsa-miR-4732-3p	0.544376	0.544376	0.544376	0.544376	0.544376	0.544376	0.544376	0.544376	2.52402	0.544376	0.544376	0.544376	0.544376	0.544376	0.544376	0.544376	0.544376	0.544376	0.544376	0.544376	0.544376	0.544376	0.544376	0.544376	0.544376	0.544376	0.544376	0.544376	0.544376	0.544376	0.544376	0.544376	0.544376	0.544376	0.544376	0.544376	0.544376	0.544376	0.544376	0.544376	0.544376	0.544376	0.544376	0.544376	0.544376	0.544376	6.02077	5.73069	5.78093
hsa-miR-4732-5p	0.544376	0.544376	0.544376	0.544376	0.544376	0.544376	0.544376	0.544376	1.14493	0.544376	0.544376	0.544376	0.544376	0.544376	0.544376	0.544376	0.544376	0.544376	0.544376	0.544376	0.544376	0.544376	0.544376	0.544376	0.544376	0.544376	0.544376	0.544376	0.544376	0.544376	0.544376	0.544376	0.544376	0.544376	0.544376	0.544376	0.544376	0.544376	0.544376	0.544376	0.544376	0.544376	0.544376	0.544376	0.544376	0.544376	2.78384	0.544376	2.83799
hsa-miR-4741	0.544376	0.544376	0.544376	0.544376	0.544376	0.544376	0.544376	0.544376	0.544376	0.544376	0.544376	2.24119	3.31738	2.50948	3.01544	3.22193	0.544376	0.544376	3.5912	3.24251	0.544376	0.544376	0.544376	0.544376	3.52572	1.94097	2.6382	3.45822	2.35659	0.544376	4.07125	2.60905	1.56289	4.29191	2.57282	5.20799	0.544376	0.544376	0.544376	0.544376	0.544376	0.544376	0.544376	0.544376	0.544376	0.544376	3.96507	4.90663	3.65128
hsa-miR-4742-3p	0.544376	1.57006	0.544376	0.544376	0.544376	0.544376	0.544376	0.544376	0.544376	0.544376	2.91896	2.57308	2.77484	3.167	3.31412	2.92956	2.00312	2.80757	2.86403	0.544376	0.544376	0.544376	2.29353	2.23882	2.21917	1.55043	2.95476	3.17036	2.13693	0.544376	2.53217	0.544376	2.36617	1.90595	1.6692	0.544376	0.544376	0.544376	0.544376	0.544376	6.96607	0.544376	0.544376	0.544376	0.544376	2.14208	2.19949	2.73774	2.24271
hsa-miR-4742-5p	0.544376	0.544376	0.544376	1.27736	0.544376	0.544376	0.544376	0.544376	2.85556	0.544376	2.0114	2.83609	1.81726	0.544376	2.07862	1.76457	0.544376	0.544376	0.544376	0.544376	0.544376	0.544376	1.68936	0.544376	1.47452	0.544376	0.544376	0.544376	1.86512	0.544376	0.544376	2.06129	2.11041	0.544376	0.544376	0.544376	0.544376	0.544376	0.544376	0.544376	0.544376	0.544376	0.544376	0.544376	0.544376	0.544376	2.3731	0.544376	0.544376
hsa-miR-4745-5p	0.544376	0.544376	0.544376	0.544376	0.544376	0.544376	0.544376	0.544376	0.544376	0.544376	0.544376	0.544376	0.544376	0.544376	0.544376	0.544376	2.00312	2.66508	0.544376	0.544376	2.21674	2.55735	0.544376	0.544376	2.21917	1.76492	2.2171	2.12963	1.86512	2.37113	2.00113	0.544376	0.544376	0.544376	2.13118	4.54148	0.544376	0.544376	0.544376	0.544376	0.544376	0.544376	0.544376	0.544376	0.544376	0.544376	4.98788	4.83965	3.73653
hsa-miR-4746-5p	0.544376	2.31869	2.13309	2.31922	1.39297	1.34209	4.13291	0.544376	2.84218	2.27724	3.29536	2.95023	3.70554	2.98168	3.66774	2.92956	2.79426	1.83822	0.544376	0.544376	3.02291	2.31861	0.544376	2.23882	2.50585	2.0922	0.544376	2.80517	2.35659	2.7216	0.544376	2.06129	2.84103	0.544376	2.91671	7.09846	2.2089	0.544376	0.544376	0.544376	7.01599	0.544376	0.544376	0.544376	2.92788	3.31611	7.1494	6.99757	7.03646
hsa-miR-4750-5p	0.544376	0.544376	0.544376	0.544376	0.544376	0.544376	0.544376	0.544376	0.544376	0.544376	0.544376	0.544376	0.544376	0.544376	0.544376	0.544376	0.544376	0.544376	0.544376	0.544376	0.544376	0.544376	0.544376	0.544376	0.544376	0.544376	0.544376	0.544376	0.544376	0.544376	0.544376	2.45211	0.544376	0.544376	1.88665	0.544376	0.544376	0.544376	0.544376	0.544376	0.544376	0.544376	0.544376	0.544376	0.544376	0.544376	0.544376	0.544376	0.544376
hsa-miR-4762-5p	0.544376	0.544376	0.544376	0.544376	0.544376	0.544376	0.544376	0.544376	0.544376	0.544376	0.544376	0.544376	0.544376	1.98345	0.544376	1.76457	0.544376	0.544376	0.544376	0.544376	0.544376	0.544376	0.544376	0.544376	0.544376	0.544376	0.544376	0.544376	0.544376	0.544376	0.544376	2.06129	0.544376	0.544376	0.544376	2.57795	0.544376	0.544376	0.544376	0.544376	3.38047	0.544376	0.544376	0.544376	2.55324	0.544376	2.89624	2.38531	3.3591
hsa-miR-4766-3p	0.544376	0.544376	1.22005	0.544376	0.544376	0.544376	0.544376	0.544376	0.544376	0.544376	0.544376	0.544376	0.544376	0.544376	0.544376	0.544376	0.544376	0.544376	0.544376	0.544376	0.544376	0.544376	0.544376	0.544376	1.47452	0.544376	0.544376	0.544376	0.544376	0.544376	0.544376	0.544376	0.544376	0.544376	0.544376	3.06105	0.544376	0.544376	0.544376	0.544376	6.86073	0.544376	0.544376	0.544376	0.544376	0.544376	2.3731	0.544376	0.544376
hsa-miR-4767	2.12072	2.378	2.44868	1.68582	1.57658	0.544376	0.544376	5.45291	0.544376	4.8133	3.02328	2.57308	3.77176	3.40508	0.544376	3.22193	0.544376	0.544376	0.544376	0.544376	2.80548	0.544376	2.12605	0.544376	0.544376	0.544376	2.80594	0.544376	0.544376	0.544376	0.544376	2.06129	0.544376	0.544376	2.52832	0.544376	0.544376	0.544376	0.544376	0.544376	0.544376	0.544376	0.544376	0.544376	0.544376	0.544376	1.99568	3.01496	0.544376
hsa-miR-4772-3p	0.544376	0.544376	0.544376	0.544376	0.544376	0.544376	0.544376	0.544376	0.544376	7.37163	0.544376	0.544376	0.544376	0.544376	0.544376	0.544376	0.544376	0.544376	0.544376	0.544376	0.544376	0.544376	0.544376	0.544376	0.544376	0.544376	0.544376	0.544376	0.544376	0.544376	0.544376	0.544376	0.544376	0.544376	0.544376	0.544376	0.544376	0.544376	0.544376	0.544376	0.544376	0.544376	0.544376	0.544376	0.544376	0.544376	2.78384	0.544376	0.544376
hsa-miR-4772-5p	0.544376	0.544376	0.544376	0.544376	0.544376	0.544376	0.544376	0.544376	0.544376	3.86974	0.544376	0.544376	0.544376	0.544376	0.544376	0.544376	0.544376	0.544376	0.544376	0.544376	0.544376	0.544376	0.544376	0.544376	0.544376	0.544376	0.544376	0.544376	0.544376	0.544376	0.544376	0.544376	0.544376	0.544376	0.544376	0.544376	0.544376	0.544376	0.544376	0.544376	3.21555	0.544376	0.544376	0.544376	0.544376	0.544376	3.34997	0.544376	2.24271
hsa-miR-4775	4.92535	5.27798	4.90921	4.59546	4.69004	4.92793	0.544376	0.544376	2.0471	0.544376	5.09007	5.01092	5.26985	5.18857	5.74359	5.00828	2.67097	3.05353	3.18339	0.544376	0.544376	3.46615	2.90135	3.01121	3.16258	3.03479	2.6382	2.69579	2.70503	3.11672	2.53217	3.09698	4.71811	3.04481	0.544376	4.13536	0.544376	2.9582	3.22251	2.63227	7.06423	3.85878	3.52422	0.544376	4.50549	2.77924	3.80704	4.2551	3.3591
hsa-miR-4781-3p	1.48375	0.544376	1.22005	0.544376	0.544376	1.46174	2.02899	0.544376	1.38777	2.14043	3.12012	4.2195	3.22481	0.544376	2.83715	3.03417	2.90701	2.32157	2.26356	0.544376	3.02291	3.08667	2.99514	2.23882	0.544376	2.0922	2.6382	2.57639	0.544376	2.15005	2.37967	0.544376	1.56289	1.90595	1.80523	0.544376	0.544376	0.544376	0.544376	0.544376	3.52784	0.544376	0.544376	0.544376	0.544376	2.11986	0.544376	3.24483	3.96515
hsa-miR-4785	0.544376	0.544376	0.544376	0.544376	1.28187	1.34209	0.544376	0.544376	0.544376	0.544376	3.12012	0.544376	3.40414	1.98345	2.38569	2.55472	0.544376	0.544376	0.544376	0.544376	0.544376	0.544376	0.544376	0.544376	0.544376	0.544376	2.95476	2.57639	0.544376	0.544376	0.544376	0.544376	0.544376	0.544376	1.71668	2.57795	1.92662	0.544376	1.87404	0.544376	6.67124	0.544376	2.69782	0.544376	2.55324	1.25382	2.3731	3.01496	2.47365
hsa-miR-4786-5p	0.544376	0.544376	0.544376	0.544376	1.14869	0.544376	0.544376	0.544376	1.99477	0.544376	1.75834	3.05542	3.22481	1.98345	3.44222	2.40091	0.544376	0.544376	0.544376	0.544376	0.544376	2.02079	1.92992	0.544376	0.544376	1.55043	0.544376	2.12963	0.544376	0.544376	0.544376	0.544376	0.544376	0.544376	1.3844	0.544376	0.544376	0.544376	0.544376	0.544376	3.02807	0.544376	0.544376	0.544376	0.544376	0.544376	3.69092	2.73774	3.12332
hsa-miR-4787-3p	0.544376	1.8816	1.78175	0.544376	1.65555	1.89397	2.85978	0.544376	0.544376	4.77207	3.65569	3.69226	4.00936	3.47613	3.76822	4.31959	0.544376	2.50498	2.59873	0.544376	2.54501	2.02079	3.08283	2.07566	2.32238	2.0922	2.80594	2.69579	1.86512	0.544376	3.35875	0.544376	2.11041	2.40956	3.97729	6.46191	0.544376	0.544376	0.544376	0.544376	5.48148	0.544376	0.544376	0.544376	0.544376	1.45436	0.544376	0.544376	0.544376
hsa-miR-4791	0.544376	0.544376	0.544376	0.544376	0.544376	0.544376	0.544376	0.544376	0.544376	0.544376	0.544376	0.544376	0.544376	0.544376	0.544376	0.544376	0.544376	0.544376	0.544376	0.544376	0.544376	0.544376	0.544376	0.544376	0.544376	0.544376	0.544376	0.544376	0.544376	0.544376	0.544376	0.544376	0.544376	0.544376	0.544376	3.82111	0.544376	0.544376	0.544376	0.544376	6.95332	0.544376	0.544376	0.544376	0.544376	3.55227	0.544376	3.4417	0.544376
hsa-miR-4797-3p	0.544376	0.544376	0.544376	1.27736	0.544376	0.544376	0.544376	0.544376	0.544376	0.544376	0.544376	0.544376	0.544376	0.544376	0.544376	0.544376	0.544376	0.544376	0.544376	0.544376	0.544376	0.544376	0.544376	0.544376	0.544376	0.544376	0.544376	0.544376	0.544376	0.544376	0.544376	0.544376	0.544376	0.544376	0.544376	2.57795	0.544376	2.44827	0.544376	0.544376	3.38047	0.544376	0.544376	0.544376	0.544376	2.20629	1.99568	0.544376	0.544376
hsa-miR-4802-3p	0.544376	0.544376	0.544376	0.544376	0.544376	0.544376	0.544376	0.544376	0.544376	0.544376	3.21054	3.55827	3.4858	2.98168	4.18518	3.30697	2.00312	0.544376	0.544376	0.544376	0.544376	0.544376	0.544376	2.07566	1.83884	0.544376	0.544376	1.93312	0.544376	0.544376	0.544376	0.544376	2.57762	1.90595	0.544376	5.20799	0.544376	0.544376	0.544376	0.544376	0.544376	0.544376	0.544376	0.544376	0.544376	0.544376	0.544376	0.544376	0.544376
hsa-miR-4802-5p	0.544376	0.544376	0.544376	0.544376	0.544376	0.544376	0.544376	0.544376	0.544376	0.544376	2.68209	0.544376	0.544376	0.544376	0.544376	2.2252	0.544376	0.544376	0.544376	0.544376	0.544376	0.544376	0.544376	0.544376	0.544376	0.544376	0.544376	0.544376	0.544376	0.544376	0.544376	0.544376	1.95767	0.544376	0.544376	3.41616	0.544376	0.544376	0.544376	0.544376	0.544376	0.544376	0.544376	0.544376	0.544376	0.544376	0.544376	0.544376	0.544376
hsa-miR-4804-5p	0.544376	0.544376	1.69468	1.27736	1.28187	1.19842	0.544376	0.544376	0.544376	2.79805	1.75834	0.544376	2.29421	1.73465	2.38569	0.544376	0.544376	0.544376	0.544376	0.544376	0.544376	0.544376	2.44055	1.65135	1.83884	2.0922	0.544376	0.544376	0.544376	0.544376	0.544376	0.544376	0.544376	0.544376	1.31297	3.25004	0.544376	0.544376	0.544376	2.07954	5.20813	0.544376	0.544376	0.544376	0.544376	1.78136	3.27047	0.544376	2.83799
hsa-miR-483-3p	2.43439	2.19056	1.78175	1.57039	4.20006	3.23241	0.544376	0.544376	0.544376	0.544376	0.544376	0.544376	0.544376	0.544376	0.544376	0.544376	0.544376	0.544376	0.544376	0.544376	0.544376	0.544376	0.544376	0.544376	0.544376	0.544376	0.544376	0.544376	0.544376	0.544376	0.544376	0.544376	0.544376	0.544376	0.544376	2.8414	0.544376	0.544376	0.544376	0.544376	8.68718	0.544376	0.544376	0.544376	0.544376	1.53806	0.544376	0.544376	2.98819
hsa-miR-483-5p	2.3386	2.63845	2.44868	1.43745	3.92982	3.20822	0.544376	0.544376	0.544376	0.544376	0.544376	0.544376	0.544376	0.544376	0.544376	0.544376	0.544376	0.544376	0.544376	0.544376	0.544376	0.544376	0.544376	0.544376	0.544376	0.544376	0.544376	0.544376	0.544376	0.544376	0.544376	0.544376	0.544376	0.544376	0.544376	0.544376	0.544376	0.544376	0.544376	0.544376	0.544376	2.56331	2.13123	2.79591	0.544376	2.16387	1.74502	4.0322	3.81692
hsa-miR-484	7.69049	7.93357	6.96466	7.26373	8.35465	8.2886	11.9999	11.0238	6.95766	11.4219	10.5807	10.4734	10.7532	10.6107	10.8819	10.8488	9.00711	8.95676	8.37386	8.28102	9.85433	8.98261	9.22081	8.96615	8.37656	8.75093	9.80233	9.00982	8.48881	8.49076	8.7096	8.64514	9.63815	8.81275	10.6426	11.7465	8.61529	8.39343	8.41332	8.4874	16.4631	8.94658	9.02386	8.7008	10.0116	8.78189	12.0433	12.0362	11.8793
hsa-miR-485-3p	4.18354	4.8181	4.671	4.93262	4.36453	4.70933	1.61626	2.77406	3.99304	2.51176	0.544376	0.544376	0.544376	0.544376	0.544376	0.544376	0.544376	0.544376	0.544376	0.544376	0.544376	0.544376	0.544376	0.544376	0.544376	0.544376	0.544376	0.544376	0.544376	0.544376	0.544376	0.544376	0.544376	0.544376	0.544376	0.544376	2.94403	0.544376	3.15046	3.40225	13.269	5.11751	5.08951	5.61779	5.35714	8.25684	4.72083	5.44596	5.31708
hsa-miR-485-5p	4.30606	4.66209	4.26739	4.27392	4.22042	4.31357	1.61626	0.544376	3.96345	1.80427	0.544376	0.544376	0.544376	0.544376	0.544376	0.544376	0.544376	0.544376	0.544376	0.544376	0.544376	0.544376	0.544376	0.544376	0.544376	0.544376	0.544376	0.544376	0.544376	0.544376	0.544376	0.544376	0.544376	0.544376	0.544376	0.544376	0.544376	2.21973	3.22251	2.29286	10.9657	6.33742	5.96223	6.50814	6.7897	7.17606	5.83037	6.14483	5.34419
hsa-miR-486-3p	0.544376	1.68546	2.13309	3.23602	2.60211	3.41204	3.63664	10.1573	6.5844	3.03311	3.02328	1.77675	0.544376	0.544376	2.38569	2.2252	3.19768	2.80757	0.544376	0.544376	0.544376	2.02079	2.99514	3.01121	2.32238	2.64836	2.6382	2.90618	3.72644	3.42247	3.57348	2.06129	2.67146	2.76531	2.65744	6.77814	0.544376	0.544376	0.544376	0.544376	0.544376	0.544376	0.544376	0.544376	0.544376	1.19307	10.2886	10.7137	10.4504
hsa-miR-486-5p	8.55818	8.448	9.30226	10.3695	9.18919	9.28224	11.873	15.7667	14.8365	9.95502	9.18934	9.14005	9.50342	9.24392	10.0941	9.56995	9.07234	9.53647	8.95714	8.95796	10.1	9.65399	9.00543	8.80538	8.37384	8.77666	9.36789	8.91708	9.57504	9.2958	9.44813	9.21164	8.62137	9.6897	10.094	14.1661	7.68534	6.45743	6.0687	6.76372	8.26008	5.21859	3.94969	5.11434	5.52252	6.17899	20.4892	20.3295	20.1896
hsa-miR-487a-3p	4.5435	4.67303	4.86947	3.96954	4.33685	4.67519	0.544376	0.544376	2.95806	0.544376	0.544376	0.544376	0.544376	0.544376	0.544376	0.544376	0.544376	0.544376	0.544376	0.544376	0.544376	0.544376	0.544376	0.544376	0.544376	0.544376	0.544376	0.544376	0.544376	0.544376	0.544376	0.544376	0.544376	0.544376	0.544376	3.25004	0.544376	0.544376	1.87404	0.544376	0.544376	5.88399	6.21041	5.77842	7.18439	4.43224	5.49582	6.46616	5.39692
hsa-miR-487a-5p	0.544376	2.25634	1.86185	1.57039	1.39297	1.34209	0.544376	3.48488	2.25677	0.544376	0.544376	0.544376	0.544376	0.544376	0.544376	0.544376	0.544376	0.544376	0.544376	0.544376	0.544376	0.544376	0.544376	0.544376	0.544376	0.544376	0.544376	0.544376	0.544376	0.544376	0.544376	0.544376	0.544376	0.544376	0.544376	0.544376	0.544376	0.544376	0.544376	0.544376	9.34639	0.544376	0.544376	0.544376	0.544376	3.81146	1.74502	2.38531	2.24271
hsa-miR-487b-3p	6.02964	6.33835	5.88453	5.8835	6.14801	6.44118	1.61626	0.544376	4.64808	0.544376	2.0114	2.0331	0.544376	1.73465	0.544376	2.40091	0.544376	0.544376	0.544376	0.544376	0.544376	0.544376	0.544376	0.544376	0.544376	0.544376	0.544376	0.544376	0.544376	0.544376	0.544376	0.544376	0.544376	0.544376	0.544376	2.57795	3.31094	4.29713	4.76576	4.00727	0.544376	8.25144	8.18712	8.19623	9.70564	7.04263	7.91881	8.79026	7.87955
hsa-miR-487b-5p	0.544376	1.57006	1.69468	0.544376	1.14869	1.65901	0.544376	0.544376	1.14493	0.544376	0.544376	0.544376	0.544376	0.544376	0.544376	0.544376	0.544376	0.544376	0.544376	0.544376	0.544376	0.544376	0.544376	0.544376	0.544376	0.544376	0.544376	0.544376	0.544376	0.544376	0.544376	0.544376	0.544376	0.544376	0.544376	0.544376	0.544376	0.544376	0.544376	0.544376	7.84959	2.32403	0.544376	0.544376	0.544376	3.09509	1.74502	0.544376	0.544376
hsa-miR-488-3p	0.544376	0.544376	0.544376	0.544376	0.544376	0.544376	0.544376	0.544376	0.544376	0.544376	0.544376	0.544376	0.544376	0.544376	0.544376	0.544376	0.544376	0.544376	0.544376	0.544376	0.544376	0.544376	0.544376	0.544376	0.544376	0.544376	0.544376	0.544376	0.544376	0.544376	0.544376	0.544376	0.544376	0.544376	0.544376	6.71708	0.544376	0.544376	0.544376	0.544376	0.544376	0.544376	0.544376	0.544376	0.544376	0.544376	0.544376	0.544376	0.544376
hsa-miR-488-5p	0.544376	0.544376	0.544376	0.544376	0.544376	0.544376	0.544376	0.544376	0.544376	0.544376	0.544376	0.544376	0.544376	0.544376	0.544376	0.544376	0.544376	0.544376	0.544376	0.544376	0.544376	0.544376	0.544376	0.544376	0.544376	0.544376	0.544376	0.544376	0.544376	0.544376	0.544376	0.544376	0.544376	0.544376	0.544376	3.56453	0.544376	0.544376	0.544376	0.544376	0.544376	0.544376	0.544376	0.544376	0.544376	0.544376	0.544376	0.544376	0.544376
hsa-miR-489-3p	0.544376	0.544376	0.544376	0.544376	0.544376	0.544376	0.544376	0.544376	0.544376	0.544376	3.37528	3.48614	3.835	3.167	3.66774	3.46281	3.50882	3.74577	2.86403	3.48442	3.21016	2.93251	2.99514	3.09213	2.50585	2.55526	2.80594	3.08789	2.35659	2.15005	2.66828	2.60905	3.41574	0.544376	2.06661	8.54935	0.544376	0.544376	0.544376	0.544376	2.54946	0.544376	0.544376	0.544376	0.544376	0.544376	0.544376	0.544376	0.544376
hsa-miR-490-3p	2.68452	3.32295	2.5806	2.12136	2.4269	1.65901	0.544376	0.544376	0.544376	0.544376	0.544376	0.544376	0.544376	0.544376	0.544376	0.544376	0.544376	0.544376	0.544376	0.544376	0.544376	0.544376	0.544376	0.544376	0.544376	0.544376	0.544376	0.544376	0.544376	0.544376	0.544376	0.544376	0.544376	0.544376	0.544376	2.8414	0.544376	0.544376	0.544376	0.544376	0.544376	0.544376	0.544376	0.544376	0.544376	0.544376	0.544376	0.544376	0.544376
hsa-miR-490-5p	0.544376	0.544376	0.544376	0.544376	0.544376	0.544376	0.544376	0.544376	0.544376	0.544376	0.544376	0.544376	0.544376	0.544376	0.544376	0.544376	0.544376	0.544376	0.544376	0.544376	0.544376	0.544376	0.544376	0.544376	0.544376	0.544376	0.544376	0.544376	0.544376	0.544376	0.544376	0.544376	0.544376	0.544376	0.544376	0.544376	0.544376	0.544376	0.544376	0.544376	0.544376	0.544376	0.544376	0.544376	0.544376	0.544376	0.544376	0.544376	0.544376
hsa-miR-491-3p	1.68533	0.544376	1.49157	1.27736	1.28187	0.544376	0.544376	0.544376	0.544376	0.544376	0.544376	2.0331	0.544376	0.544376	0.544376	1.76457	0.544376	0.544376	0.544376	0.544376	0.544376	0.544376	0.544376	0.544376	0.544376	0.544376	0.544376	0.544376	0.544376	0.544376	0.544376	0.544376	0.544376	1.90595	0.544376	3.82111	0.544376	1.9359	0.544376	0.544376	7.9557	0.544376	2.44653	0.544376	3.46092	0.544376	1.99568	2.38531	0.544376
hsa-miR-491-5p	1.68533	1.57006	1.49157	1.27736	2.02986	2.14312	0.544376	0.544376	2.09709	1.98522	0.544376	2.24119	2.47547	2.87851	2.6311	2.55472	0.544376	0.544376	0.544376	0.544376	2.21674	0.544376	0.544376	1.65135	0.544376	1.76492	0.544376	0.544376	2.13693	0.544376	0.544376	0.544376	0.544376	0.544376	2.06661	4.61049	0.544376	0.544376	0.544376	2.47401	0.544376	0.544376	0.544376	0.544376	0.544376	3.9592	0.544376	0.544376	0.544376
hsa-miR-493-3p	7.49178	7.77931	7.36897	7.12749	7.20228	7.48985	0.544376	0.544376	2.66999	0.544376	0.544376	0.544376	0.544376	0.544376	0.544376	0.544376	0.544376	0.544376	0.544376	0.544376	0.544376	0.544376	0.544376	0.544376	0.544376	0.544376	0.544376	0.544376	0.544376	0.544376	0.544376	0.544376	0.544376	0.544376	0.544376	2.57795	0.544376	0.544376	1.87404	1.81622	11.1383	6.70522	6.89362	6.72072	8.13636	7.66299	7.84354	8.50775	7.44563
hsa-miR-493-5p	7.7302	7.68545	7.90243	7.71573	7.55883	7.68951	2.67258	0.544376	9.01714	0.544376	1.75834	0.544376	2.77484	0.544376	0.544376	0.544376	0.544376	0.544376	0.544376	0.544376	0.544376	0.544376	0.544376	0.544376	0.544376	0.544376	0.544376	0.544376	0.544376	0.544376	0.544376	0.544376	0.544376	0.544376	0.544376	2.57795	2.62846	0.544376	2.0635	0.544376	11.6869	6.50665	6.95159	6.11569	7.93611	8.63859	8.69984	9.14183	8.40815
hsa-miR-494-3p	4.13141	5.20458	4.64296	4.38489	4.16896	4.14871	0.544376	0.544376	1.96765	0.544376	0.544376	0.544376	0.544376	0.544376	0.544376	0.544376	0.544376	0.544376	0.544376	0.544376	0.544376	0.544376	0.544376	0.544376	0.544376	0.544376	0.544376	0.544376	0.544376	0.544376	0.544376	0.544376	0.544376	0.544376	0.544376	0.544376	0.544376	3.3264	3.0744	2.77322	0.544376	6.79512	6.30241	6.38881	8.25852	10.085	5.10483	6.37469	5.0796
hsa-miR-494-5p	0.544376	1.78831	0.544376	1.27736	0.544376	1.34209	0.544376	0.544376	0.544376	0.544376	0.544376	0.544376	0.544376	0.544376	0.544376	0.544376	0.544376	0.544376	0.544376	0.544376	0.544376	0.544376	0.544376	0.544376	0.544376	0.544376	0.544376	0.544376	0.544376	0.544376	0.544376	0.544376	0.544376	0.544376	0.544376	0.544376	0.544376	0.544376	0.544376	0.544376	7.50097	0.544376	0.544376	2.79591	3.22013	3.04192	3.1861	0.544376	1.95559
hsa-miR-495-3p	4.95551	4.62874	5.00767	4.43729	4.65317	4.86123	0.544376	0.544376	2.66999	0.544376	0.544376	0.544376	0.544376	0.544376	0.544376	0.544376	0.544376	0.544376	0.544376	0.544376	0.544376	0.544376	0.544376	0.544376	0.544376	0.544376	0.544376	0.544376	0.544376	0.544376	0.544376	0.544376	0.544376	0.544376	0.544376	2.24543	2.43629	2.80924	2.8166	3.40225	15.7584	5.5119	4.54204	4.52674	6.11245	8.31858	5.27417	5.25378	4.16197
hsa-miR-495-5p	0.544376	0.544376	0.544376	0.544376	0.544376	0.544376	0.544376	0.544376	0.544376	0.544376	0.544376	0.544376	0.544376	0.544376	0.544376	0.544376	0.544376	0.544376	0.544376	0.544376	0.544376	0.544376	0.544376	0.544376	0.544376	0.544376	0.544376	0.544376	0.544376	0.544376	0.544376	0.544376	0.544376	0.544376	0.544376	0.544376	0.544376	0.544376	0.544376	0.544376	8.74382	0.544376	0.544376	0.544376	0.544376	1.36091	0.544376	0.544376	0.544376
hsa-miR-496	2.89415	3.26515	3.22777	3.14238	3.84022	3.39082	0.544376	0.544376	1.78864	0.544376	0.544376	0.544376	0.544376	0.544376	0.544376	0.544376	0.544376	0.544376	0.544376	0.544376	0.544376	0.544376	0.544376	0.544376	0.544376	0.544376	0.544376	0.544376	0.544376	0.544376	0.544376	0.544376	0.544376	0.544376	0.544376	0.544376	0.544376	0.544376	0.544376	0.544376	11.0519	0.544376	2.90834	0.544376	0.544376	4.01424	3.27047	4.14801	2.98819
hsa-miR-497-5p	5.05634	5.82502	5.05801	5.74024	5.06012	5.95144	1.61626	0.544376	1.85178	1.58347	0.544376	0.544376	0.544376	0.544376	2.07862	2.2252	0.544376	0.544376	0.544376	0.544376	0.544376	0.544376	0.544376	0.544376	0.544376	1.76492	0.544376	0.544376	0.544376	0.544376	0.544376	0.544376	0.544376	0.544376	1.1425	8.28066	6.43735	7.39643	7.22438	7.14882	15.4409	7.30388	7.26677	7.11588	8.8258	5.3149	2.52519	3.76767	2.66858
hsa-miR-498-5p	0.544376	0.544376	0.544376	0.544376	0.544376	0.544376	0.544376	0.544376	0.544376	0.544376	0.544376	0.544376	0.544376	0.544376	0.544376	0.544376	0.544376	0.544376	0.544376	0.544376	0.544376	0.544376	0.544376	0.544376	0.544376	0.544376	0.544376	0.544376	0.544376	0.544376	0.544376	0.544376	0.544376	0.544376	0.544376	5.78581	0.544376	0.544376	0.544376	0.544376	0.544376	0.544376	0.544376	0.544376	0.544376	0.544376	0.544376	0.544376	0.544376
hsa-miR-4999-5p	0.544376	0.544376	0.544376	0.544376	0.544376	0.544376	0.544376	0.544376	1.48411	0.544376	0.544376	0.544376	0.544376	0.544376	0.544376	0.544376	0.544376	0.544376	0.544376	0.544376	0.544376	0.544376	0.544376	0.544376	0.544376	0.544376	0.544376	0.544376	0.544376	0.544376	0.544376	0.544376	0.544376	0.544376	0.544376	2.24543	0.544376	0.544376	0.544376	0.544376	4.63434	0.544376	0.544376	0.544376	0.544376	1.57702	0.544376	0.544376	0.544376
hsa-miR-499a-5p	0.544376	0.544376	0.544376	0.544376	1.57658	1.56591	0.544376	0.544376	1.27732	0.544376	1.75834	2.0331	0.544376	0.544376	2.07862	1.76457	0.544376	0.544376	0.544376	0.544376	0.544376	0.544376	0.544376	0.544376	0.544376	0.544376	0.544376	0.544376	0.544376	0.544376	0.544376	0.544376	0.544376	0.544376	0.544376	2.57795	0.544376	0.544376	0.544376	0.544376	6.05957	0.544376	0.544376	0.544376	0.544376	2.36229	1.74502	0.544376	0.544376
hsa-miR-5000-3p	2.12072	1.8816	1.86185	0.544376	2.17754	0.544376	0.544376	3.65864	0.544376	0.544376	0.544376	0.544376	1.81726	1.73465	0.544376	2.2252	0.544376	0.544376	0.544376	0.544376	0.544376	0.544376	0.544376	0.544376	0.544376	1.76492	0.544376	0.544376	0.544376	0.544376	0.544376	0.544376	0.544376	0.544376	0.544376	2.24543	0.544376	0.544376	0.544376	0.544376	4.09553	0.544376	0.544376	0.544376	0.544376	1.68468	2.89624	0.544376	3.24626
hsa-miR-5001-3p	0.544376	0.544376	0.544376	0.544376	0.544376	0.544376	0.544376	4.30356	0.544376	0.544376	3.65569	4.17476	3.95359	4.50964	3.76822	4.43537	0.544376	0.544376	0.544376	0.544376	0.544376	0.544376	0.544376	0.544376	0.544376	3.1003	0.544376	3.52173	2.35659	0.544376	0.544376	0.544376	0.544376	0.544376	2.73687	0.544376	0.544376	0.544376	0.544376	0.544376	8.29588	0.544376	0.544376	0.544376	0.544376	1.30941	4.66089	4.53522	4.43946
hsa-miR-5001-5p	0.544376	0.544376	0.544376	0.544376	0.544376	0.544376	2.7695	0.544376	0.544376	0.544376	0.544376	0.544376	0.544376	0.544376	0.544376	0.544376	0.544376	0.544376	0.544376	0.544376	4.69047	0.544376	0.544376	0.544376	1.98062	2.0922	0.544376	1.69206	0.544376	0.544376	0.544376	0.544376	0.544376	0.544376	1.80523	3.69866	0.544376	0.544376	0.544376	0.544376	0.544376	0.544376	0.544376	0.544376	0.544376	2.00178	1.99568	0.544376	0.544376
hsa-miR-5002-5p	0.544376	0.544376	0.544376	0.544376	0.544376	0.544376	0.544376	0.544376	0.544376	0.544376	0.544376	0.544376	0.544376	0.544376	0.544376	0.544376	0.544376	0.544376	0.544376	0.544376	0.544376	0.544376	0.544376	0.544376	0.544376	0.544376	0.544376	0.544376	0.544376	0.544376	0.544376	0.544376	0.544376	0.544376	0.544376	2.8414	0.544376	0.544376	0.544376	2.07954	4.42772	0.544376	0.544376	0.544376	2.55324	1.84096	0.544376	0.544376	0.544376
hsa-miR-5009-5p	0.544376	0.544376	0.544376	0.544376	0.544376	0.544376	0.544376	0.544376	1.21463	0.544376	1.75834	2.0331	0.544376	0.544376	0.544376	0.544376	0.544376	0.544376	0.544376	0.544376	0.544376	0.544376	0.544376	0.544376	0.544376	0.544376	0.544376	0.544376	0.544376	0.544376	0.544376	0.544376	0.544376	0.544376	1.03389	0.544376	0.544376	0.544376	0.544376	0.544376	0.544376	0.544376	0.544376	0.544376	0.544376	1.36091	0.544376	0.544376	0.544376
hsa-miR-500a-3p/502-3p	7.23695	7.24644	7.35181	6.76122	7.44305	7.36598	10.3466	6.68807	6.13446	6.87071	11.7829	11.7848	12.0916	11.7318	12.5782	12.1431	10.8134	10.8662	10.212	10.2144	11.5607	10.9167	10.915	10.8913	10.2204	10.2835	11.3774	10.6968	10.36	10.3437	10.6551	10.3299	10.7443	10.8419	10.421	10.9031	6.91423	7.92172	7.78704	7.11776	0.544376	7.61282	8.03457	7.36381	8.9567	7.62711	12.2393	11.9893	11.7975
hsa-miR-500a-5p/500b-5p	2.95728	2.72942	2.53813	1.7887	2.66597	2.48156	3.68535	0.544376	0.544376	2.14043	4.18025	4.76254	4.6221	4.33208	5.4466	5.25862	2.20779	3.16152	2.59873	2.94871	4.75054	3.46615	2.80048	3.43757	2.93718	3.27986	4.44635	3.52173	1.86512	2.37113	2.66828	2.60905	2.91831	3.27633	4.24747	5.29423	2.2089	1.9359	2.36818	2.07954	0.544376	2.32403	0.544376	0.544376	2.55324	4.80574	5.62664	5.49025	5.42258
hsa-miR-500b-3p	0.544376	0.544376	0.544376	0.544376	0.544376	0.544376	0.544376	0.544376	0.544376	0.544376	0.544376	0.544376	1.81726	0.544376	0.544376	0.544376	0.544376	0.544376	0.544376	0.544376	0.544376	0.544376	0.544376	0.544376	0.544376	0.544376	0.544376	0.544376	0.544376	0.544376	0.544376	0.544376	0.544376	0.544376	0.544376	0.544376	0.544376	0.544376	0.544376	0.544376	6.27993	0.544376	0.544376	0.544376	0.544376	2.00178	0.544376	0.544376	0.544376
hsa-miR-501-3p	4.92535	4.72654	7.10273	3.93336	6.00944	4.97074	7.43232	5.45291	3.7014	4.68589	9.45208	9.34454	9.57731	9.24766	10.1272	9.54023	8.59982	8.58042	8.11385	8.43716	9.51337	8.72028	9.50456	9.18418	8.71817	8.78151	9.81992	8.81951	8.66677	8.28405	8.55064	8.41812	8.57484	9.11882	8.48097	7.9959	3.98011	3.52655	3.53525	4.16249	3.89494	4.29106	4.76601	0.544376	5.03067	6.40518	10.4687	9.76089	10.0304
hsa-miR-501-5p	2.43439	2.12088	2.00578	1.68582	2.17754	2.02551	4.87734	0.544376	1.48411	2.40005	5.92876	5.73289	6.22755	5.84538	6.3832	6.39661	5.02665	5.29355	4.80041	4.02957	6.29309	4.96164	5.19901	4.9657	4.72069	4.50844	6.21794	5.36754	4.26163	3.74734	4.64036	3.80237	4.22589	4.34277	5.01559	5.5257	0.544376	2.44827	2.71823	2.29286	0.544376	2.32403	0.544376	0.544376	0.544376	3.34249	6.00883	5.90433	5.28945
hsa-miR-5010-3p	0.544376	1.8816	0.544376	0.544376	0.544376	1.65901	2.94431	0.544376	1.99477	0.544376	5.26486	4.95932	5.77991	5.20923	5.28828	5.60912	5.05044	3.26161	2.97908	3.48442	5.7635	5.10843	4.78237	4.76452	3.44345	4.43615	5.54462	4.71034	3.30849	3.51103	4.50935	4.13057	3.36256	3.5639	4.17439	3.25004	0.544376	0.544376	0.544376	0.544376	7.91023	0.544376	0.544376	0.544376	0.544376	3.2432	5.57896	5.76714	5.54442
hsa-miR-5010-5p	0.544376	0.544376	0.544376	0.544376	0.544376	0.544376	3.17013	3.65864	1.14493	0.544376	2.0114	2.24119	2.77484	0.544376	3.44222	1.76457	3.36197	2.50498	2.59873	2.57173	0.544376	2.31861	2.57205	1.88489	2.4175	2.22566	3.21067	2.12963	1.86512	0.544376	2.66828	2.60905	1.95767	1.90595	2.88264	0.544376	0.544376	0.544376	0.544376	0.544376	0.544376	0.544376	0.544376	0.544376	0.544376	0.544376	4.01406	2.73774	4.27952
hsa-miR-502-5p	2.23464	1.68546	2.19181	1.68582	2.30863	2.08583	2.45371	0.544376	0.544376	0.544376	4.69093	4.70098	5.22378	4.86301	6.21749	5.57599	3.28227	4.10527	3.51865	2.57173	4.49346	4.88221	3.16521	3.94492	3.84576	3.71061	4.67049	4.41259	2.54272	0.544376	2.00113	2.99068	3.1266	1.90595	2.91671	4.91307	2.62846	1.9359	1.6422	2.77322	0.544376	0.544376	2.44653	0.544376	0.544376	2.26718	5.08219	4.6176	4.53694
hsa-miR-503-3p	0.544376	0.544376	0.544376	0.544376	0.544376	0.544376	2.02899	0.544376	0.544376	0.544376	0.544376	0.544376	2.29421	1.98345	2.83715	3.60295	0.544376	2.32157	2.05319	0.544376	3.65527	3.46615	2.12605	2.07566	1.83884	2.22566	4.1207	3.69661	0.544376	0.544376	3.27911	2.27257	2.84103	3.87356	2.55076	2.8414	0.544376	0.544376	0.544376	1.81622	0.544376	0.544376	3.64324	0.544376	2.55324	1.71799	0.544376	0.544376	2.24271
hsa-miR-503-5p	3.18385	4.34344	3.25324	2.37854	3.15536	2.74767	2.7695	0.544376	2.33923	0.544376	4.78013	4.2195	4.78986	5.08057	5.32136	4.7049	2.53472	0.544376	0.544376	0.544376	3.7769	3.22511	3.8945	0.544376	3.10964	3.58124	3.85309	2.90618	2.35659	0.544376	3.43407	2.06129	4.07083	0.544376	4.45225	7.0621	2.2089	0.544376	1.87404	0.544376	0.544376	0.544376	4.20149	3.84058	4.95543	8.26615	5.12713	0.544376	4.53694
hsa-miR-504-5p	0.544376	0.544376	0.544376	0.544376	0.544376	0.544376	2.02899	2.41727	0.544376	1.80427	0.544376	0.544376	0.544376	0.544376	0.544376	0.544376	3.01098	2.32157	2.97908	0.544376	2.21674	2.55735	3.38627	3.43757	2.66601	2.0922	3.32266	3.52173	2.35659	0.544376	1.74963	1.8007	0.544376	1.90595	3.04496	7.62421	0.544376	0.544376	0.544376	0.544376	4.27128	0.544376	0.544376	0.544376	0.544376	1.57702	0.544376	0.544376	0.544376
hsa-miR-505-3p	4.52347	4.2586	3.82465	3.65021	3.90479	4.27981	8.11933	5.66862	3.7014	7.02306	6.48216	6.51784	6.79004	6.81576	6.93558	6.92948	6.02411	5.99298	5.67749	5.44301	6.61654	5.99256	6.1224	6.29685	5.6867	5.57123	6.86779	6.01451	4.82719	5.30543	5.11559	4.39704	5.47687	5.39298	6.87541	8.89425	6.17423	6.63812	6.36864	6.52891	13.9685	5.90434	6.15226	5.23011	7.16785	7.37004	7.18166	7.48681	6.89715
hsa-miR-505-5p	0.544376	2.12088	1.86185	1.27736	1.57658	1.89397	3.53385	0.544376	2.94567	4.3354	3.29536	4.73209	3.77176	4.44124	4.03277	4.27881	4.33037	4.2558	3.78874	2.57173	4.8082	4.61354	4.2675	4.02768	4.02481	4.03983	4.86428	4.37911	3.92812	3.51103	4.20467	4.22503	2.99137	3.37895	3.81131	5.20799	0.544376	2.64132	2.0635	2.07954	4.63434	0.544376	0.544376	0.544376	2.55324	2.38046	4.19469	4.90663	4.09934
hsa-miR-506-3p	0.544376	0.544376	0.544376	0.544376	0.544376	0.544376	0.544376	0.544376	0.544376	0.544376	0.544376	0.544376	0.544376	0.544376	0.544376	0.544376	0.544376	0.544376	0.544376	0.544376	0.544376	0.544376	0.544376	0.544376	0.544376	0.544376	0.544376	0.544376	0.544376	0.544376	0.544376	0.544376	0.544376	0.544376	0.544376	0.544376	0.544376	0.544376	0.544376	0.544376	0.544376	0.544376	0.544376	0.544376	0.544376	1.19307	0.544376	0.544376	0.544376
hsa-miR-508-3p	0.544376	0.544376	0.544376	0.544376	0.544376	0.544376	0.544376	0.544376	0.544376	0.544376	0.544376	0.544376	0.544376	0.544376	0.544376	0.544376	0.544376	0.544376	0.544376	0.544376	0.544376	0.544376	0.544376	0.544376	0.544376	0.544376	0.544376	0.544376	0.544376	0.544376	0.544376	0.544376	0.544376	0.544376	0.544376	4.31189	0.544376	0.544376	0.544376	0.544376	0.544376	0.544376	0.544376	0.544376	0.544376	0.544376	1.99568	0.544376	0.544376
hsa-miR-508-5p	0.544376	0.544376	0.544376	0.544376	0.544376	0.544376	0.544376	0.544376	0.544376	0.544376	0.544376	0.544376	0.544376	0.544376	0.544376	0.544376	0.544376	0.544376	0.544376	0.544376	0.544376	0.544376	0.544376	0.544376	0.544376	0.544376	0.544376	0.544376	0.544376	0.544376	0.544376	0.544376	0.544376	0.544376	0.544376	0.544376	0.544376	0.544376	0.544376	0.544376	0.544376	0.544376	0.544376	0.544376	0.544376	0.544376	0.544376	0.544376	0.544376
hsa-miR-509-3-5p	0.544376	0.544376	0.544376	0.544376	0.544376	0.544376	0.544376	0.544376	0.544376	0.544376	0.544376	0.544376	0.544376	0.544376	0.544376	0.544376	0.544376	0.544376	0.544376	0.544376	0.544376	0.544376	0.544376	0.544376	0.544376	0.544376	0.544376	0.544376	0.544376	0.544376	0.544376	0.544376	0.544376	0.544376	0.544376	0.544376	0.544376	0.544376	0.544376	0.544376	0.544376	0.544376	0.544376	0.544376	0.544376	0.544376	0.544376	0.544376	0.544376
hsa-miR-509-3p	0.544376	0.544376	0.544376	0.544376	0.544376	0.544376	0.544376	0.544376	0.544376	0.544376	0.544376	0.544376	0.544376	0.544376	0.544376	0.544376	0.544376	0.544376	2.05319	0.544376	0.544376	0.544376	0.544376	0.544376	0.544376	0.544376	0.544376	0.544376	0.544376	0.544376	0.544376	0.544376	0.544376	0.544376	0.544376	5.3756	0.544376	0.544376	0.544376	0.544376	0.544376	0.544376	0.544376	0.544376	0.544376	0.544376	3.56434	2.38531	3.12332
hsa-miR-509-5p	0.544376	0.544376	0.544376	0.544376	0.544376	0.544376	0.544376	0.544376	0.544376	0.544376	0.544376	0.544376	0.544376	0.544376	0.544376	0.544376	0.544376	0.544376	0.544376	0.544376	0.544376	0.544376	0.544376	0.544376	0.544376	0.544376	0.544376	0.544376	0.544376	0.544376	0.544376	0.544376	0.544376	0.544376	0.544376	0.544376	0.544376	0.544376	0.544376	0.544376	0.544376	0.544376	0.544376	0.544376	0.544376	0.544376	0.544376	0.544376	0.544376
hsa-miR-5091	0.544376	1.27712	0.544376	0.544376	0.544376	0.544376	0.544376	0.544376	0.544376	0.544376	0.544376	0.544376	0.544376	0.544376	2.38569	0.544376	0.544376	0.544376	1.79382	0.544376	2.80548	0.544376	0.544376	0.544376	0.544376	0.544376	0.544376	0.544376	0.544376	0.544376	0.544376	0.544376	0.544376	0.544376	1.03389	0.544376	0.544376	0.544376	0.544376	0.544376	0.544376	0.544376	0.544376	0.544376	0.544376	1.81159	2.78384	3.76767	3.46344
hsa-miR-5094-5p	1.68533	0.544376	0.544376	0.544376	0.544376	0.544376	0.544376	0.544376	0.544376	0.544376	0.544376	0.544376	0.544376	0.544376	0.544376	0.544376	0.544376	0.544376	0.544376	0.544376	0.544376	0.544376	0.544376	0.544376	0.544376	0.544376	0.544376	0.544376	0.544376	0.544376	0.544376	0.544376	0.544376	0.544376	0.544376	4.96662	0.544376	0.544376	0.544376	0.544376	5.64916	0.544376	2.13123	0.544376	0.544376	1.04853	3.62905	3.76767	2.83799
hsa-miR-5100	1.68533	0.544376	1.36824	0.544376	2.02986	0.544376	0.544376	0.544376	0.544376	0.544376	0.544376	0.544376	0.544376	0.544376	0.544376	0.544376	0.544376	0.544376	0.544376	0.544376	0.544376	0.544376	0.544376	0.544376	0.544376	0.544376	0.544376	0.544376	0.544376	0.544376	0.544376	0.544376	0.544376	0.544376	0.544376	0.544376	0.544376	0.544376	0.544376	0.544376	6.70206	0.544376	0.544376	0.544376	0.544376	2.90506	0.544376	0.544376	0.544376
hsa-miR-511-3p	0.544376	0.544376	0.544376	0.544376	0.544376	0.544376	0.544376	0.544376	0.544376	0.544376	6.39095	6.45415	6.96105	6.36087	7.07775	7.23531	4.02741	4.10527	2.26356	2.57173	5.20129	4.08298	3.84628	3.6629	3.71242	3.75121	4.34584	4.03599	0.544376	1.87631	2.79147	3.53169	5.1926	3.5639	1.56629	0.544376	0.544376	0.544376	0.544376	0.544376	4.09553	0.544376	0.544376	0.544376	0.544376	0.544376	0.544376	0.544376	0.544376
hsa-miR-511-5p	0.544376	0.544376	0.544376	0.544376	0.544376	0.544376	0.544376	0.544376	0.544376	0.544376	10.8658	10.9377	11.1666	10.8557	11.2576	10.9293	9.36042	9.55222	9.51252	9.51695	9.55805	9.50157	9.29382	9.36962	9.09695	8.83847	9.45301	9.31202	9.27599	9.25701	9.29927	8.98061	9.84422	8.84162	8.71081	0.544376	0.544376	0.544376	2.0635	2.63227	0.544376	0.544376	0.544376	0.544376	0.544376	1.61433	0.544376	2.73774	4.87157
hsa-miR-512-3p	0.544376	0.544376	0.544376	0.544376	0.544376	0.544376	0.544376	0.544376	0.544376	0.544376	0.544376	0.544376	0.544376	0.544376	0.544376	0.544376	0.544376	0.544376	0.544376	0.544376	0.544376	0.544376	0.544376	0.544376	0.544376	0.544376	0.544376	0.544376	0.544376	0.544376	0.544376	0.544376	0.544376	0.544376	0.544376	12.1971	0.544376	0.544376	0.544376	0.544376	0.544376	0.544376	0.544376	0.544376	0.544376	0.544376	0.544376	0.544376	0.544376
hsa-miR-512-5p	0.544376	0.544376	0.544376	0.544376	0.544376	0.544376	0.544376	0.544376	0.544376	0.544376	0.544376	0.544376	0.544376	0.544376	0.544376	0.544376	0.544376	0.544376	0.544376	0.544376	0.544376	0.544376	0.544376	0.544376	0.544376	0.544376	0.544376	0.544376	0.544376	0.544376	0.544376	0.544376	0.544376	0.544376	0.544376	4.91307	0.544376	0.544376	0.544376	0.544376	0.544376	0.544376	0.544376	0.544376	0.544376	0.544376	0.544376	0.544376	0.544376
hsa-miR-513a-5p	0.544376	0.544376	0.544376	0.544376	0.544376	0.544376	0.544376	0.544376	0.970554	0.544376	0.544376	0.544376	0.544376	0.544376	0.544376	0.544376	0.544376	0.544376	0.544376	0.544376	0.544376	0.544376	0.544376	0.544376	0.544376	0.544376	0.544376	0.544376	0.544376	0.544376	0.544376	0.544376	0.544376	0.544376	0.544376	2.57795	0.544376	0.544376	0.544376	0.544376	0.544376	0.544376	0.544376	0.544376	0.544376	0.544376	0.544376	0.544376	1.95559
hsa-miR-513c-5p	0.544376	0.544376	0.544376	0.544376	0.544376	0.544376	0.544376	0.544376	0.544376	0.544376	0.544376	0.544376	0.544376	0.544376	0.544376	0.544376	0.544376	0.544376	0.544376	0.544376	0.544376	0.544376	0.544376	0.544376	0.544376	0.544376	0.544376	0.544376	0.544376	0.544376	0.544376	0.544376	0.544376	0.544376	0.544376	0.544376	0.544376	0.544376	0.544376	0.544376	0.544376	0.544376	0.544376	0.544376	0.544376	0.544376	0.544376	0.544376	0.544376
hsa-miR-514a-3p	0.544376	0.544376	0.544376	0.544376	0.544376	0.544376	0.544376	0.544376	0.544376	0.544376	0.544376	0.544376	0.544376	0.544376	0.544376	0.544376	0.544376	0.544376	0.544376	0.544376	0.544376	0.544376	0.544376	0.544376	0.544376	0.544376	0.544376	0.544376	0.544376	0.544376	0.544376	0.544376	0.544376	0.544376	0.544376	0.544376	0.544376	0.544376	0.544376	0.544376	0.544376	0.544376	0.544376	0.544376	0.544376	1.9508	0.544376	0.544376	0.544376
hsa-miR-514a-5p	0.544376	0.544376	0.544376	0.544376	0.544376	0.544376	0.544376	0.544376	0.544376	0.544376	0.544376	0.544376	0.544376	0.544376	0.544376	0.544376	0.544376	0.544376	0.544376	0.544376	0.544376	0.544376	0.544376	0.544376	0.544376	0.544376	0.544376	0.544376	0.544376	0.544376	0.544376	0.544376	0.544376	0.544376	0.544376	0.544376	0.544376	0.544376	0.544376	0.544376	0.544376	0.544376	0.544376	0.544376	0.544376	0.544376	0.544376	0.544376	0.544376
hsa-miR-515-3p	0.544376	0.544376	0.544376	0.544376	0.544376	0.544376	0.544376	0.544376	0.544376	0.544376	0.544376	0.544376	0.544376	0.544376	0.544376	0.544376	0.544376	0.544376	0.544376	0.544376	0.544376	0.544376	0.544376	0.544376	0.544376	0.544376	0.544376	0.544376	0.544376	0.544376	0.544376	0.544376	0.544376	0.544376	0.544376	6.34569	0.544376	0.544376	0.544376	0.544376	0.544376	0.544376	0.544376	0.544376	0.544376	0.544376	0.544376	0.544376	0.544376
hsa-miR-515-5p	0.544376	0.544376	0.544376	0.544376	0.544376	0.544376	0.544376	0.544376	0.544376	0.544376	0.544376	0.544376	0.544376	0.544376	0.544376	0.544376	0.544376	0.544376	0.544376	0.544376	0.544376	0.544376	0.544376	0.544376	0.544376	0.544376	0.544376	0.544376	0.544376	0.544376	0.544376	0.544376	0.544376	0.544376	0.544376	11.3596	0.544376	0.544376	0.544376	0.544376	0.544376	0.544376	0.544376	0.544376	0.544376	0.544376	0.544376	0.544376	0.544376
hsa-miR-516a-5p	0.544376	0.544376	0.544376	0.544376	1.14869	1.19842	0.544376	0.544376	0.544376	0.544376	0.544376	0.544376	0.544376	0.544376	0.544376	0.544376	0.544376	0.544376	0.544376	0.544376	0.544376	0.544376	0.544376	0.544376	0.544376	0.544376	0.544376	0.544376	0.544376	0.544376	0.544376	0.544376	0.544376	0.544376	0.544376	8.34764	0.544376	0.544376	0.544376	0.544376	0.544376	0.544376	0.544376	0.544376	0.544376	0.544376	0.544376	0.544376	0.544376
hsa-miR-516b-5p	0.544376	0.544376	0.544376	0.544376	0.544376	0.544376	0.544376	0.544376	1.0654	0.544376	0.544376	0.544376	0.544376	0.544376	0.544376	0.544376	0.544376	0.544376	0.544376	0.544376	0.544376	0.544376	0.544376	0.544376	0.544376	0.544376	0.544376	0.544376	0.544376	0.544376	0.544376	0.544376	0.544376	0.544376	0.544376	10.6562	0.544376	0.544376	0.544376	0.544376	0.544376	0.544376	0.544376	0.544376	0.544376	0.544376	0.544376	0.544376	0.544376
hsa-miR-517-5p	0.544376	0.544376	0.544376	0.544376	0.544376	0.544376	0.544376	0.544376	0.544376	0.544376	0.544376	0.544376	0.544376	0.544376	0.544376	0.544376	0.544376	0.544376	0.544376	0.544376	0.544376	0.544376	0.544376	0.544376	0.544376	0.544376	0.544376	0.544376	0.544376	0.544376	0.544376	0.544376	0.544376	0.544376	0.544376	7.81836	0.544376	0.544376	0.544376	0.544376	0.544376	0.544376	0.544376	0.544376	0.544376	0.544376	0.544376	0.544376	0.544376
hsa-miR-517a-3p/517b-3p	0.544376	0.544376	0.544376	0.544376	0.544376	0.544376	0.544376	0.544376	0.544376	0.544376	0.544376	0.544376	0.544376	0.544376	0.544376	0.544376	0.544376	0.544376	0.544376	0.544376	0.544376	0.544376	0.544376	0.544376	0.544376	0.544376	0.544376	0.544376	0.544376	0.544376	0.544376	0.544376	0.544376	0.544376	0.544376	8.69101	0.544376	0.544376	0.544376	0.544376	0.544376	0.544376	0.544376	0.544376	0.544376	0.544376	0.544376	0.544376	0.544376
hsa-miR-517c-3p	0.544376	0.544376	0.544376	0.544376	0.544376	0.544376	0.544376	0.544376	0.544376	0.544376	0.544376	0.544376	0.544376	0.544376	0.544376	0.544376	0.544376	0.544376	0.544376	0.544376	0.544376	0.544376	0.544376	0.544376	0.544376	0.544376	0.544376	0.544376	0.544376	0.544376	0.544376	0.544376	0.544376	0.544376	0.544376	5.81526	0.544376	0.544376	0.544376	0.544376	0.544376	0.544376	0.544376	0.544376	0.544376	0.544376	0.544376	0.544376	0.544376
hsa-miR-5187-5p	0.544376	0.544376	0.544376	0.544376	0.544376	0.544376	0.544376	0.544376	3.2054	0.544376	2.0114	4.70098	0.544376	0.544376	2.6311	2.01874	0.544376	0.544376	2.05319	0.544376	0.544376	0.544376	0.544376	0.544376	0.544376	1.94097	2.6382	1.93312	0.544376	0.544376	0.544376	0.544376	0.544376	0.544376	1.56629	0.544376	0.544376	0.544376	0.544376	0.544376	0.544376	0.544376	0.544376	0.544376	0.544376	1.81159	0.544376	0.544376	0.544376
hsa-miR-5189-5p	0.544376	0.544376	0.544376	0.544376	0.544376	0.544376	0.544376	0.544376	4.32107	0.544376	0.544376	0.544376	0.544376	0.544376	0.544376	0.544376	0.544376	0.544376	0.544376	0.544376	0.544376	0.544376	0.544376	0.544376	0.544376	0.544376	0.544376	0.544376	0.544376	0.544376	0.544376	0.544376	0.544376	0.544376	0.544376	0.544376	0.544376	0.544376	0.544376	0.544376	0.544376	0.544376	0.544376	0.544376	0.544376	0.544376	4.23648	4.6176	0.544376
hsa-miR-518a-3p	0.544376	0.544376	0.544376	0.544376	0.544376	0.544376	0.544376	0.544376	0.544376	0.544376	0.544376	0.544376	0.544376	0.544376	0.544376	0.544376	0.544376	0.544376	0.544376	0.544376	0.544376	0.544376	0.544376	0.544376	0.544376	0.544376	0.544376	0.544376	0.544376	0.544376	0.544376	0.544376	0.544376	0.544376	0.544376	7.81836	0.544376	0.544376	0.544376	0.544376	0.544376	0.544376	0.544376	0.544376	0.544376	0.544376	0.544376	0.544376	0.544376
hsa-miR-518a-5p/527-5p	0.544376	0.544376	0.544376	0.544376	0.544376	0.544376	0.544376	0.544376	0.544376	0.544376	0.544376	0.544376	0.544376	0.544376	0.544376	0.544376	0.544376	0.544376	0.544376	0.544376	0.544376	0.544376	0.544376	0.544376	0.544376	0.544376	0.544376	0.544376	0.544376	0.544376	0.544376	0.544376	0.544376	0.544376	0.544376	6.86513	0.544376	0.544376	0.544376	0.544376	0.544376	0.544376	0.544376	0.544376	0.544376	0.544376	0.544376	0.544376	0.544376
hsa-miR-518b	0.544376	0.544376	0.544376	0.544376	0.544376	0.544376	0.544376	0.544376	0.544376	0.544376	0.544376	0.544376	0.544376	0.544376	0.544376	0.544376	0.544376	0.544376	0.544376	0.544376	0.544376	0.544376	0.544376	0.544376	0.544376	0.544376	0.544376	0.544376	0.544376	0.544376	0.544376	0.544376	0.544376	0.544376	0.544376	8.60517	0.544376	0.544376	0.544376	0.544376	0.544376	0.544376	0.544376	0.544376	0.544376	0.544376	0.544376	0.544376	0.544376
hsa-miR-518c-3p/518f-3p	0.544376	0.544376	0.544376	0.544376	0.544376	0.544376	0.544376	0.544376	0.544376	0.544376	0.544376	0.544376	0.544376	0.544376	0.544376	0.544376	0.544376	0.544376	0.544376	0.544376	0.544376	0.544376	0.544376	0.544376	0.544376	0.544376	0.544376	0.544376	0.544376	0.544376	0.544376	0.544376	0.544376	0.544376	0.544376	9.36377	0.544376	0.544376	0.544376	0.544376	0.544376	0.544376	0.544376	0.544376	0.544376	0.544376	0.544376	0.544376	0.544376
hsa-miR-518c-5p	0.544376	0.544376	0.544376	0.544376	0.544376	0.544376	0.544376	0.544376	0.544376	0.544376	0.544376	0.544376	0.544376	0.544376	0.544376	0.544376	0.544376	0.544376	0.544376	0.544376	0.544376	0.544376	0.544376	0.544376	0.544376	0.544376	0.544376	0.544376	0.544376	0.544376	0.544376	0.544376	0.544376	0.544376	0.544376	4.85745	0.544376	0.544376	0.544376	0.544376	0.544376	0.544376	0.544376	0.544376	0.544376	0.544376	0.544376	0.544376	0.544376
hsa-miR-518d-3p	0.544376	0.544376	0.544376	0.544376	0.544376	0.544376	0.544376	0.544376	0.544376	0.544376	0.544376	0.544376	0.544376	0.544376	0.544376	0.544376	0.544376	0.544376	0.544376	0.544376	0.544376	0.544376	0.544376	0.544376	0.544376	0.544376	0.544376	0.544376	0.544376	0.544376	0.544376	0.544376	0.544376	0.544376	0.544376	7.31993	0.544376	0.544376	0.544376	0.544376	0.544376	0.544376	0.544376	0.544376	0.544376	0.544376	0.544376	0.544376	0.544376
hsa-miR-518d-5p/518f-5p/520c-5p/526a-5p	0.544376	0.544376	0.544376	0.544376	0.544376	0.544376	0.544376	0.544376	0.544376	0.544376	0.544376	0.544376	0.544376	0.544376	0.544376	0.544376	0.544376	0.544376	0.544376	0.544376	0.544376	0.544376	0.544376	0.544376	0.544376	0.544376	0.544376	0.544376	0.544376	0.544376	0.544376	0.544376	0.544376	0.544376	0.544376	7.61587	0.544376	0.544376	0.544376	0.544376	0.544376	0.544376	0.544376	0.544376	0.544376	0.544376	0.544376	0.544376	0.544376
hsa-miR-518e-3p	0.544376	0.544376	0.544376	0.544376	0.544376	0.544376	0.544376	0.544376	0.544376	0.544376	0.544376	0.544376	0.544376	0.544376	0.544376	0.544376	0.544376	0.544376	0.544376	0.544376	0.544376	0.544376	0.544376	0.544376	0.544376	0.544376	0.544376	0.544376	0.544376	0.544376	0.544376	0.544376	0.544376	0.544376	0.544376	7.66519	0.544376	0.544376	0.544376	0.544376	0.544376	0.544376	0.544376	0.544376	0.544376	0.544376	0.544376	0.544376	0.544376
hsa-miR-518e-5p/519a-5p/519b-5p/519c-5p/522-5p/523-5p	0.544376	0.544376	0.544376	0.544376	0.544376	0.544376	0.544376	0.544376	0.544376	0.544376	0.544376	0.544376	0.544376	0.544376	0.544376	0.544376	0.544376	0.544376	0.544376	0.544376	0.544376	0.544376	0.544376	0.544376	0.544376	0.544376	0.544376	0.544376	0.544376	0.544376	0.544376	0.544376	0.544376	0.544376	0.544376	7.08645	0.544376	0.544376	0.544376	0.544376	0.544376	0.544376	0.544376	0.544376	0.544376	0.544376	0.544376	0.544376	0.544376
hsa-miR-5193-3p	0.544376	0.544376	0.544376	0.544376	0.544376	0.544376	0.544376	4.89061	1.4374	3.46164	0.544376	0.544376	0.544376	0.544376	0.544376	0.544376	2.38208	0.544376	2.26356	0.544376	0.544376	0.544376	2.44055	0.544376	0.544376	1.55043	0.544376	0.544376	0.544376	0.544376	0.544376	0.544376	0.544376	0.544376	0.544376	0.544376	0.544376	0.544376	0.544376	0.544376	3.78288	0.544376	0.544376	0.544376	0.544376	0.544376	2.19949	0.544376	0.544376
hsa-miR-5196-3p	0.544376	0.544376	0.544376	0.544376	0.544376	0.544376	0.544376	7.67771	0.544376	0.544376	0.544376	0.544376	0.544376	0.544376	0.544376	0.544376	0.544376	0.544376	0.544376	0.544376	0.544376	0.544376	0.544376	0.544376	0.544376	0.544376	0.544376	0.544376	0.544376	0.544376	0.544376	0.544376	0.544376	0.544376	0.544376	0.544376	0.544376	0.544376	0.544376	0.544376	0.544376	0.544376	0.544376	0.544376	0.544376	0.544376	0.544376	0.544376	0.544376
hsa-miR-519a-2-5p/520b-5p	0.544376	0.544376	0.544376	0.544376	0.544376	0.544376	0.544376	0.544376	0.544376	0.544376	0.544376	0.544376	0.544376	0.544376	0.544376	0.544376	0.544376	0.544376	0.544376	0.544376	0.544376	0.544376	0.544376	0.544376	0.544376	0.544376	0.544376	0.544376	0.544376	0.544376	0.544376	0.544376	0.544376	0.544376	0.544376	6.00607	0.544376	0.544376	0.544376	0.544376	0.544376	0.544376	0.544376	0.544376	0.544376	0.544376	0.544376	0.544376	0.544376
hsa-miR-519a-3p/519b-3p	0.544376	0.544376	0.544376	0.544376	0.544376	0.544376	0.544376	0.544376	0.544376	0.544376	0.544376	0.544376	0.544376	0.544376	0.544376	0.544376	0.544376	0.544376	0.544376	0.544376	0.544376	0.544376	0.544376	0.544376	0.544376	0.544376	0.544376	0.544376	0.544376	0.544376	0.544376	0.544376	0.544376	0.544376	0.544376	7.0248	0.544376	0.544376	0.544376	0.544376	0.544376	0.544376	0.544376	0.544376	0.544376	0.544376	0.544376	0.544376	0.544376
hsa-miR-519c-3p	0.544376	0.544376	0.544376	0.544376	0.544376	0.544376	0.544376	0.544376	0.544376	0.544376	0.544376	0.544376	0.544376	0.544376	0.544376	0.544376	0.544376	0.544376	0.544376	0.544376	0.544376	0.544376	0.544376	0.544376	0.544376	0.544376	0.544376	0.544376	0.544376	0.544376	0.544376	0.544376	0.544376	0.544376	0.544376	10.3072	0.544376	0.544376	0.544376	0.544376	0.544376	0.544376	0.544376	0.544376	0.544376	0.544376	0.544376	0.544376	0.544376
hsa-miR-519d-3p	0.544376	0.544376	0.544376	0.544376	0.544376	0.544376	0.544376	0.544376	0.544376	0.544376	0.544376	0.544376	0.544376	0.544376	0.544376	0.544376	0.544376	0.544376	0.544376	0.544376	0.544376	0.544376	0.544376	0.544376	0.544376	0.544376	0.544376	0.544376	0.544376	0.544376	0.544376	0.544376	0.544376	0.544376	0.544376	6.49865	0.544376	0.544376	0.544376	0.544376	0.544376	0.544376	0.544376	0.544376	0.544376	0.544376	0.544376	0.544376	0.544376
hsa-miR-519d-5p	0.544376	0.544376	0.544376	0.544376	0.544376	0.544376	0.544376	0.544376	0.544376	0.544376	0.544376	0.544376	0.544376	0.544376	0.544376	0.544376	0.544376	0.544376	0.544376	0.544376	0.544376	0.544376	0.544376	0.544376	0.544376	0.544376	0.544376	0.544376	0.544376	0.544376	0.544376	0.544376	0.544376	0.544376	0.544376	6.66953	0.544376	0.544376	0.544376	0.544376	0.544376	0.544376	0.544376	0.544376	0.544376	0.544376	0.544376	0.544376	0.544376
hsa-miR-520a-3p	0.544376	0.544376	0.544376	0.544376	0.544376	0.544376	0.544376	0.544376	0.544376	0.544376	0.544376	0.544376	0.544376	0.544376	0.544376	0.544376	0.544376	0.544376	0.544376	0.544376	0.544376	0.544376	0.544376	0.544376	0.544376	0.544376	0.544376	0.544376	0.544376	0.544376	0.544376	0.544376	0.544376	0.544376	0.544376	7.89616	0.544376	0.544376	0.544376	0.544376	0.544376	0.544376	0.544376	0.544376	0.544376	0.544376	0.544376	0.544376	0.544376
hsa-miR-520a-5p	0.544376	0.544376	0.544376	0.544376	0.544376	0.544376	0.544376	0.544376	0.544376	0.544376	0.544376	0.544376	0.544376	0.544376	0.544376	0.544376	0.544376	0.544376	0.544376	0.544376	0.544376	0.544376	0.544376	0.544376	0.544376	0.544376	0.544376	0.544376	0.544376	0.544376	0.544376	0.544376	0.544376	0.544376	0.544376	7.91666	0.544376	0.544376	0.544376	0.544376	0.544376	0.544376	0.544376	0.544376	0.544376	0.544376	0.544376	0.544376	0.544376
hsa-miR-520b-3p/520c-3p/520f-3p/526b-3p	0.544376	0.544376	0.544376	0.544376	0.544376	0.544376	0.544376	0.544376	0.544376	0.544376	0.544376	0.544376	0.544376	0.544376	0.544376	0.544376	0.544376	0.544376	0.544376	0.544376	0.544376	0.544376	0.544376	0.544376	0.544376	0.544376	0.544376	0.544376	0.544376	0.544376	0.544376	0.544376	0.544376	0.544376	0.544376	10.6274	0.544376	0.544376	0.544376	0.544376	0.544376	0.544376	0.544376	0.544376	0.544376	0.544376	0.544376	0.544376	0.544376
hsa-miR-520d-3p	0.544376	0.544376	0.544376	0.544376	0.544376	0.544376	0.544376	0.544376	0.544376	0.544376	0.544376	0.544376	0.544376	0.544376	0.544376	0.544376	0.544376	0.544376	0.544376	0.544376	0.544376	0.544376	0.544376	0.544376	0.544376	0.544376	0.544376	0.544376	0.544376	0.544376	0.544376	0.544376	0.544376	0.544376	0.544376	7.46623	0.544376	0.544376	0.544376	0.544376	0.544376	0.544376	0.544376	0.544376	0.544376	0.544376	0.544376	0.544376	0.544376
hsa-miR-520d-5p	0.544376	0.544376	0.544376	0.544376	0.544376	0.544376	0.544376	0.544376	0.544376	0.544376	0.544376	0.544376	0.544376	0.544376	0.544376	0.544376	0.544376	0.544376	0.544376	0.544376	0.544376	0.544376	0.544376	0.544376	0.544376	0.544376	0.544376	0.544376	0.544376	0.544376	0.544376	0.544376	0.544376	0.544376	0.544376	8.12488	0.544376	0.544376	0.544376	0.544376	0.544376	0.544376	0.544376	0.544376	0.544376	0.544376	0.544376	0.544376	0.544376
hsa-miR-520e-3p	0.544376	0.544376	0.544376	0.544376	0.544376	0.544376	0.544376	0.544376	0.544376	0.544376	0.544376	0.544376	0.544376	0.544376	0.544376	0.544376	0.544376	0.544376	0.544376	0.544376	0.544376	0.544376	0.544376	0.544376	0.544376	0.544376	0.544376	0.544376	0.544376	0.544376	0.544376	0.544376	0.544376	0.544376	0.544376	6.71708	0.544376	0.544376	0.544376	0.544376	0.544376	0.544376	0.544376	0.544376	0.544376	0.544376	0.544376	0.544376	0.544376
hsa-miR-520g-3p/520h	0.544376	0.544376	0.544376	0.544376	0.544376	0.544376	0.544376	0.544376	0.544376	0.544376	0.544376	0.544376	0.544376	0.544376	0.544376	0.544376	0.544376	0.544376	0.544376	0.544376	0.544376	0.544376	0.544376	0.544376	0.544376	0.544376	0.544376	0.544376	0.544376	0.544376	0.544376	0.544376	0.544376	0.544376	0.544376	8.42125	0.544376	0.544376	0.544376	0.544376	0.544376	0.544376	0.544376	0.544376	0.544376	0.544376	0.544376	0.544376	0.544376
hsa-miR-522-3p	0.544376	0.544376	0.544376	0.544376	0.544376	0.544376	0.544376	0.544376	0.544376	0.544376	0.544376	0.544376	0.544376	0.544376	0.544376	0.544376	0.544376	0.544376	0.544376	0.544376	0.544376	0.544376	0.544376	0.544376	0.544376	0.544376	0.544376	0.544376	0.544376	0.544376	0.544376	0.544376	0.544376	0.544376	0.544376	7.55613	0.544376	0.544376	0.544376	0.544376	0.544376	0.544376	0.544376	0.544376	0.544376	0.544376	0.544376	0.544376	0.544376
hsa-miR-523-3p	0.544376	0.544376	0.544376	0.544376	0.544376	0.544376	0.544376	0.544376	0.544376	0.544376	0.544376	0.544376	0.544376	0.544376	0.544376	0.544376	0.544376	0.544376	0.544376	0.544376	0.544376	0.544376	0.544376	0.544376	0.544376	0.544376	0.544376	0.544376	0.544376	0.544376	0.544376	0.544376	0.544376	0.544376	0.544376	5.8724	0.544376	0.544376	0.544376	0.544376	0.544376	0.544376	0.544376	0.544376	0.544376	0.544376	0.544376	0.544376	0.544376
hsa-miR-524-3p	0.544376	0.544376	0.544376	0.544376	0.544376	0.544376	0.544376	0.544376	0.544376	0.544376	0.544376	0.544376	0.544376	0.544376	0.544376	0.544376	0.544376	0.544376	0.544376	0.544376	0.544376	0.544376	0.544376	0.544376	0.544376	0.544376	0.544376	0.544376	0.544376	0.544376	0.544376	0.544376	0.544376	0.544376	0.544376	5.98031	0.544376	0.544376	0.544376	0.544376	0.544376	0.544376	0.544376	0.544376	0.544376	0.544376	0.544376	0.544376	0.544376
hsa-miR-524-5p	0.544376	0.544376	0.544376	0.544376	0.544376	0.544376	0.544376	0.544376	0.544376	0.544376	0.544376	0.544376	0.544376	0.544376	0.544376	0.544376	0.544376	0.544376	0.544376	0.544376	0.544376	0.544376	0.544376	0.544376	0.544376	0.544376	0.544376	0.544376	0.544376	0.544376	0.544376	0.544376	0.544376	0.544376	0.544376	6.40497	0.544376	0.544376	0.544376	0.544376	0.544376	0.544376	0.544376	0.544376	0.544376	0.544376	0.544376	0.544376	0.544376
hsa-miR-525-5p	0.544376	0.544376	0.544376	0.544376	0.544376	0.544376	0.544376	0.544376	0.544376	0.544376	0.544376	0.544376	0.544376	0.544376	0.544376	0.544376	0.544376	0.544376	0.544376	0.544376	0.544376	0.544376	0.544376	0.544376	0.544376	0.544376	0.544376	0.544376	0.544376	0.544376	0.544376	0.544376	0.544376	0.544376	0.544376	7.04978	0.544376	0.544376	0.544376	0.544376	0.544376	0.544376	0.544376	0.544376	0.544376	0.544376	0.544376	0.544376	0.544376
hsa-miR-526b-5p	0.544376	0.544376	0.544376	0.544376	0.544376	0.544376	0.544376	0.544376	0.544376	0.544376	0.544376	0.544376	0.544376	0.544376	0.544376	0.544376	0.544376	0.544376	0.544376	0.544376	0.544376	0.544376	0.544376	0.544376	0.544376	0.544376	0.544376	0.544376	0.544376	0.544376	0.544376	0.544376	0.544376	0.544376	0.544376	8.31196	0.544376	0.544376	0.544376	0.544376	0.544376	0.544376	0.544376	0.544376	0.544376	0.544376	0.544376	0.544376	0.544376
hsa-miR-532-3p	3.86984	4.07207	3.00488	3.45846	4.56857	4.52029	8.58438	7.00588	1.88195	6.29127	7.27201	7.18891	7.56973	7.29253	7.8408	7.6593	6.99808	7.16309	6.48555	6.39506	8.21604	7.48734	6.94714	7.20118	6.37872	6.82856	8.27741	7.3735	6.64152	6.54842	6.81198	6.45419	6.37839	6.31828	8.07176	6.19708	3.91191	3.92902	4.32828	4.54687	12.3806	3.23233	2.69782	3.51078	0.544376	4.87832	7.66495	8.26835	7.37518
hsa-miR-532-5p	7.46064	7.76408	6.9609	6.8529	8.16407	8.17904	8.85113	7.63737	6.37858	6.9512	11.1737	11.3457	11.5706	11.5314	11.9086	11.8745	10.3655	10.7386	10.1783	10.5158	10.7721	10.7042	10.2787	10.5018	9.70723	10.1891	10.6183	10.3998	9.22636	9.33058	9.50812	9.50961	10.2277	9.39983	10.0911	10.1195	8.36022	8.71601	8.5509	8.24741	13.8144	8.1989	8.32507	7.97385	9.53562	11.041	12.0419	12.228	11.9383
hsa-miR-539-3p	5.95709	5.64266	5.67957	4.87692	5.5104	5.72883	0.544376	0.544376	2.31914	0.544376	0.544376	0.544376	0.544376	0.544376	0.544376	0.544376	0.544376	0.544376	0.544376	0.544376	0.544376	0.544376	0.544376	0.544376	0.544376	0.544376	0.544376	0.544376	0.544376	0.544376	0.544376	0.544376	0.544376	0.544376	0.544376	5.66162	0.544376	4.97369	5.55988	4.65503	11.2137	7.41438	7.54048	7.24517	8.60407	5.70355	5.7321	5.87124	5.47256
hsa-miR-539-5p	3.18385	2.89438	2.66153	2.19106	2.63443	2.93931	0.544376	0.544376	5.24249	0.544376	0.544376	0.544376	0.544376	0.544376	0.544376	0.544376	0.544376	0.544376	0.544376	0.544376	0.544376	0.544376	0.544376	0.544376	0.544376	0.544376	0.544376	0.544376	0.544376	0.544376	0.544376	0.544376	0.544376	0.544376	0.544376	0.544376	0.544376	1.9359	1.87404	0.544376	11.0346	2.32403	3.09016	0.544376	4.00401	4.59206	4.06142	4.53522	3.46344
hsa-miR-541-3p	0.544376	2.04671	2.40144	2.48927	1.72834	1.34209	0.544376	0.544376	0.970554	0.544376	0.544376	0.544376	0.544376	0.544376	0.544376	0.544376	0.544376	0.544376	0.544376	0.544376	0.544376	0.544376	0.544376	0.544376	0.544376	0.544376	0.544376	0.544376	0.544376	0.544376	0.544376	0.544376	0.544376	0.544376	0.544376	0.544376	0.544376	0.544376	0.544376	0.544376	0.544376	0.544376	0.544376	0.544376	0.544376	4.05154	2.66096	4.76938	4.22195
hsa-miR-541-5p	2.12072	1.43716	1.49157	1.96772	1.72834	0.544376	0.544376	0.544376	0.544376	0.544376	0.544376	0.544376	0.544376	0.544376	0.544376	0.544376	0.544376	0.544376	0.544376	0.544376	0.544376	0.544376	0.544376	0.544376	0.544376	0.544376	0.544376	0.544376	0.544376	0.544376	0.544376	0.544376	1.95767	0.544376	0.544376	0.544376	0.544376	0.544376	0.544376	0.544376	7.99977	0.544376	0.544376	0.544376	0.544376	2.18527	2.99992	0.544376	2.98819
hsa-miR-542-3p	5.28718	5.02855	4.39638	4.56048	5.53487	5.13025	0.544376	0.544376	2.21332	0.544376	4.30609	4.56931	5.31449	4.54266	5.14774	4.90523	0.544376	2.66508	0.544376	0.544376	0.544376	0.544376	2.12605	2.62733	2.58843	1.76492	1.93365	2.12963	0.544376	0.544376	0.544376	2.06129	4.39211	2.18474	0.544376	7.75144	4.77572	4.83209	4.22895	3.83296	13.7462	5.152	6.09166	4.98842	6.14662	8.49489	4.15164	0.544376	3.96515
hsa-miR-542-5p	2.52333	2.68473	2.73771	1.68582	2.84071	2.90922	2.67258	0.544376	0.544376	0.544376	2.91896	2.24119	3.4858	2.35833	3.17291	3.13128	0.544376	0.544376	0.544376	0.544376	0.544376	2.02079	1.92992	2.07566	1.47452	2.64836	0.544376	1.69206	0.544376	2.15005	2.20556	0.544376	2.47634	1.90595	2.27849	4.31189	2.2089	1.9359	2.0635	0.544376	0.544376	2.02545	3.09016	0.544376	3.84515	2.14208	2.52519	0.544376	2.98819
hsa-miR-543	3.466	4.00403	3.73824	3.50892	3.21868	3.76387	0.544376	0.544376	3.72284	0.544376	0.544376	0.544376	0.544376	0.544376	0.544376	0.544376	0.544376	0.544376	0.544376	0.544376	0.544376	0.544376	0.544376	0.544376	0.544376	0.544376	0.544376	0.544376	0.544376	0.544376	0.544376	0.544376	0.544376	0.544376	0.544376	2.24543	2.2089	2.64132	2.36818	2.63227	14.131	5.58939	5.48498	5.33725	6.8323	9.67571	5.59503	6.50981	5.20324
hsa-miR-544b-3p	0.544376	0.544376	0.544376	0.544376	0.544376	0.544376	0.544376	0.544376	0.544376	0.544376	0.544376	0.544376	0.544376	0.544376	0.544376	0.544376	0.544376	0.544376	0.544376	0.544376	0.544376	0.544376	0.544376	0.544376	0.544376	0.544376	0.544376	0.544376	0.544376	0.544376	0.544376	0.544376	0.544376	0.544376	0.544376	0.544376	0.544376	0.544376	0.544376	0.544376	0.544376	0.544376	0.544376	0.544376	0.544376	0.544376	0.544376	0.544376	0.544376
hsa-miR-545-3p	0.544376	0.544376	1.36824	0.544376	1.14869	0.544376	0.544376	0.544376	0.544376	0.544376	0.544376	0.544376	0.544376	0.544376	0.544376	0.544376	0.544376	0.544376	0.544376	0.544376	0.544376	0.544376	0.544376	0.544376	0.544376	0.544376	0.544376	0.544376	0.544376	0.544376	0.544376	0.544376	0.544376	0.544376	0.544376	2.57795	0.544376	0.544376	0.544376	0.544376	6.71723	0.544376	0.544376	0.544376	0.544376	0.544376	0.544376	0.544376	0.544376
hsa-miR-545-5p	2.23464	1.8816	1.36824	1.27736	1.91936	1.46174	0.544376	0.544376	0.544376	0.544376	0.544376	0.544376	0.544376	1.73465	0.544376	2.2252	0.544376	0.544376	0.544376	0.544376	0.544376	0.544376	0.544376	0.544376	0.544376	0.544376	0.544376	0.544376	0.544376	0.544376	0.544376	0.544376	0.544376	0.544376	0.544376	5.95408	0.544376	3.52655	3.0744	2.90052	9.75002	2.32403	2.90834	0.544376	4.87603	1.25382	3.09619	3.01496	1.95559
hsa-miR-548a-3p	0.544376	0.544376	0.544376	0.544376	1.14869	0.544376	0.544376	0.544376	0.544376	0.544376	0.544376	0.544376	0.544376	0.544376	0.544376	0.544376	0.544376	0.544376	0.544376	0.544376	0.544376	0.544376	0.544376	0.544376	0.544376	0.544376	0.544376	0.544376	0.544376	0.544376	0.544376	0.544376	0.544376	0.544376	0.544376	2.8414	0.544376	0.544376	1.87404	0.544376	7.85645	0.544376	0.544376	0.544376	0.544376	1.78136	1.74502	0.544376	0.544376
hsa-miR-548a-5p	0.544376	0.544376	0.544376	0.544376	0.544376	0.544376	0.544376	0.544376	0.544376	0.544376	0.544376	0.544376	1.81726	0.544376	0.544376	0.544376	0.544376	0.544376	0.544376	0.544376	0.544376	0.544376	0.544376	0.544376	0.544376	0.544376	0.544376	0.544376	0.544376	0.544376	0.544376	0.544376	0.544376	0.544376	0.544376	0.544376	0.544376	0.544376	0.544376	0.544376	7.00367	0.544376	0.544376	0.544376	0.544376	0.544376	0.544376	0.544376	0.544376
hsa-miR-548aa/548ap-3p/548t-3p	0.544376	1.27712	0.544376	0.544376	0.544376	1.19842	0.544376	0.544376	0.544376	0.544376	0.544376	0.544376	0.544376	0.544376	0.544376	0.544376	0.544376	0.544376	0.544376	0.544376	0.544376	0.544376	0.544376	0.544376	0.544376	0.544376	0.544376	0.544376	0.544376	0.544376	0.544376	0.544376	0.544376	0.544376	0.544376	0.544376	0.544376	0.544376	0.544376	0.544376	8.76222	0.544376	0.544376	0.544376	0.544376	0.544376	3.1861	3.4417	3.65128
hsa-miR-548ab/548n	0.544376	1.27712	0.544376	0.544376	0.544376	0.544376	0.544376	0.544376	2.37845	0.544376	0.544376	0.544376	0.544376	0.544376	0.544376	0.544376	1.75132	0.544376	0.544376	0.544376	0.544376	0.544376	0.544376	0.544376	0.544376	0.544376	0.544376	0.544376	0.544376	0.544376	0.544376	0.544376	1.56289	0.544376	0.544376	5.25176	2.79565	2.9582	2.36818	2.63227	7.77183	2.56331	2.69782	0.544376	4.00401	5.76375	5.21298	4.2551	4.27952
hsa-miR-548ad-5p/548ae-5p/548ay-5p/548b-5p/548d-5p	0.544376	0.544376	0.544376	0.544376	0.544376	2.08583	0.544376	0.544376	3.07609	0.544376	1.75834	2.4182	0.544376	2.18584	0.544376	2.55472	0.544376	0.544376	0.544376	0.544376	0.544376	2.02079	0.544376	0.544376	1.47452	0.544376	0.544376	0.544376	1.86512	0.544376	0.544376	0.544376	0.544376	0.544376	0.544376	6.17454	0.544376	1.9359	0.544376	3.12376	10.2718	0.544376	0.544376	0.544376	0.544376	2.56453	5.59503	5.30428	6.3067
hsa-miR-548ae-3p/548aj-3p/548aq-3p/548x-3p	1.48375	0.544376	0.544376	0.544376	0.544376	0.544376	0.544376	0.544376	0.544376	0.544376	0.544376	0.544376	0.544376	0.544376	0.544376	0.544376	0.544376	0.544376	0.544376	0.544376	0.544376	0.544376	0.544376	0.544376	0.544376	0.544376	0.544376	0.544376	0.544376	0.544376	0.544376	0.544376	0.544376	0.544376	0.544376	0.544376	0.544376	0.544376	0.544376	0.544376	7.07605	0.544376	0.544376	0.544376	0.544376	1.68468	0.544376	0.544376	0.544376
hsa-miR-548ag-3p	0.544376	0.544376	0.544376	0.544376	0.544376	0.544376	0.544376	0.544376	0.544376	1.98522	2.0114	3.24415	2.29421	2.50948	2.07862	0.544376	2.67097	2.10538	2.26356	0.544376	2.54501	0.544376	2.44055	3.01121	1.83884	1.94097	1.93365	2.12963	0.544376	0.544376	0.544376	0.544376	1.56289	0.544376	0.544376	0.544376	0.544376	0.544376	0.544376	0.544376	0.544376	0.544376	0.544376	0.544376	0.544376	0.544376	0.544376	0.544376	0.544376
hsa-miR-548ah-3p/548am-3p	0.544376	0.544376	0.544376	0.544376	0.544376	0.544376	1.61626	0.544376	0.544376	0.544376	0.544376	0.544376	0.544376	0.544376	0.544376	0.544376	0.544376	0.544376	0.544376	0.544376	0.544376	0.544376	0.544376	0.544376	0.544376	0.544376	0.544376	0.544376	0.544376	0.544376	0.544376	0.544376	0.544376	0.544376	1.03389	2.8414	0.544376	0.544376	0.544376	0.544376	3.02807	0.544376	0.544376	0.544376	0.544376	2.893	0.544376	0.544376	0.544376
hsa-miR-548ah-5p	0.544376	0.544376	0.544376	0.544376	0.544376	0.544376	0.544376	0.544376	0.544376	0.544376	0.544376	0.544376	0.544376	0.544376	0.544376	0.544376	0.544376	0.544376	0.544376	0.544376	0.544376	0.544376	0.544376	0.544376	0.544376	0.544376	0.544376	0.544376	0.544376	0.544376	0.544376	0.544376	0.544376	0.544376	0.544376	5.3756	0.544376	0.544376	0.544376	0.544376	0.544376	0.544376	0.544376	0.544376	0.544376	0.544376	0.544376	0.544376	0.544376
hsa-miR-548ak/548w	0.544376	0.544376	1.78175	1.7887	1.65555	1.82158	2.56783	0.544376	0.544376	0.544376	0.544376	2.0331	2.63382	1.73465	0.544376	3.22193	0.544376	1.83822	2.73809	2.57173	0.544376	2.02079	2.57205	0.544376	0.544376	1.55043	0.544376	2.12963	0.544376	0.544376	0.544376	2.06129	1.56289	0.544376	1.23342	2.8414	2.2089	0.544376	0.544376	0.544376	9.98431	0.544376	0.544376	0.544376	2.55324	1.40904	0.544376	0.544376	1.95559
hsa-miR-548al	0.544376	1.43716	0.544376	0.544376	1.14869	1.19842	0.544376	0.544376	0.544376	0.544376	0.544376	0.544376	2.08075	0.544376	0.544376	0.544376	0.544376	0.544376	0.544376	0.544376	0.544376	0.544376	0.544376	0.544376	0.544376	0.544376	0.544376	0.544376	0.544376	0.544376	0.544376	0.544376	3.1895	0.544376	0.544376	4.03814	1.92662	0.544376	2.0635	0.544376	5.07296	0.544376	3.2505	2.43652	0.544376	1.78136	3.62905	2.38531	3.46344
hsa-miR-548am-5p/548au-5p/548c-5p/548o-5p	1.48375	0.544376	1.22005	0.544376	0.544376	0.544376	0.544376	0.544376	3.3423	0.544376	3.88929	3.92716	4.00936	4.17218	3.94996	4.23683	3.01098	1.83822	2.59873	2.57173	0.544376	2.75829	2.69127	0.544376	2.58843	2.55526	1.93365	1.69206	1.86512	2.15005	0.544376	1.8007	3.69822	1.90595	1.03389	2.8414	0.544376	0.544376	0.544376	0.544376	9.87022	0.544376	2.90834	0.544376	0.544376	0.544376	4.53292	0.544376	4.48903
hsa-miR-548ao-3p	0.544376	0.544376	0.544376	0.544376	0.544376	0.544376	0.544376	0.544376	0.544376	0.544376	0.544376	0.544376	0.544376	0.544376	0.544376	0.544376	0.544376	0.544376	0.544376	0.544376	0.544376	0.544376	0.544376	0.544376	0.544376	0.544376	0.544376	0.544376	0.544376	0.544376	0.544376	0.544376	0.544376	0.544376	0.544376	3.69866	0.544376	0.544376	0.544376	0.544376	0.544376	0.544376	0.544376	0.544376	0.544376	0.544376	0.544376	0.544376	0.544376
hsa-miR-548ap-5p/548j-5p	0.544376	1.68546	1.36824	1.7887	1.28187	1.19842	0.544376	0.544376	4.57599	0.544376	3.02328	3.41007	3.835	3.167	3.44222	3.30697	1.75132	3.16152	2.26356	0.544376	3.37489	2.55735	2.29353	3.09213	1.83884	2.55526	3.77747	2.57639	0.544376	2.15005	0.544376	2.60905	0.544376	0.544376	1.56629	5.48961	0.544376	0.544376	0.544376	0.544376	9.17025	0.544376	0.544376	0.544376	0.544376	2.0741	6.93279	7.64194	7.00288
hsa-miR-548ar-3p	0.544376	0.544376	0.544376	0.544376	0.544376	0.544376	0.544376	0.544376	0.544376	0.544376	0.544376	0.544376	0.544376	0.544376	0.544376	0.544376	0.544376	0.544376	0.544376	0.544376	0.544376	0.544376	0.544376	0.544376	0.544376	0.544376	0.544376	0.544376	0.544376	0.544376	0.544376	0.544376	0.544376	0.544376	1.03389	0.544376	0.544376	0.544376	0.544376	0.544376	5.02492	0.544376	0.544376	0.544376	0.544376	2.16387	2.52519	0.544376	2.47365
hsa-miR-548at-5p	0.544376	0.544376	0.544376	0.544376	0.544376	1.19842	1.61626	0.544376	1.27732	0.544376	3.02328	3.05542	2.77484	3.33019	3.31412	3.46281	2.38208	0.544376	0.544376	0.544376	2.21674	2.02079	0.544376	2.07566	0.544376	1.55043	2.44536	0.544376	0.544376	2.37113	0.544376	0.544376	2.36617	0.544376	1.88665	3.06105	0.544376	0.544376	0.544376	0.544376	5.48148	0.544376	0.544376	0.544376	0.544376	0.544376	3.09619	3.61414	4.09934
hsa-miR-548av-5p/548k	4.23382	3.95076	3.48504	3.10969	3.75862	3.81217	5.30464	2.41727	3.2054	4.01904	6.99074	7.04193	7.45493	7.19765	7.76476	7.39565	5.3668	4.98575	4.76987	5.19852	5.2848	5.42078	5.05917	5.17856	4.88331	4.74607	5.45131	4.91074	3.79692	4.38005	4.43905	4.13057	5.99701	4.00617	4.2014	9.71938	5.22974	5.88981	5.85333	5.02085	9.49897	5.86335	5.98462	5.77842	6.70053	4.37892	8.52024	8.31214	8.06591
hsa-miR-548ay-3p	0.544376	0.544376	0.544376	0.544376	1.14869	0.544376	0.544376	0.544376	0.544376	0.544376	0.544376	2.0331	3.12554	0.544376	0.544376	2.92956	0.544376	2.32157	0.544376	0.544376	0.544376	0.544376	0.544376	1.88489	0.544376	1.76492	1.93365	1.69206	0.544376	0.544376	0.544376	0.544376	2.84103	0.544376	0.544376	0.544376	0.544376	0.544376	1.87404	0.544376	6.67124	2.56331	0.544376	0.544376	0.544376	2.88083	2.3731	0.544376	2.47365
hsa-miR-548az-5p	0.544376	0.544376	0.544376	0.544376	0.544376	0.544376	0.544376	0.544376	0.544376	0.544376	0.544376	0.544376	0.544376	0.544376	0.544376	0.544376	0.544376	0.544376	0.544376	0.544376	0.544376	0.544376	0.544376	0.544376	0.544376	0.544376	0.544376	0.544376	0.544376	0.544376	0.544376	0.544376	0.544376	0.544376	0.544376	0.544376	0.544376	0.544376	0.544376	0.544376	4.27128	0.544376	0.544376	0.544376	0.544376	2.68344	0.544376	0.544376	0.544376
hsa-miR-548b-3p	0.544376	0.544376	0.544376	0.544376	0.544376	0.544376	0.544376	0.544376	0.544376	0.544376	0.544376	0.544376	0.544376	0.544376	0.544376	0.544376	0.544376	0.544376	0.544376	0.544376	0.544376	0.544376	0.544376	0.544376	0.544376	0.544376	0.544376	0.544376	0.544376	0.544376	0.544376	0.544376	0.544376	0.544376	0.544376	3.82111	0.544376	0.544376	0.544376	0.544376	3.78288	0.544376	0.544376	0.544376	0.544376	0.956708	2.52519	0.544376	2.47365
hsa-miR-548ba	0.544376	0.544376	0.544376	0.544376	0.544376	0.544376	0.544376	0.544376	0.544376	0.544376	0.544376	0.544376	0.544376	0.544376	0.544376	0.544376	0.544376	0.544376	0.544376	0.544376	0.544376	0.544376	0.544376	0.544376	0.544376	0.544376	0.544376	0.544376	0.544376	0.544376	0.544376	0.544376	0.544376	0.544376	0.544376	3.93378	0.544376	0.544376	0.544376	0.544376	0.544376	0.544376	0.544376	0.544376	0.544376	0.544376	0.544376	0.544376	0.544376
hsa-miR-548bc	1.85129	1.57006	1.36824	1.68582	1.14869	1.19842	0.544376	0.544376	0.544376	0.544376	1.75834	2.4182	3.22481	1.98345	3.17291	2.01874	0.544376	0.544376	0.544376	0.544376	0.544376	0.544376	0.544376	0.544376	0.544376	0.544376	0.544376	0.544376	0.544376	0.544376	0.544376	0.544376	1.77977	0.544376	0.544376	5.16285	0.544376	2.21973	2.90815	1.81622	7.56943	2.93923	0.544376	0.544376	4.50549	3.86644	5.57896	5.40027	4.97934
hsa-miR-548d-3p	0.544376	0.544376	0.544376	0.544376	0.544376	0.544376	0.544376	0.544376	0.544376	0.544376	0.544376	0.544376	0.544376	0.544376	0.544376	0.544376	0.544376	0.544376	0.544376	0.544376	0.544376	0.544376	0.544376	0.544376	0.544376	0.544376	0.544376	0.544376	0.544376	0.544376	0.544376	0.544376	0.544376	0.544376	0.544376	2.24543	0.544376	0.544376	0.544376	0.544376	7.47444	0.544376	0.544376	0.544376	0.544376	0.544376	1.74502	2.38531	2.24271
hsa-miR-548e-3p	2.8279	2.59046	2.80971	2.19106	3.2792	2.74767	0.544376	0.544376	2.19098	0.544376	5.43904	5.71747	5.76392	5.64783	6.21749	5.95659	4.70546	3.60225	3.08507	0.544376	3.65527	3.67155	4.3035	4.28442	3.26269	3.03479	4.1207	3.69661	2.54272	3.51103	1.74963	2.06129	4.98354	3.37895	2.06661	5.92736	3.98011	3.78153	3.41847	2.90052	9.25062	3.9406	4.20149	3.51078	5.62307	4.25684	6.29104	6.63334	6.53538
hsa-miR-548e-5p	1.68533	0.544376	0.544376	0.544376	1.91936	1.82158	0.544376	0.544376	0.544376	0.544376	3.77732	4.12857	4.39082	4.25437	4.6182	4.27881	0.544376	3.16152	2.26356	0.544376	0.544376	0.544376	0.544376	2.38226	2.32238	2.0922	2.44536	2.80517	0.544376	2.15005	0.544376	0.544376	0.544376	1.90595	1.44965	5.29423	1.92662	3.92902	2.90815	2.29286	8.21271	0.544376	4.12241	2.79591	4.50549	0.544376	4.91285	4.6955	4.38811
hsa-miR-548f-3p/548g-3p	0.544376	0.544376	0.544376	0.544376	0.544376	0.544376	0.544376	0.544376	0.544376	0.544376	0.544376	0.544376	0.544376	0.544376	0.544376	0.544376	0.544376	0.544376	0.544376	0.544376	0.544376	0.544376	0.544376	0.544376	0.544376	0.544376	0.544376	0.544376	0.544376	0.544376	0.544376	0.544376	0.544376	0.544376	0.544376	12.6941	0.544376	0.544376	0.544376	0.544376	5.64916	0.544376	3.09016	0.544376	0.544376	2.30613	0.544376	0.544376	0.544376
hsa-miR-548h-3p/548z	0.544376	1.43716	0.544376	0.544376	1.14869	1.65901	0.544376	0.544376	0.544376	0.544376	0.544376	0.544376	0.544376	0.544376	0.544376	0.544376	0.544376	0.544376	0.544376	0.544376	0.544376	0.544376	0.544376	0.544376	0.544376	0.544376	0.544376	0.544376	0.544376	0.544376	0.544376	0.544376	0.544376	0.544376	0.544376	0.544376	0.544376	0.544376	0.544376	0.544376	8.98218	0.544376	0.544376	0.544376	2.55324	0.544376	0.544376	0.544376	0.544376
hsa-miR-548h-5p	0.544376	0.544376	1.36824	1.43745	1.91936	0.544376	0.544376	0.544376	0.544376	0.544376	0.544376	0.544376	0.544376	0.544376	0.544376	0.544376	0.544376	0.544376	0.544376	0.544376	0.544376	0.544376	0.544376	0.544376	0.544376	0.544376	0.544376	0.544376	0.544376	0.544376	0.544376	0.544376	0.544376	0.544376	0.544376	0.544376	0.544376	0.544376	0.544376	0.544376	0.544376	0.544376	0.544376	0.544376	0.544376	0.544376	0.544376	0.544376	0.544376
hsa-miR-548i	0.544376	1.27712	1.22005	0.544376	1.28187	1.34209	0.544376	0.544376	0.544376	0.544376	0.544376	0.544376	0.544376	0.544376	0.544376	0.544376	0.544376	0.544376	0.544376	0.544376	0.544376	0.544376	0.544376	0.544376	0.544376	0.544376	0.544376	0.544376	0.544376	0.544376	0.544376	0.544376	0.544376	0.544376	0.544376	5.06809	0.544376	0.544376	0.544376	0.544376	0.544376	0.544376	0.544376	0.544376	0.544376	0.544376	2.19949	2.38531	0.544376
hsa-miR-548j-3p	0.544376	0.544376	0.544376	0.544376	0.544376	1.34209	0.544376	0.544376	0.544376	0.544376	0.544376	0.544376	0.544376	0.544376	0.544376	0.544376	0.544376	0.544376	0.544376	0.544376	0.544376	0.544376	0.544376	0.544376	0.544376	0.544376	0.544376	0.544376	0.544376	0.544376	0.544376	0.544376	0.544376	0.544376	0.544376	3.82111	0.544376	0.544376	0.544376	0.544376	2.81033	0.544376	0.544376	0.544376	0.544376	1.92438	1.99568	3.01496	3.46344
hsa-miR-548l	1.68533	0.544376	0.544376	0.544376	0.544376	1.19842	0.544376	0.544376	2.99456	0.544376	2.68209	3.41007	3.63605	2.18584	2.38569	3.03417	0.544376	2.32157	0.544376	2.94871	2.21674	2.02079	1.68936	2.38226	1.47452	1.76492	2.6382	0.544376	0.544376	1.87631	2.00113	0.544376	2.99137	1.90595	1.23342	3.41616	0.544376	0.544376	0.544376	0.544376	0.544376	0.544376	0.544376	0.544376	0.544376	1.61433	3.69092	4.3547	4.38811
hsa-miR-548o-3p	3.28444	2.89438	2.4942	2.19106	2.5349	2.52313	5.58378	4.07945	0.544376	5.21789	5.30543	5.24433	5.76392	5.36462	6.31918	5.83589	4.16521	4.20737	3.51865	2.94871	3.7769	3.85072	3.94112	4.35001	3.67701	3.27986	3.52265	4.03599	2.97952	2.37113	3.00802	2.06129	4.1962	3.64794	5.32152	7.29925	4.69733	3.92902	4.32828	3.76974	7.93639	5.04595	6.04979	4.52674	6.42239	7.96987	6.66264	6.30207	6.03479
hsa-miR-548p	0.544376	0.544376	0.544376	0.544376	0.544376	0.544376	2.18808	0.544376	0.544376	0.544376	0.544376	0.544376	0.544376	0.544376	0.544376	0.544376	0.544376	0.544376	0.544376	0.544376	0.544376	0.544376	0.544376	0.544376	0.544376	0.544376	0.544376	0.544376	0.544376	0.544376	0.544376	0.544376	0.544376	0.544376	1.56629	6.93382	0.544376	1.9359	0.544376	0.544376	5.74113	0.544376	0.544376	0.544376	0.544376	3.61812	2.78384	2.38531	0.544376
hsa-miR-548q	0.544376	0.544376	0.544376	0.544376	1.28187	0.544376	1.84326	0.544376	1.4374	0.544376	3.02328	2.24119	0.544376	0.544376	2.6311	0.544376	2.53472	2.32157	0.544376	0.544376	3.21016	0.544376	2.29353	2.38226	2.73921	0.544376	0.544376	2.12963	0.544376	0.544376	0.544376	0.544376	2.11041	1.90595	0.544376	0.544376	0.544376	0.544376	0.544376	0.544376	7.33392	0.544376	0.544376	0.544376	0.544376	0.544376	2.99992	3.01496	4.53694
hsa-miR-548s	0.544376	1.27712	0.544376	0.544376	0.544376	0.544376	0.544376	0.544376	0.544376	3.40799	2.0114	0.544376	2.90221	2.18584	3.31412	2.01874	2.20779	0.544376	0.544376	0.544376	0.544376	2.02079	0.544376	1.65135	2.1061	0.544376	0.544376	1.69206	0.544376	0.544376	0.544376	0.544376	1.77977	0.544376	1.80523	2.24543	0.544376	1.9359	1.6422	0.544376	7.51839	0.544376	2.13123	0.544376	3.22013	1.53806	3.34997	4.44781	3.24626
hsa-miR-548u-3p	0.544376	1.8816	1.78175	1.68582	0.544376	1.34209	0.544376	0.544376	0.544376	0.544376	0.544376	0.544376	0.544376	0.544376	0.544376	0.544376	0.544376	0.544376	0.544376	0.544376	0.544376	0.544376	0.544376	0.544376	0.544376	0.544376	0.544376	0.544376	0.544376	0.544376	0.544376	0.544376	0.544376	0.544376	0.544376	4.46897	0.544376	0.544376	0.544376	0.544376	4.09553	0.544376	0.544376	0.544376	0.544376	3.02005	2.99992	0.544376	0.544376
hsa-miR-548y	0.544376	0.544376	0.544376	0.544376	0.544376	0.544376	0.544376	0.544376	0.544376	0.544376	0.544376	0.544376	0.544376	0.544376	0.544376	0.544376	0.544376	0.544376	0.544376	0.544376	0.544376	0.544376	0.544376	0.544376	0.544376	0.544376	0.544376	0.544376	0.544376	0.544376	0.544376	0.544376	0.544376	0.544376	0.544376	0.544376	0.544376	0.544376	0.544376	0.544376	0.544376	0.544376	0.544376	0.544376	0.544376	0.544376	0.544376	0.544376	0.544376
hsa-miR-549a-3p	3.6266	3.58059	2.6217	2.25686	3.19789	3.73073	0.544376	0.544376	0.544376	0.544376	0.544376	0.544376	0.544376	0.544376	0.544376	0.544376	0.544376	0.544376	0.544376	0.544376	0.544376	0.544376	0.544376	0.544376	0.544376	0.544376	0.544376	0.544376	0.544376	0.544376	0.544376	0.544376	0.544376	0.544376	0.544376	0.544376	0.544376	0.544376	0.544376	0.544376	0.544376	0.544376	0.544376	0.544376	0.544376	0.544376	0.544376	0.544376	0.544376
hsa-miR-549a-5p	5.26328	5.20458	3.968	3.87728	4.43583	5.13653	0.544376	0.544376	0.544376	0.544376	0.544376	0.544376	0.544376	0.544376	0.544376	0.544376	0.544376	0.544376	0.544376	0.544376	0.544376	2.55735	0.544376	0.544376	0.544376	0.544376	0.544376	0.544376	0.544376	0.544376	0.544376	0.544376	0.544376	0.544376	0.544376	0.544376	0.544376	0.544376	0.544376	0.544376	0.544376	0.544376	0.544376	0.544376	0.544376	0.544376	0.544376	0.544376	0.544376
hsa-miR-550a-3-5p/550a-5p/550b-2-5p	1.85129	2.378	1.86185	1.7887	2.38873	2.14312	3.8221	0.544376	2.21332	3.86974	4.04221	3.75475	3.95359	4.03926	4.18518	3.46281	4.02741	3.81239	3.66017	0.544376	4.26491	3.46615	3.74462	3.55477	3.71242	3.4387	4.96911	3.58248	2.84936	2.86667	2.20556	1.8007	1.95767	0.544376	2.99829	6.85099	2.62846	1.9359	2.61186	3.12376	0.544376	2.56331	2.90834	2.43652	4.27668	2.9406	8.3102	8.29353	7.95174
hsa-miR-550a-3p	1.99424	2.4887	1.69468	1.96772	2.08124	1.96173	3.47947	0.544376	0.544376	4.01904	4.52869	4.46195	4.72509	4.80984	5.07196	4.23683	4.67514	4.10527	4.01532	4.81956	4.62776	4.79812	4.59222	4.50191	4.41471	4.41121	5.27187	4.37911	2.35659	3.67291	3.00802	3.67354	3.06067	2.59973	2.50547	6.65333	0.544376	2.44827	2.4959	0.544376	9.53365	2.32403	2.13123	0.544376	0.544376	2.16387	7.05969	7.38504	6.16201
hsa-miR-551a	0.544376	0.544376	0.544376	0.544376	0.544376	0.544376	0.544376	0.544376	0.544376	0.544376	0.544376	0.544376	0.544376	0.544376	0.544376	0.544376	0.544376	0.544376	0.544376	0.544376	0.544376	0.544376	0.544376	0.544376	1.47452	0.544376	2.2171	0.544376	0.544376	0.544376	0.544376	0.544376	0.544376	0.544376	0.544376	6.62036	3.19923	4.63285	3.88105	4.00727	9.63095	4.29106	4.03867	2.79591	5.41441	2.416	0.544376	0.544376	0.544376
hsa-miR-551b-3p	2.12072	0.544376	2.35233	0.544376	2.02986	2.7816	0.544376	0.544376	0.544376	0.544376	0.544376	0.544376	0.544376	2.35833	0.544376	0.544376	0.544376	0.544376	0.544376	0.544376	0.544376	0.544376	0.544376	0.544376	0.544376	0.544376	0.544376	0.544376	0.544376	0.544376	0.544376	0.544376	0.544376	0.544376	0.544376	6.66953	0.544376	0.544376	0.544376	0.544376	2.81033	0.544376	0.544376	0.544376	0.544376	0.544376	0.544376	0.544376	0.544376
hsa-miR-551b-5p	0.544376	0.544376	0.544376	1.57039	1.14869	0.544376	0.544376	0.544376	0.544376	0.544376	0.544376	0.544376	1.81726	0.544376	0.544376	0.544376	0.544376	1.83822	0.544376	0.544376	0.544376	0.544376	0.544376	0.544376	0.544376	0.544376	0.544376	0.544376	0.544376	2.37113	2.20556	0.544376	0.544376	0.544376	1.96223	2.57795	0.544376	0.544376	0.544376	0.544376	0.544376	0.544376	0.544376	0.544376	0.544376	0.544376	0.544376	0.544376	0.544376
hsa-miR-552-5p	0.544376	0.544376	0.544376	0.544376	0.544376	0.544376	0.544376	0.544376	1.72127	0.544376	0.544376	0.544376	0.544376	0.544376	0.544376	0.544376	0.544376	0.544376	0.544376	0.544376	0.544376	0.544376	0.544376	0.544376	0.544376	0.544376	0.544376	0.544376	0.544376	0.544376	0.544376	0.544376	0.544376	0.544376	0.544376	0.544376	0.544376	0.544376	0.544376	0.544376	0.544376	0.544376	0.544376	0.544376	0.544376	0.544376	0.544376	0.544376	0.544376
hsa-miR-556-3p	0.544376	0.544376	0.544376	0.544376	0.544376	0.544376	0.544376	0.544376	1.0654	0.544376	0.544376	0.544376	0.544376	0.544376	0.544376	0.544376	0.544376	0.544376	0.544376	0.544376	0.544376	0.544376	0.544376	0.544376	0.544376	0.544376	0.544376	0.544376	0.544376	0.544376	0.544376	0.544376	0.544376	0.544376	0.544376	4.96662	0.544376	0.544376	0.544376	0.544376	6.7618	0.544376	0.544376	0.544376	0.544376	1.40904	0.544376	0.544376	0.544376
hsa-miR-556-5p	0.544376	0.544376	0.544376	0.544376	0.544376	0.544376	0.544376	0.544376	2.0471	0.544376	0.544376	0.544376	0.544376	0.544376	0.544376	0.544376	0.544376	0.544376	0.544376	0.544376	0.544376	0.544376	0.544376	0.544376	0.544376	0.544376	0.544376	0.544376	0.544376	0.544376	0.544376	0.544376	0.544376	0.544376	0.544376	4.79958	0.544376	1.9359	2.0635	0.544376	5.51662	2.56331	3.09016	0.544376	2.92788	1.86951	0.544376	0.544376	0.544376
hsa-miR-5581-3p	0.544376	1.68546	0.544376	0.544376	0.544376	1.19842	0.544376	0.544376	0.544376	0.544376	3.02328	0.544376	2.29421	2.50948	3.44222	0.544376	1.75132	2.32157	2.05319	0.544376	2.54501	2.31861	2.29353	2.07566	0.544376	0.544376	1.93365	2.12963	0.544376	0.544376	2.37967	0.544376	1.95767	3.16546	0.544376	3.69866	0.544376	0.544376	0.544376	0.544376	5.96104	0.544376	0.544376	0.544376	0.544376	1.12555	3.42515	3.24483	2.83799
hsa-miR-5585-3p	0.544376	0.544376	0.544376	0.544376	0.544376	0.544376	0.544376	0.544376	0.544376	1.98522	0.544376	0.544376	0.544376	0.544376	0.544376	0.544376	0.544376	0.544376	0.544376	0.544376	0.544376	0.544376	0.544376	0.544376	0.544376	0.544376	0.544376	0.544376	0.544376	0.544376	0.544376	0.544376	0.544376	0.544376	0.544376	2.24543	0.544376	0.544376	0.544376	0.544376	0.544376	0.544376	0.544376	0.544376	0.544376	2.39836	0.544376	0.544376	0.544376
hsa-miR-5586-5p	0.544376	0.544376	0.544376	0.544376	0.544376	0.544376	0.544376	0.544376	0.544376	0.544376	0.544376	3.81459	2.63382	3.0775	0.544376	2.55472	0.544376	0.544376	0.544376	0.544376	0.544376	0.544376	0.544376	0.544376	1.47452	0.544376	0.544376	0.544376	0.544376	0.544376	0.544376	0.544376	2.91831	0.544376	0.544376	0.544376	0.544376	0.544376	0.544376	0.544376	0.544376	0.544376	0.544376	0.544376	0.544376	0.544376	0.544376	0.544376	0.544376
hsa-miR-5587-3p	0.544376	0.544376	0.544376	0.544376	0.544376	0.544376	0.544376	0.544376	0.544376	0.544376	2.68209	0.544376	2.29421	0.544376	0.544376	2.2252	2.00312	0.544376	0.544376	2.57173	0.544376	0.544376	2.44055	1.65135	0.544376	0.544376	1.93365	2.44468	2.35659	0.544376	2.00113	0.544376	0.544376	2.18474	2.13118	2.24543	0.544376	0.544376	0.544376	0.544376	0.544376	0.544376	0.544376	0.544376	0.544376	1.57702	2.78384	0.544376	0.544376
hsa-miR-5588-5p	0.544376	0.544376	0.544376	0.544376	0.544376	0.544376	0.544376	0.544376	1.93984	0.544376	0.544376	0.544376	0.544376	0.544376	0.544376	0.544376	0.544376	0.544376	0.544376	0.544376	2.21674	0.544376	0.544376	0.544376	0.544376	0.544376	0.544376	0.544376	0.544376	0.544376	0.544376	0.544376	0.544376	0.544376	0.544376	0.544376	0.544376	0.544376	0.544376	0.544376	0.544376	0.544376	0.544376	0.544376	0.544376	2.22693	2.19949	0.544376	0.544376
hsa-miR-561-3p	0.544376	0.544376	0.544376	0.544376	0.544376	0.544376	0.544376	0.544376	0.544376	0.544376	0.544376	0.544376	0.544376	0.544376	0.544376	0.544376	0.544376	0.544376	0.544376	0.544376	0.544376	0.544376	0.544376	0.544376	0.544376	0.544376	0.544376	0.544376	0.544376	0.544376	0.544376	0.544376	0.544376	0.544376	0.544376	6.05625	0.544376	0.544376	0.544376	0.544376	8.01212	0.544376	0.544376	0.544376	0.544376	0.544376	0.544376	0.544376	0.544376
hsa-miR-561-5p	4.30606	4.42353	3.80779	2.19106	3.68682	3.58973	0.544376	0.544376	0.544376	0.544376	0.544376	0.544376	0.544376	0.544376	0.544376	0.544376	0.544376	0.544376	0.544376	0.544376	0.544376	0.544376	0.544376	0.544376	0.544376	0.544376	0.544376	0.544376	0.544376	0.544376	0.544376	0.544376	0.544376	0.544376	0.544376	12.7611	5.48397	6.165	6.0782	5.31217	9.33169	6.29182	6.74418	6.23122	7.39796	2.76598	2.66096	3.4417	2.66858
hsa-miR-5683	2.12072	0.544376	0.544376	0.544376	0.544376	1.56591	0.544376	0.544376	1.33467	0.544376	0.544376	0.544376	0.544376	0.544376	0.544376	0.544376	0.544376	0.544376	0.544376	0.544376	0.544376	0.544376	0.544376	0.544376	0.544376	0.544376	0.544376	0.544376	0.544376	0.544376	0.544376	0.544376	0.544376	0.544376	0.544376	0.544376	0.544376	0.544376	0.544376	0.544376	0.544376	0.544376	0.544376	0.544376	0.544376	0.544376	0.544376	0.544376	0.544376
hsa-miR-5690	0.544376	0.544376	0.544376	0.544376	1.14869	0.544376	2.18808	0.544376	0.544376	1.80427	4.26536	4.17476	4.82118	3.99204	5.14774	4.14896	2.38208	1.83822	2.44238	0.544376	0.544376	2.02079	2.12605	2.83313	2.1061	2.64836	1.93365	1.69206	2.70503	0.544376	2.37967	0.544376	2.75898	2.40956	3.35797	4.22636	0.544376	0.544376	0.544376	0.544376	6.37864	2.56331	0.544376	0.544376	0.544376	2.16387	7.25927	7.44246	6.81243
hsa-miR-5695-3p	0.544376	0.544376	0.544376	0.544376	0.544376	0.544376	0.544376	0.544376	0.544376	0.544376	0.544376	0.544376	0.544376	0.544376	0.544376	0.544376	0.544376	0.544376	0.544376	0.544376	0.544376	0.544376	0.544376	0.544376	0.544376	0.544376	0.544376	0.544376	0.544376	0.544376	0.544376	0.544376	0.544376	0.544376	0.544376	0.544376	0.544376	0.544376	0.544376	0.544376	3.02807	0.544376	0.544376	0.544376	0.544376	0.544376	1.99568	0.544376	2.47365
hsa-miR-5696	0.544376	0.544376	0.544376	0.544376	0.544376	0.544376	0.544376	0.544376	0.544376	0.544376	0.544376	0.544376	0.544376	0.544376	0.544376	0.544376	0.544376	0.544376	0.544376	0.544376	0.544376	0.544376	0.544376	0.544376	0.544376	0.544376	0.544376	0.544376	0.544376	0.544376	0.544376	0.544376	0.544376	0.544376	0.544376	2.57795	0.544376	0.544376	0.544376	0.544376	3.52784	0.544376	0.544376	0.544376	0.544376	1.45436	2.78384	3.24483	2.24271
hsa-miR-5699-3p	2.23464	2.19056	1.93622	1.27736	1.72834	1.65901	0.544376	0.544376	0.544376	0.544376	0.544376	0.544376	0.544376	0.544376	0.544376	0.544376	0.544376	0.544376	0.544376	0.544376	0.544376	0.544376	0.544376	0.544376	0.544376	0.544376	0.544376	0.544376	0.544376	0.544376	0.544376	0.544376	0.544376	0.544376	0.544376	3.69866	0.544376	0.544376	0.544376	0.544376	6.86073	0.544376	0.544376	0.544376	0.544376	0.544376	0.544376	0.544376	0.544376
hsa-miR-5699-5p	2.23464	2.5406	2.30117	1.96772	2.46394	2.56338	0.544376	0.544376	0.544376	0.544376	0.544376	0.544376	0.544376	0.544376	0.544376	2.01874	0.544376	0.544376	0.544376	0.544376	0.544376	0.544376	0.544376	0.544376	0.544376	0.544376	0.544376	0.544376	0.544376	0.544376	0.544376	0.544376	0.544376	0.544376	0.544376	3.69866	0.544376	0.544376	0.544376	0.544376	7.37275	0.544376	0.544376	0.544376	0.544376	1.71799	0.544376	0.544376	0.544376
hsa-miR-570-3p	0.544376	0.544376	0.544376	0.544376	1.14869	0.544376	0.544376	0.544376	0.544376	0.544376	0.544376	0.544376	0.544376	0.544376	0.544376	0.544376	0.544376	0.544376	1.79382	0.544376	0.544376	0.544376	0.544376	0.544376	0.544376	0.544376	0.544376	0.544376	0.544376	0.544376	0.544376	0.544376	0.544376	0.544376	0.544376	0.544376	0.544376	0.544376	0.544376	0.544376	6.25935	0.544376	0.544376	0.544376	0.544376	0.544376	0.544376	0.544376	0.544376
hsa-miR-5701	3.01756	0.544376	5.75554	3.26586	2.75624	1.96173	2.18808	6.11324	0.544376	4.79283	3.52251	4.98535	3.89554	3.0775	4.32285	3.30697	3.76304	3.99527	0.544376	0.544376	4.26491	3.76398	4.64917	4.35001	4.13273	3.71061	5.1583	3.80217	4.26163	5.17814	4.64036	3.86262	3.41574	4.48533	2.16215	6.73259	0.544376	0.544376	0.544376	0.544376	6.77636	2.32403	2.69782	2.43652	0.544376	3.98148	3.09619	5.96832	4.6282
hsa-miR-5706	0.544376	0.544376	0.544376	0.544376	0.544376	0.544376	0.544376	0.544376	0.544376	0.544376	0.544376	2.24119	2.29421	0.544376	0.544376	0.544376	0.544376	0.544376	0.544376	0.544376	0.544376	0.544376	0.544376	0.544376	0.544376	0.544376	0.544376	0.544376	0.544376	0.544376	0.544376	0.544376	0.544376	0.544376	0.544376	0.544376	0.544376	0.544376	0.544376	0.544376	0.544376	0.544376	0.544376	0.544376	0.544376	0.544376	2.66096	3.01496	2.66858
hsa-miR-573	0.544376	0.544376	0.544376	0.544376	0.544376	0.544376	0.544376	0.544376	0.544376	0.544376	0.544376	0.544376	0.544376	0.544376	0.544376	0.544376	0.544376	0.544376	0.544376	0.544376	0.544376	0.544376	0.544376	0.544376	0.544376	0.544376	0.544376	0.544376	0.544376	0.544376	0.544376	0.544376	0.544376	0.544376	0.544376	6.32537	0.544376	0.544376	0.544376	0.544376	6.55785	0.544376	0.544376	0.544376	0.544376	1.40904	2.19949	3.01496	0.544376
hsa-miR-574-3p	8.47882	8.57702	7.97708	7.72363	9.23716	9.30467	10.8731	6.92439	4.35781	3.56314	6.92075	6.80721	7.19366	7.07937	7.31773	7.60291	8.13387	7.52901	7.43331	8.0238	8.24756	7.78295	7.79521	7.50316	7.10001	7.66805	8.19713	7.79912	7.02208	6.49607	6.80504	6.85001	6.18157	7.15719	7.74005	7.74381	6.23084	7.93473	7.87407	8.11214	14.6443	8.38045	8.28956	8.14561	9.37203	9.0885	5.64219	6.69135	6.81243
hsa-miR-574-5p	6.994	7.06988	6.43114	6.11339	6.73817	6.59474	8.46902	5.62798	6.20513	3.94636	6.01683	5.86477	6.04109	5.9224	6.50328	6.42477	5.71787	5.81154	5.46562	5.87658	5.70412	5.44859	5.44351	5.4409	5.05688	5.21705	6.00474	5.70029	5.28126	5.06751	4.64036	5.09006	4.25497	4.97797	5.77258	8.54057	6.98996	5.90753	6.0782	6.62923	14.3358	7.11609	6.60661	7.23136	5.41441	8.74687	6.44957	6.42115	6.91532
hsa-miR-576-3p	1.68533	2.63845	2.07123	2.19106	2.17754	2.24987	0.544376	0.544376	2.92054	0.544376	1.75834	3.55827	3.31738	0.544376	3.01544	3.30697	1.75132	1.83822	0.544376	0.544376	2.21674	0.544376	1.68936	1.88489	2.1061	0.544376	2.2171	1.69206	0.544376	0.544376	0.544376	0.544376	2.57762	0.544376	0.544376	5.5609	3.84025	3.43007	2.4959	2.07954	9.74448	3.09366	3.64324	2.43652	3.66613	5.49279	5.23367	5.73069	5.14274
hsa-miR-576-5p	2.12072	3.35098	3.17536	3.0762	2.97056	3.23241	3.8221	2.77406	2.62315	3.86974	5.61066	5.53587	5.87233	5.79165	5.66847	5.7194	5.14183	4.8351	4.97113	3.87017	5.20129	4.79812	4.99481	5.06638	4.66808	3.90287	5.12845	4.91074	4.10463	3.88537	3.7596	4.17858	4.73879	3.47449	1.96223	7.3998	2.2089	3.92902	3.69395	3.89348	9.87699	5.04595	5.20858	5.17339	6.14662	3.84835	7.27928	7.56128	7.04474
hsa-miR-577-5p	1.68533	0.544376	0.544376	0.544376	0.544376	1.34209	0.544376	0.544376	2.09709	0.544376	0.544376	0.544376	0.544376	0.544376	0.544376	0.544376	0.544376	0.544376	0.544376	0.544376	0.544376	0.544376	0.544376	0.544376	0.544376	0.544376	0.544376	0.544376	0.544376	0.544376	0.544376	0.544376	0.544376	0.544376	0.544376	11.1994	0.544376	0.544376	0.544376	0.544376	0.544376	0.544376	0.544376	0.544376	0.544376	0.544376	0.544376	0.544376	0.544376
hsa-miR-579-3p	0.544376	0.544376	0.544376	0.544376	0.544376	0.544376	0.544376	0.544376	0.544376	0.544376	0.544376	0.544376	0.544376	0.544376	0.544376	0.544376	0.544376	0.544376	0.544376	0.544376	0.544376	0.544376	0.544376	0.544376	0.544376	0.544376	0.544376	0.544376	0.544376	0.544376	0.544376	0.544376	0.544376	0.544376	0.544376	0.544376	0.544376	0.544376	0.544376	0.544376	9.77015	0.544376	0.544376	0.544376	0.544376	1.45436	0.544376	0.544376	0.544376
hsa-miR-579-5p	0.544376	0.544376	0.544376	0.544376	0.544376	0.544376	0.544376	0.544376	1.14493	0.544376	0.544376	0.544376	2.90221	2.87851	0.544376	0.544376	0.544376	0.544376	0.544376	0.544376	0.544376	0.544376	0.544376	1.65135	0.544376	0.544376	1.93365	0.544376	0.544376	0.544376	0.544376	0.544376	0.544376	0.544376	0.544376	3.41616	0.544376	0.544376	0.544376	0.544376	7.31411	0.544376	0.544376	0.544376	0.544376	2.28681	2.99992	2.73774	3.3591
hsa-miR-580-3p	0.544376	1.68546	0.544376	0.544376	0.544376	1.34209	0.544376	0.544376	0.544376	0.544376	0.544376	0.544376	2.77484	2.18584	0.544376	0.544376	0.544376	0.544376	0.544376	0.544376	0.544376	0.544376	0.544376	0.544376	0.544376	0.544376	0.544376	0.544376	0.544376	0.544376	0.544376	0.544376	0.544376	0.544376	0.544376	3.56453	0.544376	0.544376	0.544376	0.544376	7.15614	2.02545	0.544376	0.544376	0.544376	2.05051	4.39238	3.76767	3.3591
hsa-miR-581-5p	0.544376	0.544376	0.544376	0.544376	0.544376	0.544376	0.544376	0.544376	0.544376	0.544376	0.544376	0.544376	2.08075	0.544376	0.544376	0.544376	0.544376	0.544376	0.544376	0.544376	0.544376	0.544376	0.544376	0.544376	0.544376	0.544376	0.544376	0.544376	0.544376	2.15005	0.544376	0.544376	0.544376	0.544376	0.544376	0.544376	0.544376	0.544376	0.544376	0.544376	0.544376	0.544376	0.544376	0.544376	0.544376	2.79237	0.544376	0.544376	0.544376
hsa-miR-582-3p	2.60645	2.89438	2.24774	1.43745	2.02986	2.67706	4.67743	0.544376	0.544376	0.544376	5.04284	5.24433	5.46066	5.22959	6.23495	5.55914	3.10753	3.16152	3.18339	0.544376	3.02291	0.544376	3.08283	3.16852	1.6743	1.76492	2.80594	2.12963	2.35659	0.544376	2.79147	0.544376	4.49307	2.76531	2.06661	5.48961	6.15972	6.05797	5.57338	4.84956	11.4516	6.29182	6.24792	5.77842	7.65687	8.79772	2.99992	4.97063	6.22164
hsa-miR-582-5p	2.60645	1.8816	1.86185	0.544376	1.79607	2.24987	5.92152	0.544376	0.544376	0.544376	3.94212	4.76254	5.12696	4.50964	5.4466	5.19455	2.20779	0.544376	2.26356	0.544376	2.21674	2.75829	2.12605	2.07566	1.6743	0.544376	1.93365	2.69579	0.544376	1.87631	2.66828	2.27257	3.41574	2.76531	2.4822	5.20799	3.19923	3.3264	3.88105	3.40225	11.7633	4.52018	5.00427	4.61476	5.96704	4.81193	1.99568	2.38531	4.75504
[truncated: 201 more rows]
[truncated: 2,028 more columns]
